# Supplementary material for: Unraveling the Gut Microbiome of the Invasive Small Indian Mongoose (Urva auropunctata) in the Caribbean
Source: Microorganisms. 2021 Feb 24;9(3):465. doi: 10.3390/microorganisms9030465 (PMC7996244; doi:10.3390/microorganisms9030465)
Supplement: Supplementary file 1 [file microorganisms-09-00465-s001.zip]

Archive with 24 entries (23 files):
- Proof_Supplementary Materials_ABecker/
- __MACOSX/._Proof_Supplementary Materials_ABecker
- Proof_Supplementary Materials_ABecker/Supplementary_Table5_v1.docx
- __MACOSX/Proof_Supplementary Materials_ABecker/._Supplementary_Table5_v1.docx
- Proof_Supplementary Materials_ABecker/.DS_Store
- __MACOSX/Proof_Supplementary Materials_ABecker/._.DS_Store
- Proof_Supplementary Materials_ABecker/Supplementary_Table3_proof.docx
- __MACOSX/Proof_Supplementary Materials_ABecker/._Supplementary_Table3_proof.docx
- Proof_Supplementary Materials_ABecker/Supplementary_Table4_v1.docx
- __MACOSX/Proof_Supplementary Materials_ABecker/._Supplementary_Table4_v1.docx
- Proof_Supplementary Materials_ABecker/Supplementary_File_1_OTUs_ABecker.fasta
- __MACOSX/Proof_Supplementary Materials_ABecker/._Supplementary_File_1_OTUs_ABecker.fasta
- Proof_Supplementary Materials_ABecker/Supplementary_Table1_proof.docx
- __MACOSX/Proof_Supplementary Materials_ABecker/._Supplementary_Table1_proof.docx
- Proof_Supplementary Materials_ABecker/Supplementary_Figure3_v2.docx
- __MACOSX/Proof_Supplementary Materials_ABecker/._Supplementary_Figure3_v2.docx
- Proof_Supplementary Materials_ABecker/Supplementary_Table2_proof.docx
- __MACOSX/Proof_Supplementary Materials_ABecker/._Supplementary_Table2_proof.docx
- Proof_Supplementary Materials_ABecker/Supplementary_Figure2_v1.docx
- __MACOSX/Proof_Supplementary Materials_ABecker/._Supplementary_Figure2_v1.docx
- Proof_Supplementary Materials_ABecker/Supplementary_Figure4_v2.docx
- __MACOSX/Proof_Supplementary Materials_ABecker/._Supplementary_Figure4_v2.docx
- Proof_Supplementary Materials_ABecker/Supplementary_Figure1_v1.docx
- __MACOSX/Proof_Supplementary Materials_ABecker/._Supplementary_Figure1_v1.docx
