# Supplementary material for: Unraveling the Gut Microbiome of the Invasive Small Indian Mongoose (Urva auropunctata) in the Caribbean
Source: Microorganisms. 2021 Feb 24;9(3):465. doi: 10.3390/microorganisms9030465 (PMC7996244; doi:10.3390/microorganisms9030465)
Supplement: Supplementary file 1 [file microorganisms-09-00465-s001.zip › Proof_Supplementary Materials_ABecker/Supplementary_File_1_OTUs_ABecker.fasta]

>OTU_1
TGGGGAATATTGGACAATGGACCAAAAGTCTGATCCAGCAATTCTGtgtgCACGATGAAGTTtttCGGAATGTAAAGTGC
TTTCAGTTGGGAAGAAGAAAGTGACGGTACCAACAGAAGAAGCGACGGCTAAATACGTGCCAGCAGCCGCGGTAATACGT
ATGTCGCAAGCGTTATCCGGATTTATTGGGCGTAAAGCGCGTCTAGGCGGTTTGGTAAGTCTGATGTGAAAATGCGGGGC
TCAACTCCGTATTGCGTTGGAAACTGCCAAACTAGAGTACTGGAGAGGTAGGCGGAACTACAAGTGTAGAGGTGAAATTC
GTAGATATTTGTAGGAATGCCGATGGGGAAGCCAGCCTACTGGACAGATACTGACGCTAAAGCGCGAAAGCGTGGGTAGC
AAACAGGATTAGATACCCACGTAGCTCATCACCGACTGCCCATAGAGAG
>OTU_2
TGGGGAATATTGCACAATGGGCGCAAGCCTGATGCAGCAACGCCGCGTGAGCGATGAAGGCCTTCGGGTCGTAAAGCTCT
GTCCTCAAGGAAGATAATGACGGTACTTGAGGAGGAAGCCCCGGCTAACTACGTGCCAGCAGCCGCGGTAATACGTAGGg
ggCTAGCGTTATCCGGATTTACTGGGCGTAAAGGGTGCGTAGGCGGTCTTTCAAGTCAGGAGTTAAAGGCTACGGCTCAA
CCGTAGTAAGCTCCTGATACTGTCTGACTTGAGTGCAGGAGAGGAAAGCGGAATTCCCAGTGTAGCGGTGAAATGCGTAG
ATATTGGGAGGAACACCAGTAGCGAAGGCGCTTTCTGGACTGTAACTGACGCTGAGGCACGAAAGCGTGGGGAGCAAACA
GGATTAAATACCCGGGTAGTCCATCACCGACTGCCCATAGagagagGTGA
>OTU_3
TGGGGAATATTGCACAATGGgggAAACCCTGATGCAGCAACGCCGCGTGAGTGATGAAGGTTTTCGGATCGTAAAGCTCT
GTCTTTGGGGAAGATAATGACGGTACCCAAGGAGGAAGCCACGGCTAACTACGTGCCAGCAGCCGCGGTAATACGTAGGT
GGCGAGCGTTATCCGGATTTACTGGGCGTAAAGGGAGCGTAGGCGGATGATTAAGTGGGATGTGAAATACCCGGGCTCAA
CTTGGGTGCTGCATTCCAAACTGGTTATCTAGAGTGCAGGAGAGGAGAGTGGAATTCCTAGTGTAGCGGTGAAATGCGTA
GAGATTAGGAAGAACACCAGTGGCGAAGGCGACTctctGGACTGTAACTGACGCTGAGGCTCGAAAGCGTGGGGAGCAAA
CAGGATTAGATACCCGTCGTAGTCCATCACCGACTGCCCATAGAgagaGG
>OTU_4
TGGGGAATATTGCACAATGGgggAAACCCTGATGCAGCGACGCCGCGTGAGTGAAGAAGTATTTCGGTATGTAAAGCTCT
ATCAGCAGGGAAGAAAGTGACGGTACCTGAATAAGAAGCCCCGGCTAACTACGTGCCAGCAGCCGCGGTAATACGTAGGg
ggCAAGCGTTATCCGGATTTACTGGGTGTAAAGGGAGTGTAGACGGCAAGGCAAGTCTGAAGTGAAAGCCCGGTGCTTAA
CGCCGGGACTGCTTTGGAAACTGTTTAGCTGGAGTGCCGGAGAGGTAAGCGGAATTCCTAGTGTAGCGGTGAAATGCGTA
GATATTAGGAAGAACACCAGTGGCGAAGGCGGCTTACTGGACGGTAACTGACGTTGAGGCTCGAAAGCGTGGGGAGCAAA
CAGGATTAGAGTAACCccccGTAGTCCAGTCACCAGA
>OTU_5
TAGGGAATCTTCCACAATGGACGCAAGTCTGATGGAGCAACGCCGCGTGAGTGAAGAAGGTTTTCGGATCGTAAAGCTCT
GTTGTTGGTGAAGAAGGATAGAGGTAGTAACTGGCCTTTATTTGACGGTAATCAACCAGAAAGTCACGGCTAACTACGTG
CCAGCAGCCGCGGTAATACGTAGGTGGCAAGCGTTGTCCGGATTTATTGGGCGTAAAGCGAGCGCAGGCGGAAGAATAAG
TCTGATGTGAAAGCCCTCGGCTTAACCGAGGAACTGCATCGGAAACTGTTtttCTTGAGTGCAGAAGAGGAGAGTGGAAC
TCCATGTGTAGCGGTGGAATGCGTAGATatatGGAAGAACACCAGTGGCGAAGGCGGCTctctGGTCTGCAACTGACGCT
GAGGCTCGAAAGCATGGGTAGCGAACAGGATTACGATACCcccGCTATCC
>OTU_6
TGGGGAATATTGCACAATGGgggAAACCCTGATGCAGCGACGCCGCGTGAAGGAAGAAGTATCTCGGTATGTAAACTTCT
ATCAGCAGGGAAGAAAATGACGGTACCTGACTAAGAAGCCCCGGCTAACTACGTGCCAGCAGCCGCGGTAATACGTAGGg
ggCAAGCGTTATCCGGATTTACTGGGTGTAAAGGGAGCGTAGACGGTGTTGCAAGTCTGATGTGAAAGGCGGgggCTCAA
CCCCTGGACTGCATTGGAAACTGTGATACTCGAGTGCCGGAGAGGTAAGCGGAATTCCTAGTGTAGCGGTGAAATGCGTA
GATATTAGGAGGAACACCAGTGGCGAAGGCGGCTTACTGGACGGTAACTGACGTTGAGGCTCGAAAGCGTGGGGAGCAAA
CAGGATTAGATACCCAACGGATTAAGGTC
>OTU_7
TGGGGAATATTGCACAATGGGCGAAAGCCTGATGCAGCAACGCCGCGTGAGCGATGAAGGCCTTCGGGTCGTAAAGCTCT
GTCCTCAAGGAAGATAATGACGGTACTTGAGGAGGAAGCCCCGGCTAACTACGTGCCAGCAGCCGCGGTAATACGTAGGg
ggCTAGCGTTATCCGGAATTACTGGGCGTAAAGGGTGCGTAGGCGGTCTTTCAAGCCAGAAGTGAAAGGCTACGGCTCAA
CCGTAGTAAGCTTTTGGAACTGTAGGACTTGAGTGCAGGAGAGGAGAGTGGAATTCCTAGTGTAGCGGTGAAATGCGTAG
ATATTAGGAGGAACACCAGTAGCGAAGGCGGCTctctGGACTGTAACTGACGCTGAGGCACGAAAGCGTGGGGAGCAAAC
AGGATTAGATACCCCTAGTCAGCTC
>OTU_8
TGAGGAATATTGGTCAATGGGCGCGAGCCTGAACCAGCCAAGTAGCGTGAAGGAAGACTGCCCTACGGGTTGTAAACTTC
TTTTGTCCGGGAATAAAACCGCCTACGTGTAGGCGCTTGTATGTACCGGTACGAATAAGCATCGGCTAACTCCGTGCCAG
CAGCCGCGGTAATACGGAGGATGCGAGCGTTATCCGGATTTATTGGGTTTAAAGGGAGCGCAGACGGGTTtttAAGTCAG
CTGTGAAAGTTCGGGGCTCAACCTTGAAATTGCAGTTGATACTGGAGACCTTGAGTGCAGTTGAGGCAGGCGGAATTCGT
GGTGTAGCGGTGAAATGCTTAGATATCACGAAGAACTCCGATTGCGAAGGCAGCTTGCTAAAGTGTAACTGACGTTCATG
CTCGAAAGTGTGGGTATCAAACAGGGATTACGATTAACCCGCGTAGTCCC
>OTU_9
TAGGGAATTTTCGTCAATGGggggAACCCTGAACGAGCAATGCCGCGTGAGTGAGGAAGGTCTTCGGATCGTAAAGCTCT
GTTGTAAGAGAAaaaCGGCACTCATAGGGAATGATGAGTGAGTGATGGTATCTTACCAGAAAGTCACGGCTAACTACGTG
CCAGCAGCCGCGGTAATACGTAGGTGGCGAGCGTTATCCGGAATGATTGGGCGTAAAGGGTGCGTAGGTGGCAGATCAAG
TCTGGAGTAAAAGGTATGGGCTCAACCCGTACTTGCTCTGGAAACTGATCAGCTAGAGAACAGAAGAGGACGGCGGAACT
CCATGTGTAGCGGTAAAATGCGTAGATatatGGAAGAACACCGGTGGCGAAGGCGGCCGTCTGGTCTGGATTCTGACACT
GAAGCACGAAAGCGTGGGGAGCAAATAGGATTAGACTGACCCGGTAGTCC
>OTU_10
TGGGGAATATTGCACAATGGgggAAACCCTGATGCAGCGACGCCGCGTGAGCGAAGAAGTATTTCGGTATGTAAAGCTCT
ATCAGCAGGGAAGAAAATGACGGTACCTGACTAAGAAGCCCCGGCTAACTACGTGCCAGCAGCCGCGGTAATACGTAGGg
ggCAAGCGTTATCCGGATTTACTGGGTGTAAAGGGAGCGTAGACGGATGTGCAAGTCTGAAGTGAAAGCCCGGGGCTCAA
CCCCGGGACTGCTTTGGAAACTGTGTATCTAGAGTGCCGGAGAGGTAAGCGGAATTCCCAGTGTAGCGGTGAAATGCGTA
GATATTGGGAGGAACACCAGTGGCGAAGGCGGCTTACTGGACGGTAACTGACGTTGAGGCTCGAAAGCGTGGGGAGCAAA
CAGGCATTCAGATACCCCTCCGTAGTCC
>OTU_11
TAGGGAATCTTCCACAATGGACGCAAGTCTGATGGAGCAACGCCGCGTGAGTGAAGAAGGGTTTCGGCTCGTAAAGCTCT
GTTGGTAGTGAAGAAAGATAGAGGTAGTAACTGGCCTTTATTTGACGGTAATTACTTAGAAAGTCACGGCTAACTACGTG
CCAGCAGCCGCGGTAATACGTAGGTGGCAAGCGTTGTCCGGATTTATTGGGCGTAAAGCGAGTGCAGGCGGTTCAATAAG
TCTGATGTGAAAGCCTTCGGCTCAACCGGAGAATTGCATCAGAAACTGTTGAACTTGAGTGCAGAAGAGGAGAGTGGAAC
TCCATGTGTAGCGGTGGAATGCGTAGATatatGGAAGAACACCAGTGGCGAAGGCGGCTctctGGTCTGCAACTGACGCT
GAGGCTCGAAAGCATGGGTAGCGAACAGGATTGAGATACCTGGGTGTC
>OTU_12
TAGGGAATATTGCACAATGGgggAAACCCTGATGCAGCCATGCCGCGTgtgtgAAGAAGGCCTCGGGTTGTAAAGCACTT
TCAGTGGGGAGGAAACAATGACGTTACCCACAGAAGAAGCACCGGCTAACTCCGTGCCAGCAGCCGCGGTAATACGGAGG
GTGCAAGCGTTAATCGGAATAACTGGGCGTAAAGGGCATGTAGGCGGAAAGGTAAGTAGGATGTGAAATACCCGGGCTCA
ACCTGGGTTGGTCATTCTAAACTGTCTTTCTAGAGTATTGCAGAGGGAGATGGAATTTCAGGTGTAGCGGTGGAATGCGT
AGATATCTGAAAGAACACCAGAGGCGAAGGCGGTCTCCTGGGCAAATACTGACGCTGAGGTGCGAAAGCGTGGGGAGCAA
ACAGGATTAGATACCccccGGTCAGGCATCCGATCAGCCTAGGCTGAA
>OTU_13
TAGGGAATCTTCCACAATGGGCGAAAGCCTGATGGAGCAACGCCGCGTgtgtgATGAAGGGTTTCGGCTCGTAAAACACT
GTTGTAAGAGAAGAATGACATTGAGAGTAACTGTTCAATGtgtgACGGTATCTTACCAGAAAGGAACGGCTAAATACGTG
CCAGCAGCCGCGGTAATACGTATGTTCCAAGCGTTATCCGGATTTATTGGGCGTAAAGCGAGCGCAGACGGTTATTTAAG
TCTGAAGTGAAAGCCCTCAGCTCAACTGAGGAATTGCTTTGGAAACTGGATGACTTGAGTGCAGTAGAGGAAAGTGGAAC
TCCATGTGTAGCGGTGAAATGCGTAGATatatGGAAGAACACCAGTGGCGAAGGCGGCTTTCTGGACTGTAACTGACGTT
GAGGCTCGAAAGTGTGGGTAGCAAACAGGATTTAGATACCCCTTGGTAG
>OTU_14
TGGGGAATATTGCACAATGGgggAAACCCTGATGCAGCGACGCCGCGTGAGTGAAGAAGTATTTCGGTATGTAAAGCTCT
ATCAGCAGGGAAGAGAATGACGGTACCTGACTAAGAAGCCCCGGCTAACTACGTGCCAGCAGCCGCGGTAATACGTAGGg
ggCAAGCGTTATCCGGATTTACTGGGTGTAAAGGGAGCGTAGACGGCTTAGCAAGTCTGAAGTGAAAGCCCGGGGCTCAA
CCCCGGGACTGCTTTGGAAACTGTTAAGCTGGAGTGCTGGAGAGGTAAGCGGAATTCCTAGTGTAGCGGTGAAATGCGTA
GATATTAGGAGGAACACCAGTGGCGAAGGCGGCTTACTGGACAGTAACTGACGTTGAGGCTCGAAAGCGTGGGGAGCAAA
CAGGATTAGACGTACCcccccGTAGTCC
>OTU_15
TGGGGAATATTGCACAATGGgggAAACCCTGATGCAGCGACGCCGCGTGAAGGAAGAAGTATCTCGGTATGTAAACTTCT
ATCAGCAGGGAAGAAAATGACGGTACCTGACTAAGAAGCCCCGGCTAACTACGTGCCAGCAGCCGCGGTAATACGTAGGg
ggCAAGCGTTATCCGGATTTACTGGGTGTAAAGGGAGCGTAGACGGAAGAGCAAGTCTGATGTGAAAGGCTGGGGCTTAA
CCCCAGGACTGCATTGGAAACTGTTtttCTAGAGTGCCGGAGAGGTAAGCGGAATTCCTAGTGTAGCGGTGAAATGCGTA
GATATTAGGAGGAACACCAGTGGCGAAGGCGGCTTACTGGACGGTAACTGACGTTGAGGCTCGAAAGCGTGGGGAGCAAA
CAGGATTAGAGTACCCCGTGCTAGTCCGATGCCAACCCGGACCGCTG
>OTU_16
TGGGGAATATTGCACAATGGgggAAACCCTGATGCAGCGACGCCGCGTGAAGGAAGAAGTATCTCGGTATGTAAACTTCT
ATCAGCAGGGAAGAAAATGACGGTACCTGACTAAGAAGCCCCGGCTAACTACGTGCCAGCAGCCGCGGTAATACGTAGGg
ggCAAGCGTTATCCGGATTTACTGGGTGTAAAGGGAGCGTAGACGGAGCAGCAAGTCTGATGTGAAAGGCGGgggCTCAA
CCcccGGACTGCATTGGAAACTGTTGATCTTGAGTACCGGAGAGGTAAGCGGAATTCCTAGTGTAGCGGTGAAATGCGTA
GATATTAGGAGGAACACCAGTGGCGAAGGCGGCTTACTGGACGGTAACTGACGTTGAGGCTCGAAAGCGTGGGGAGCAAA
CAGGCTGAGACTGCCAAGGCAcacaGGGGATAGG
>OTU_17
TAGGGAATTTTCGGCAATGGGCGAAAGCCTGACCGAGCAACGCCGCGTGAGGGAGGAAGTACTTCGGTATGTAAACCTCT
GTTATAAAGGAAGAACGGTACATGGAGGGAATGCCATGTAAGTGACGGTACTTTATGAGGAAGCCACGGCTAACTACGTG
CCAGCAGCCGCGGTAATACGTAGGTGGCGAGCGTTATCCGGAATCATTGGGCGTAAAGAGGGAGCAGGCGGCAGTGCAGG
TCTGCGGTGAAAGCCCGAAGCTAAACTTCGGTAAGCCGTGGAAACCGCACAGCTAGAGTGCAGTAGAGGATCGTGGAATT
CCATGTGTAGCGGTGAAATGCGTAGATatatGGAGGAACACCAGTGGCGAAGGCGACGATCTGGGCTGTAACTGACGCTC
AGTCCCGAAAGCGTGGGGAGCAAATAGGATTAGATACCccccccccGTAG
>OTU_18
TGGGGAATATTGGACAATGGACCAAAAGTCTGATCCAGCAATTCTGtgtgCACGATGACGGTCTTAGGATTGTAAAGTGC
TTTCAATCGGGAAaaaGAAAGTGATGGTACCGATAGAAGAAGCGACGGCTAAATACGTGCCAGCAGCCGCGGTAATACGT
ATGTCGCAAGCGTTATCCGGATTTATTGGGCGTAAAGCGCGTCTAGGCGGTTCGGTAAGTCTGATGTGGAAATGCGGGGC
TCAACTCCGTATTGCGTTGGAAACTGCCGGACTAGAGTACTGGAGAGGTGGGCGGAACTACAAGTGTAGAGGTGAAATTC
GTAGATATTTGTAGGAATGCCGATAGAGAAGTCAGCTCACTGGACAGATACTGACGCTGAAGCGCGAAAGCATGGGGAGC
AAACAGGATTAGAATTAACCccccGGATAGTC
>OTU_19
TGGGGAATATTGCACAATGGgggAAACCCTGATGCAGCAACGCCGCGTGAGTGATGACGGTCTTCGGATTGTAAAGCTCT
GTCTTTGGGGACGATAATGACGGTACCCAAGGAGGAAGCCACGGCTAACTACGTGCCAGCAGCCGCGGTAATACGTAGGT
GGCGAGCGTTGTCCGGATTTACTGGGCGTAAAGGGAGCGTAGGCGGATTCTTAAGTGGGATGTGAAATACCCGGGCTCAA
CCTGGGTGCTGCATTCCAAACTGGGAATCTAGAGTGCAGGAGGGGAGAGTGGAATTCCTAGTGTAGCGGTGAAATGCGTA
GAGATTAGGAAGAACACCAGTGGCGAAGGCGACTctctGGACTGTAACTGACGCTGAGGCTCGAAAGCGTGGGGAGCAAA
CAGGATTAGATACCCTGGATAGTCCATCACCGGACTGCCCATAGAGA
>OTU_20
TGGGGAATATTGCACAATGGgggAAACCCTGATGCAGCGACGCCGCGTGGAGGAAGAAGGTCTTCGGATTGTAAACTCCT
GTTGTTGGGGAAGATAATGACGGTACCCAACAAGGAAGTGACGGCTAACTACGTGCCAGCAGCCGCGGTAAAACGTAGGT
CACAAGCGTTGTCCGGAATTACTGGGTGTAAAGGGAGCGCAGGCGGGAAGACAAGTTGGAAGTGAAATCTATGGGCTCAA
CCCATAAACTGCTTTCAAAACTGTTtttCTTGAGTAGTGCAGAGGTAGGCGGAATTCCCGGTGTAGCGGTGGAATGCGTA
GATATCGGGAGGAACACCAGTGGCGAAGGCGGCCTACTGGGCACCAACTGACGCTGAGGCTCGAAAGTGTGGGTAGCAAA
CAGGATTAGACTACCCGGTAGTTAGCTGACCGTAACGTCAATG
>OTU_21
TAGGGAATTTTCGGCAATGGggggAACCCTGACCGAGCAACGCCGCGTGAAGGAAGAAGGAATTCGTTCTGTAAACTTCT
GTTATAAAGGAAGAACGGCGGATATAGGGAATGATATCCGAGTGACGGTACTTTATGAGAAAGCCACGGCTAACTACGTG
CCAGCAGCCGCGGTAATACGTAGGTGGCGAGCGTTATCCGGAATTATTGGGCGTAAAGAGGGAGCAGGCGGCGGCAGAGG
TCTGTGGTGAAAGACTGAAGCTTAACTTCAGTAAGCCATAGAAACCGGGCTGCTAGAGTGCAGGAGAGGATCGTGGAATT
CCATGTGTAGCGGTGAAATGCGTAGATatatGGAGGAACACCAGTGGCGAAGGCGACGGTCTGGCCTGTAACTGACGCTC
ATTCCCGAAAGCGTGGGGAGCAAATAGGCAGTTGAGATACCCCGGTAGTC
>OTU_22
TAGGGAATTTTCGGCAATGGgggAAACCCTGACCGAGCAACGCCGCGTGAAGGAAGAAGGTTTTCGGATTGTAAACTTCT
GTTATAAAGGAAGAACGGCGGCTACAGGAAATGGTAGCCGAGTGACGGTACTTTATTAGAAAGCCACGGCTAACTACGTG
CCAGCAGCCGCGGTAATACGTAGGTGGCAAGCGTTATCCGGAATTATTGGGCGTAAAGAGGGAGCAGGCGGCAGCAAGGG
TCTGTGGTGAAAGCCTGAAGCTTAACTTCAGTAAGCCATAGAAACCAGGCAGCTAGAGTGCAGGAGAGGATCGTGGAATT
CCATGTGTAGCGGTGAAATGCGTAGATatatGGAGGAACACCAGTGGCGAAGGCGACGATCTGGCCTGCAACTGACGCTC
AGTCCCGAAAGCGTGGGGAGCAAATAGGTATTAGATACCccccccGTGTC
>OTU_23
TGGGGAATATTGCACAATGGgggAAACCCTGATGCAGCGACGCCGCGTGAGCGAAGAAGTATTTCGGTATGTAAAGCTCT
ATCAGCAGGGAAGAAAATGACGGTACCTGACTAAGAAGCCCCGGCTAACTACGTGCCAGCAGCCGCGGTAATACGTAGGg
ggCAAGCGTTATCCGGATTTACTGGGTGTAAAGGGAGCGTAGACGGCATGGCAAGCCAGATGTGAAAGCCCGGGGCTCAA
CCCCGGGACTGCATTTGGAACTGTCAGGCTAGAGTGTCGGAGAGGTAAGCGGAATTCCTAGTGTAGCGGTGAAATGCGTA
GATATTAGGAGGAACACCAGTGGCGAAGGCGGCTTACTGGACGATGACTGACGTTGAGGCTCGAAAGCGTGGGGAGCAAA
CAGGATTAAGATACCGGTAGTCCACTCGACCGATCGCCC
>OTU_24
TGGGGAATATTGCACAATGGgggAAACCCTGATGCAGCGACGCCGCGTGAGCGATGAAGTATTTCGGTATGTAAAGCTCT
ATCAGCAGGGAAGAAAATGACGGTACCTGACTAAGAAGCACCGGCTAAATACGTGCCAGCAGCCGCGGTAATACGTATGG
TGCAAGCGTTATCCGGATTTACTGGGTGTAAAGGGAGCGTAGACGGAAAGGCAAGTCTGATGTGAAAACCCGGGGCTCAA
CCCCGGGAGTGCATTGGAAACTGTTtttCTAGAGTGTCGGAGAGGTAAGTGGAATTCCTAGTGTAGCGGTGAAATGCGTA
GATATTAGGAGGAACACCAGTGGCGAAGGCGGCTTACTGGACGATGACTGACGTTGAGGCTCGAAAGCGTGGGGAGCAAA
CAGGCATTAGACTACCccccGATCAGTCC
>OTU_25
TAGGGAATTTTCGTCAATGGggggAACCCTGAACGAGCAATGCCGCGTGAGTGAAGACGGTCTTCGGATTGTAAAGCTCT
GTTGCGAgagaAaaaCGACACAGATAGGGAATGATCTGTGAGTGATGGTATCTCGCCAGAAAGTCACGGCTAACTACGTG
CCAGCAGCCGCGGTAATACGTAGGTGGCGAGCGTTATCCGGAATGATTGGGCGTAAAGGGTGCGTAGGCGGTCATATAAG
TCTGAAGTCAAAGCCGACAGCTCAACTGTCGTACGCTTTGGAAACTGtgtgACTAGAGTGCAGGAGAGGGCAATGGAACT
CCATGTGTAGCGGTAAAATGCGTAGATatatGGAAGAACACCAGTGGCGAAGGCGGTTGCCTGGCCTGTAACTGACGCTG
AAGCACGAAAGCGTGGGGAGCAAATAGGATTAGATAGCCccccGTACGTC
>OTU_26
TAGGGAATATTGCACAATGGgggAAACCCTGATGCAGCCATGCCGCGTgtgtgAAGAAGGCCTCGGGTTGTAAAGCACTT
TCAGTGGGGAGGAAATACTGACGTTACCCACAGAAGAAGCACCGGCTAACTCCGTGCCAGCAGCCGCGGTAATACGGAGG
GTGCAAGCGTTAATCGGAATAACTGGGCGTAAAGGGCATGTAGGCGGAAAGGCAAGCAAGATGTGAAAGACCTGGGCTCA
ACCTGGGTTGGTCATTTTGAACTACCTTTCTAGAGTATTGCAGAGGGAGATGGAATTTCAGGTGTAGCGGTGGAATGCGT
AGATATCTGAAAGAACACCAGAGGCGAAGGCGGTCTCCTGGGCAAATACTGACGCTGAGGTGCGAAAGCGTGGGGAGCAA
ACAGGATTAAGACTACCCGAGGTCAGCTGC
>OTU_27
TAGGGAATATTGCTCAATGGgggAAACCCTGAAGCAGCAACGCCGCGTGGAGGATGAAGGTTTTAGGATTGTAAACTCCT
TTTGTAAGAGAAGATTATGACGGTATCTTACGAATAAGCACCGGCTAACTCCGTGCCAGCAGCCGCGGTAATACGGAGGG
TGCAAGCGTTACTCGGAATCACTGGGCGTAAAGAGTGCGTAGGCGGGTAGTCAAGTCAGATGTGAAATCCTGTAGCTTAA
CTACAGAACTGCATTTGAAACTGGCTATCTAGAGTGTGGGAGAGGTAGGTGGAATTCTTGGTGTAGGGGTAAAATCCGTA
GAGATCAAGAGGAATACTCATTGCGAAGGCGACCTGCTGGAACATTACTGACGCTGATGCACGAAAGCGTGGGGAGCAAA
CAGGATTAGACTACCCACGTACGTCCATCACCGACTGCCCATAG
>OTU_28
TGGGGAATATTGGACAATGGACCATAAGTCTGATCCAGCAATTCTGtgtgCACGATGACGGTCTTAGGATTGTAAAGTGC
TTTCAATTGGGAAGAAaaaaaTGACGGTACCAATAGAAGAAGCGACGGCTAAATACGTGCCAGCAGCCGCGGTAATACGT
ATGTCGCAAGCGTTATCCGGATTTATTGGGCGTAAAGCGCGTCTAGGTGGTTTGGTAAGTCTGATGTGAAAATGCGGGGC
TCAACTCCGTATTGCGTTGGAAACTGCCTAACTAGAGTATCGGAGAGGTGGGCGGAACTACAAGTGTAGAGGTGAAATTC
GTAGATATTTGTAGGAATGCCGATAGAGAAGTCAGCTCACTGGACGAATACTGACACTGAAGCGCGAAAGCATGGGGAGC
AAACAGGATTAGACTGACCCGCAGACTGACGTAGCTGACT
>OTU_29
TGGGGAATATTGCACAATGGAGGAAACTCTGATGCAGCGACGCCGCGTGAAGGAAGAAGTATCTCGGTATGTAAACTTCT
ATCAGCAGGGAAGAAAATGACGGTACCTGACTAAGAAGCCCCGGCTAACTACGTGCCAGCAGCCGCGGTAATACGTAGGg
ggCAAGCGTTATCCGGATTTACTGGGTGTAAAGGGAGCGTAGACGGACGGGCAAGTCTGATGTGAAAGCCCGGGGCTTAA
CCCCGGGACTGCATTGGAAACTGTCCATCTTGAGTGCCGGAGAGGTAAGCGGAATTCCTAGTGTAGCGGTGAAATGCGTA
GATATTAGGAGGAACACCAGTGGCGAAGGCGGCTTACTGGACGGTAACTGACGTTGAGGCTCGAAAGCGTGGGGAGCAAA
CAGGATTAACGATACCCCAGGGCTAGTC
>OTU_30
TGGGGAATATTGCACAATGGGCGCAAGCCTGATGCAGCCATGCCGCGTgtgtgAAGAAGGCCTCGGGTTGTAAAGCACTT
TCAGCGGGGAGGAAGGCGATAAGGTTAATAACCTTGTCGATTGACGTTACCCGCAGAAGAAGCACCGGCTAACTCCGTGC
CAGCAGCCGCGGTAATACGGAGGGTGCAAGCGTTAATCGGAATTACTGGGCGTAAAGCGCACGCAGGCGGTCTGTCAAGT
CGGATGTGAAATCCCCGGGCTCAACCTGGGAACTGCATTCGAAACTGGCAGGCTAGAGTCTTGTAGAGGggggTAGAATT
CCAGGTGTAGCGGTGAAATGCGTAGAGATCTGGAGGAATACCGGTGGCGAAGGCGGCCcccTGGACAAAGACTGACGCTC
AGGTGCGAAAGCGTGGGGAGCAAACAGGCAGTTAGACTACCCTGGTAGC
>OTU_31
TGGGGAATATTGCACAATGGgggAAACCCTGATGCAGCGACGCCGCGTGAGCGAAGAAGTATTTCGGTATGTAAAGCTCT
ATCAGCAGGGAAGATAATGACGGTACCTGACTAAGAAGCTCCGGCTAAATACGTGCCAGCAGCCGCGGTAATACGTATGG
AGCAAGCGTTATCCGGATTTACTGGGTGTAAAGGGAGCGTAGACGGTTGTGCAAGTCTGATGTGAAATTCCAGGGCTTAA
CCCTGGACCTGCATTGGAAACTGTATAACTAGAGTGTCGGAGAGGTGAGTGGAATTCCTAGTGTAGCGGTGAAATGCGTA
GATATTAGGAGGAACACCAGTGGCGAAGGCGGCTCACTGGACGATAACTGACGTTGAGGCTCGAAAGCGTGGGGAGCAAA
CAGGATTAGATACCCCGGAAGTTAGTCC
>OTU_32
TAGGGAATCTTCGGCAATGGgggCAACCCTGACCGAGCAACGCCGCGTGAGTGAAGAAGGTTTTCGGATCGTAAAGCTCT
GTTGTAAGAGAAGAACGTgtgtgAGAGTGGAAAGTTCAcacaGTGACGGTAACTTACCAGAAAGGGACGGCTAACTACGT
GCCAGCAGCCGCGGTAATACGTAGGTCCCGAGCGTTGTCCGGATTTATTGGGCGTAAAGCGAGCGCAGGCGGTTTAATAA
GTCTGAAGTTAAAGGCAGTGGCTTAACCATTGTTCGCTTTGGAAACTGTTAAACTTGAGTGCAGAAGGGGAGAGTGGAAT
TCCATGTGTAGCGGTGAAATGCGTAGATatatGGAGGAACACCGGTGGCGAAAGCGGCTctctGGTCTGTAACTGACGCT
GAGGCTCGAAAGCGTGGGGAGCAAACAGGATTAGCATGACCCGGTAGTCC
>OTU_33
TGGGGAATCTTCCGCAATGGGCGAAAGCCTGACGGAGCAATGCCGCGTGAGTGAAGAAGGCCTTCGGGTTGTAAAGCTCT
ATCCTTGTCCAAGagagCAGACTGTAGTAACTGATAGTCTGAGGACGGTAGACAAGAAGGAAGCCCCGGCTAACTATGTG
CCAGCAGCCGCGGTAAAACATAGGgggCAAGCGTTGTCCGGAATCACTGGGCGTAAAGGGCGCGTAGGCGGTCTGTTAAG
TCGGATGTGAAATGTAAGGGCTCAACCCTTAACGTGCATCTGATACTGGCAGACTTGAGTGCGGAAGAGGCAAGTGGAAT
TCCTAGTGTAGCGGTGAAATGCGTAGATATTAGGAGGAACACCAGTGGCGAAGGCGACTTGCTGGGCCGTAACTGACGCT
GAGGCGCGAAAGCGTGGGGAGCAAACAGGATTAGATACCCGAGCGTAGC
>OTU_34
TAGGGAATCTTCCGCAATGGACGAAAGTCTGACGGAGCAACGCCGCGTGAGTGATGAAGGCTTTCGGGTCGTAAAACTCT
GTTGTTAGGGAAGAACAAGTGCTAGTTGAATAAGCTGGCACCTTGACGGTACCTAACCAGAAAGCCACGGCTAACTACGT
GCCAGCAGCCGCGGTAATACGTAGGTGGCAAGCGTTATCCGGAATTATTGGGCGTAAAGCgcgcgcAGGTGGTTTCTTAA
GTCTGATGTGAAAGCCCACGGCTCAACCGTGGAGGGTCATTGGAAACTGGGAGACTTGAGTGCAGAAGAGGAAAGTGGAA
TTCCATGTGTAGCGGTGAAATGCGTAGAGATATGGAGGAACACCAGTGGCGAAGGCGACTTTCTGGTCTGTAACTGACAC
TGAGGCGCGAAAGCGTGGGGAGCAAACAGG
>OTU_35
TAGGGAATATTGCACAATGGgggAAACCCTGATGCAGCGACGCCGCGTGAAGGAAGAAGTATCTCGGTATGTAAACTTCT
ATCAGCAGGGAAGACAATGACGGTACCTGACTAAGAAGCCCCGGCTAACTACGTGCCAGCAGCCGCGGTAATACGTAGGg
ggCAAGCGTTATCCGGATTTACTGGGTGTAAAGGGAGCGTAGACGGACGGGCAAGTCTGAAGTGAAAGGCAGGGGCTCAA
CCCCTGGACTGCTTTGGAAACTGTCCATCTAGAGTGCCGGAGAGGTAAGCGGAATTCCTAGTGTAGCGGTGAAATGCGTA
GATATTAGGAGGAACACCAGTGGCGAAGGCGGCTTACTGGACGGTAACTGACGTTGAGGCTCGAAAGCGTGGGGAGCAAA
CAGGATTGAGATACCCTCTGCTAGTC
>OTU_36
TGGGGAATATTGCACAATGGgggAAACCCTGATGCAGCAACGCCGCGTGAGCGAAGAAGTATTTCGGTATGTAAAGCTCT
ATCAGCAGGGAAGAAATTGACGGTACCTGACTAAGAAGCACCGGCTAAATACGTGCCAGCAGCCGCGGTAATACGTATGG
TGCAAGCGTTATCCGGATTTACTGGGTGTAAAGGGAGCGTAGACGGTTGTGTAAGTCTGATGTGAAAACCCGGGGCTCAA
CCCCGGGACTGCATTGGAAACTATGCAACTAGAGTGTCGGAGAGGTAAGCGGAATTCCTAGTGTAGCGGTGAAATGCGTA
GATATTAGGAGGAACACCAGTGGCGAAGGCGGCTTACTGGACGATTACTGACGTTGAGGCTCGAAAGCGTGGGGAGCAAA
CAGGAATTTAGATTAACCCCTTGTAGTC
>OTU_37
TAGGGAATTTTCGGCAATGGGCGAAAGCCTGACCGAGCAATGCCGCGTGAGTGATGAAGGTCTTCGGATTGTAAAGCTCT
GTTGTAAAGGAAGAATATTACATATCAACTATGTAACTGACGGTACTTTACCAGAAAGTCACGGCTAACTTCGTGCCAGC
AGCCGCGGTAATACGAAGGTGACAAGCGTTATCCGGAATTATTGGGCGTAAAGGGTGCGCAGGCGGTTTGCTAAGTTTAA
GCTTAAATTGTGGGGCTCAACCCCATCCAGGCTTAGAAACTGGTGAACTAGAGTGCAGAAGGGGCAAGTGGAATTCCATG
TGTAGCGGTAAAATGCATAGATatatGGAGGAACACCGGTGGCGAAGGCGGCTTGCTAGTCTGTAACTGACGCTCAGGCA
CGAAAGCGTGGGGAGCAAATAGGATTAGATACCCGCACCAGTAGTCC
>OTU_38
TGGGGAATATTGCACAATGGgggAAACCCTGATGCAGCAACGCCGCGTGAGTGATGACGGTCTTCGGATTGTAAAGCTCT
GTCTTTGGGGACGATAATGACGGTACCCAAGGAGGAAGCCACGGCTAACTACGTGCCAGCAGCCGCGGTAATACGTAGGT
GGCGAGCGTTATCCGGAATTATTGGGCGTAAAGGGAGCGTAGGCGGATAATTAAGTGGGATGTGAAATACTCAGGCTCAA
CCTGGgggCTGCATTCCAAACTGATTATCTAGAGTGCAGGAGAGGAGAGTGGAATTCCTAGTGTAGCGGTGAAATGCGTA
GAGATTAGGAAGAACACCAGTGGCGAAGGCGACTctctGGACTGTAACTGACGCTGAGGCTCGAAAGCGTGGGGAGCAAA
CAGGAATTAGATCCCGAGGATAGTCC
>OTU_39
TAGGGAATCTTCCGCAATGGGCGAAAGCCTGACGGAGCAACGCCGCGTGAGTGATGAAGGTCTTCGGATCGTAAAACTCT
GTTATTAGGGAAGAACAAATGTGTAAGTAACTATGCACGTCTTGACGGTACCTAATCAGAAAGCCACGGCTAACTACGTG
CCAGCAGCCGCGGTAATACGTAGGTGGCAAGCGTTATCCGGAATTATTGGGCGTAAAGCgcgcgTAGGCGGTTttttAAG
TCTGATGTGAAAGCCCACGGCTCAACCGTGGAGGGTCATTGGAAACTGGAAAACTTGAGTGCAGAAGAGGAAAGTGGAAT
TCCATGTGTAGCGGTGAAATGCGCAGAGATATGGAGGAACACCAGTGGCGAAGGCGACTTTCTGGTCTGTAACTGACGCT
GATGTGCGAAAGCGTGGGGATCAAACAGGATAGGATACCCAGGTCCAGTC
>OTU_40
TAGGGAATATTGCTCAATGGgggAAACCCTGAAGCAGCAACGCCGCGTGGAGGATGAAGGTTTTAGGATTGTAAACTCCT
TTTGTAAGAGAAGATTATGACGGTATCTTACGAATAAGCACCGGCTAACTCCGTGCCAGCAGCCGCGGTAATACGGAGGG
TGCAAGCGTTACTCGGAATCACTGGGCGTAAAGAGTGCGTAGGCGGGAAAGTAAGTCAGATGTGAAATCCTGTAGCTTAA
CTACAGAACTGCATTTGAAACTACTTTTCTAGAGTGTGGGAGAGGTAGGTGGAATTCTTGGTGTAGGGGTAAAATCCGTA
GAGATCAAGAGGAATACTCATTGCGAAGGCGACCTGCTGGAACATTACTGACGCTGATGCACGAAAGCGTGGGGAGCAAA
CAGGACTTAGATACCCCAGGTGAGTCC
>OTU_41
TGGGGAATATTGCACAATGGAGGAAACTCTGATGCAGCAACGCCGCGTGAGCGATGAAGGTCTTCGGATCGTAAAGCTCT
GTCTTTAGGGATGATAATGACAGTACCTAAGGAGGAAGCCACGGCTAACTACGTGCCAGCAGCCGCGGTAATACGTAGGT
GGCGAGCGTTATCCGGATTTATTGGGCGTAAAGGGAGCGTAGGCGGATACTTAAGTGGGATGTGAAATACTTGGGCTCAA
CCCGAGTACTGCATTCCAAACTGAGTATCTAGAGTGCAGGAGAGGAGAGTGGAATTCCTAGTGTAGCGGTGAAATGCGTA
GAGATTAGGAAGAACACCAGTGGCGAAGGCGACTctctGGACTGTAACTGACGCTGAGGCTCGAAAGCGTGGGGAGCGAA
CAGGATTAGATACCcccccccGTAGTC
>OTU_42
TGGGGAATCTTCCGCAATGGGCGAAAGCCTGACGGAGCAACGCCGCGTGAACGATGAAGGTCTTAGGATCGTAAAGTTCT
GTTGTTAGGGACGAAGGGTAAGAATCATAATAAGGTTtttATTTGACGGTACCTAACGAGGAAGCCACGGCTAACTACGT
GCCAGCAGCCGCGGTAATACGTAGGCGGCAAGCGTTGTCCGGAATTATTGGGCGTAAAGGGAGCGCAGGCGGGAAACTAA
GCGGATCTTAAAAGTGCGGGGCTCAACCCCGTGATGGGGTCCGAACTGGTTTTCTTGAGTGCAGGAGAGGAAAGCGGAAT
TCCCAGTGTAGCGGTGAAATGCGTAGATATTGGGAAGAACACCAGTGGCGAAGGCGGCTTTCTGGACTGTAACTGACGCT
GAGGCTCGAAAGCTAGGGTAGCGAACGGGATTAGATGACCCGGGTGTACC
>OTU_43
TGGGGAATATTGCACAATGGgggAAACCCTGATGCAGCGACGCCGCGTGACTGAAGAAGTATTTCGGTATGTAAAGGTCT
ATCAGCAAGGAAGAAAATGACGGTACTTGACTAAGAAGCCCCGGCTAACTACGTGCCAGCAGCCGCGGTAATACGTAGGg
ggCAAGCGTTATCCGGATTTACTGGGTGTAAAGGGAGCGTAGACGGCGGTGCAAGTCTGAAGTGAAAGCCCGGGGCTCAA
CCCCGCGGACTGCTTTGGAAACTGTATTGCTAGAGTGCAGGAGAGGTAAGCGGAATTCCTAGTGTAGCGGTGAAATGCGT
AGATATTAGGAGGAACACCAGTGGCGAAGGCGGCTTACTGGACTGTAACTGACGTTGAGGCTCGAAAGCGTGGGGAGCAA
ACAGGATTAAGATACCCCTGGGTAGTCCA
>OTU_44
TGGGGAATATTGCACAATGGgggAAACCCTGATGCAGCAACGCCGCGTGAGTGATGAAGGTCTTCGGATTGTAAAGCTCT
GTCTTTAGGGACGATAATGACGGTACCTAAGGAGGAAGCCACGGCTAACTACGTGCCAGCAGCCGCGGTAATACGTAGGT
GGCAAGCGTTATCCGGATTTACTGGGCGTAAAGGGAGCGTAGGCGGATATTTAAGTGGGATGTGAAATACCCGAGCTTAA
CTTGGGAGCTGCATTCCAAACTGGATATCTAGAGTGCAGGAGAGGAGAATGGAATTCCTAGTGTAGCGGTGAAATGCGTA
GAGATTAGGAAGAACACCAGTGGCGAAGGCGATTCTCTGGACTGTAACTGACGCTGAGGCTCGAAAGCGTGGGGAGCAAA
CAGGATGATACCCGTAAGATAATAGGTTAGCCCTAA
>OTU_45
TGGGGAATATTGCACAATGGGCGCAAGCCTGATGCAGCCATGCCGCGTGTATGAAGAAGGCCTCGGGTTGTAAAGTACTT
TCAGCGGGGAGGAAGGGAGTAAAGTTAATACCTTTGCTCATTGACGTTACCCGCAGAAGAAGCACCGGCTAACTCCGTGC
CAGCAGCCGCGGTAATACGGAGGGTGCAAGCGTTAATCGGAATTACTGGGCGTAAAGCGCACGCAGGCGGTTTGTTAAGT
CAGATGTGAAATCCCCGGGCTCAACCTGGGAACTGCATCTGATACTGGCAAGCTTGAGTCTCGTAGAGGggggTAGAATT
CCAGGTGTAGCGGTGAAATGCGTAGAGATCTGGAGGAATACCGGTGGCGAAGGCGGCCcccTGGACGAAGACTGACGCTC
AGGTGCGAAAGCGTGGGGAGCAAACAGGATTAGATGACCCCTGTAGCTCG
>OTU_46
TGGGGAATATTGCACAATGGgggAAACCCTGATGCAGCGACGCCGCGTGAGTGAAGAAGTATTTCGGTATGTAAAGCTCT
ATCAGCAGGGAAGAAGAAAGACGGTACCTGACTAAGAAGCCCCGGCTAACTACGTGCCAGCAGCCGCGGTAATACGTAGG
gggCAAGCGTTATCCGGATTTACTGGGTGTAAAGGGAGCGTAGACGGCGATGCAAGTCTGAAGTGAAAGCCCAGGGCTCA
ACCCTGGGACTGCTTTGGAAACTGTGTTGCTAGAGTGCTGGAGAGGTAAGTGGAATTCCTAGTGTAGCGGTGAAATGCGT
AGATATTAGGAGGAACACCAGTGGCGAAGGCGGCTTACTGGACAGTAACTGACGTTGAGGCTCGAAAGCGTGGGGAGCAA
ACAGGATTAGATACCCTGTGTAGCTAC
>OTU_47
TAGGGAATTTTCGGCAATGGGCGGAAGCCTGACCGAGCAACGCCGCGTGAAGGAAGAAGTGCTTCGGCATGTAAACTTCT
GTTATAAAGGAAGAACGGCGGATGGAGGGAATGCCATCCGAGTGACGGTACTTTATGAGAAAGCCACGGCTAACTACGTG
CCAGCAGCCGCGGTAATACGTAGGTGGCGAGCGTTATCCGGAATCATTGGGCGTAAAGAGGGAGCAGGCGGCACCAGAGG
TCTGCGGTGAAAGACCGAAGCTAAACTTCGGTAAGCCGTGGAAACCGGGGAGCTAGagagCAGCAGAGGATCGTGGAATT
CCATGTGTAGCGGTGAAATGCGTAGATatatGGAGGAACACCAGTGGCGAAGGCGACGATCTGGGCTGCAACTGACGCTC
AGTCCCGAAAGCGTGGGGAGCAAATAGGATTAGATACCTGCTGAGTC
>OTU_48
TAGGGAATCTTCCACAATGGGCGCAAGCCTGATGGAGCAACACCGCGTGAGTGAAGAAGGGTTTCGGCTCGTAAAGCTCT
GTTGTTGGAGAAGAACGTGCGTGAGAGTAACTGTTCACGCAGTGACGGTATCCAACCAGAAAGTCACGGCTAACTACGTG
CCAGCAGCCGCGGTAATACGTAGGTGGCAAGCGTTATCCGGATTTATTGGGCGTAAAGCGAGCGCAGGCGGTTGCTTAGG
TCTGATGTGAAAGCCTTCGGCTTAACCGAAGAAGTGCATCGGAAACCGGGCGACTTGAGTGCAGAAGAGGACAGTGGAAC
TCCATGTGTAGCGGTGGAATGCGTAGATatatGGAAGAACACCAGTGGCGAAGGCGGCTGTCTGGTCTGCAACTGACGCT
GAGGCTCGAAAGCATGGGTAGCGAACAGGATTAGATACCCCGAGTC
>OTU_49
TGGGGAATATTGCACAATGGgggAAACCCTGATGCAGCGACGCCGCGTGAAGGAAGAAGTATCTCGGTATGTAAACTTCT
ATCAGCAGGGAAGATAATGACGGTACCTGACTAAGAAGCCCCGGCTAACTACGTGCCAGCAGCCGCGGTAATACGTAGGg
ggCAAGCGTTATCCGGATTTACTGGGTGTAAAGGGAGCGTAGACGGCATGGCAAGTCTGATGTGAAAGGCAGGGGCTCAA
CTCCTGGACTGCATTGGAAACTGCCAGGCTTGAGTGCCGGAGGGGTAAGCGGAATTCCTAGTGTAGCGGTGAAATGCGTA
GATATTAGGAGGAACACCAGTGGCGAAGGCGGCTTACTGGACGGTAACTGACGTTGAGGCTCGAAAGCGTGGGGAGCAAA
CAGGGATTAAGATAGCCCGGGGCTAGTC
>OTU_50
TGAGGAATATTGGTCAATGGACGAGAGTCTGAACCAGCCAAGTAGCGTGAAGGATGAAGGTTCTATGGATTGTAAACTTC
TTTTATACGGGAATAAACGGATCCACGTGTGGATTtttGCATGTACCGTATGAATAAGGATCGGCTAACTCCGTGCCAGC
AGCCGCGGTAATACGGAGGATCCGAGCGTTATCCGGATTTATTGGGTTTAAAGGGAGCGTAGATGGGTTGTTAAGTCAGT
TGTGAAAGTTTGCGGCTCAACCGTAAAATTGCAATTGATACTGGCAGTCTTGAGTACAGTTGAGGTAGGCGGAATTCGTG
GTGTAGCGGTGAAATGCTTAGATATCACGAAGAACTCCGATTGCGAAGGCAGCTTACTAACCTGTAACTGACATTGATGC
TCGAAAGTGTGGGTATCAAACAGGATTACGATAACCcccGGTAGTC
>OTU_51
TCGGGAATATTGCGCAATGGAGGAAACTCTGACGCAGTGACGCCGCGTGCAGGAAGAAGGTTTTCGGATTGTAAACTGCT
TTAGACAGGGAAGAAACAAGACAGTACCTGTAGAATAAGCTCCGGCTAACTACGTGCCAGCAGCCGCGGTAATACGTAGG
GAGCAAGCGTTATCCGGATTTATTGGGTGTAAAGGGTGCGTAGACGGGAATGCAAGTTGGTTGTGAAATCCCTCGGCTCA
ACCGAGGAATTGCAACCAAAACTATATTTCTTGAGTGCTGGAGAGGAAAGTGGAATTCCTAGTGTAGCGGTGAAATGCGT
AGATATTAGGAGGAACACCAGTGGCGAAGGCGACTTTCTGGACAGTAACTGACGTTGAGGCACGAAAGTGTGGGGAGCAA
ACAGGATTAGCATAACCCTCCGTTAGTCC
>OTU_52
TGGGGAATATTGCACAATGGgggAAACCCTGATGCAGCAACGCCGCGTGAGTGAAGAAGTATTTCGGTATGTAAAGCTCT
ATCAGCAGGGAAGAAAATGACGGTACCTGACTAAGAAGCCCCGGCTAACTACGTGCCAGCAGCCGCGGTAATACGTAGGg
ggCAAGCGTTATCCGGATTTACTGGGTGTAAAGGGAGCGTAGACGGCGAAGCAAGTCTGAAGTGAAATGCGGgggCTCAA
CCCCTGAACTGCTTTGGAAACTGTTTTGCTAGAGTGCTGGAGAGGCAAGCGGAATTCCTAGTGTAGCGGTGAAATGCGTA
GATATTAGGAGGAACACCAGTGGCGAAGGCGGCTTGCTGGACAGTAACTGACGTTGAGGCTCGAAAGCGTGGGGAGCAAA
CAGGATTAGAGTAACCcccGGGTAGTCC
>OTU_53
TGAGGAATATTGGTCAATGGACGAGAGTCTGAACCAGCCAAGTAGCGTGAAGGATGACTGCCCTATGGGTTGTAAACTTC
TTTTATACGGGAATAAAGTGAGCCACGTGTGGCTTtttGTATGTACCGTATGAATAAGGATCGGCTAACTCCGTGCCAGC
AGCCGCGGTAATACGGAGGATCCGAGCGTTATCCGGATTTATTGGGTTTAAAGGGAGCGTAGGCGGGTTGTTAAGTCAGT
TGTGAAAGTTTGCGGCTCAACCGTAAAATTGCAGTTGATACTGGCGACCTTGAGTGCAACAGAGGTAGGCGGAATTCGTG
GTGTAGCGGTGAAATGCTTAGATATCACGAAGAACTCCGATTGCGAAGGCAGCTTACTGGATTGTAACTGACGCTGATGC
TCGAAAGTGTGGGTATCAAACAGGATTAGATACCcccGATGTAGTCC
>OTU_54
TGAGGAATATTGGTCAATGGGCGCGAGCCTGAACCAGCCAAGTAGCGTGAAGGATGACTGCCCTATGGGTTGTAAACTTC
TTTTATATGGGAATAAAGTCACTTACGTGTAGGTGTTTGTATGTACCATATGAATAAGCATCGGCTAACTCCGTGCCAGC
AGCCGCGGTAATACGGAGGATGCGAGCGTTATCCGGATTTATTGGGTTTAAAGGGAGCGTAGATGGGAGGTTAAGTCAGT
TGTGAAAGTTTGCGGCTCAACCGTAAAATTGCAATTGATACTGGTCTTCTTGAGTACAGTTGAGGTGGATGGAATTCGTG
GTGTAGCGGTGAAATGCTTAGATATCACGAAGAACTCCGATTGCGAAGGCAGTCCACTAAGCTGCAACTGACATTGATGC
TCGAAAGTGTGGGTATCAAACAGGATTAGATCTCGTAGTCC
>OTU_55
TGGGGAATCTTGCGCAATGGggggAACCCTGACGCAGCGACGCCGCGTGCGGGACGAAGGCCCTCGGGTCGTAAACCGCT
TTCAGCAGGGATGAGACAAGACGGTACCTGCAGAAGAAGCCCCGGCTAACTACGTGCCAGCAGCCGCGGTAATACGTAGG
gggCGAGCGTTATCCGGATTCATTGGGCGTAAAGCgcgcgTAGGCGCCCGGCAGGCAGGgggTCAAATGGCGGGGCTCAA
CCCCGTCCCGCCcccTGAACCGCCGGGCTCGGGTCCGGTAGGGGAGGGTGGAACACCCGGTGTAGCGGTGGAATGCGCAG
ATATCGGGTGGAACACCGGTGGCGAAGGCGGCCCTCTGGGCCGAGACCGACGCTGAGGCGCGAAAGCTGGgggAGCGAAC
AGGATTAGCATGACCCTGGTACGTC
>OTU_56
TAGGGAATTTTCGTCAATGGGCGCAAGCCTGAACGAGCAATGCCGCGTGGGTGAAGAAGGTCTTCGGATCGTAAAGCTCT
GTTGCGAGGGAAaaaGGAAGAGAAGAGGGAATGATTCTCTTTTGATGGTACCTCGCCAGAAAGTCACGGCTAACTACGTG
CCAGCAGCCGCGGTAATACGTAGGTGGCGAGCGTTATCCGGAATGATTGGGCGTAAAGGGTGCGCAGGCGGCATATCAAG
TCTGAAGTGAAAGGTACGGGCTCAACCTGTACAGGCTTTGGAAACTGGTATGCTCGAGGACAGGAGAGGGCGGTGGAACT
CCACGTGTAGCGGTAAAATGCGTAGAGATGTGGAAGAACACCAGTGGCGAAGGCGGCCGCCTGGCCTGTAACTGACGCTC
AGGCACGAAAGCGTGGGGAGCAAATAGGATTAGGATACCCCTTGATAGTC
>OTU_57
TGGGGAATATTGCACAATGGgggAAACCCTGATGCAGCGACGCCGCGTGAAGGAAGAAGTATCTCGGTATGTAAACTTCT
ATCAGCAGGGAAGATAGTGACGGTACCTGACTAAGAAGCCCCGGCTAACTACGTGCCAGCAGCCGCGGTAATACGTAGGg
ggCAAGGCGTTATCCGGATTTACTGGGTGTAAAGGGAGCGTAGACGGTGTGGCAAGTCTGATGTGAAAGGCATGGGCTCA
ACCTGTGGACTGCATTGGAAACTGTCATACTTGAGTGCCGGAGGGGTAAGCGGAATTCCTAGTGTAGCGGTGAAATGCGT
AGATATTAGGAGGAACACCAGTGGCGAAGGCGGCTTACTGGACGGTAACTGACGTTGAGGCTCGAAAGCGTGGGGAGCAA
ACAGGAGTTAGATAACCCGGGGTAGTCC
>OTU_58
TAGGGAATCTTCGGCAATGGACGAAAGTCTGACCGAGCAACGCCGCGTGAGTGAAGAAGGTTTTCGGATCGTAAAACTCT
GTTGTTAGAGAAGAACAAGGACGTTAGTAACTGAACGTCCCCTGACGGTATCTAACCAGAAAGCCACGGCTAACTACGTG
CCAGCAGCCGCGGTAATACGTAGGTGGCAAGCGTTGTCCGGATTTATTGGGCGTAAAGCGAGCGCAGGCGGTTTCTTAAG
TCTGATGTGAAAGCCcccGGCTCAACCGGGGAGGGTCATTGGAAACTGGGAGACTTGAGTGCAGAAGAGGAGAGTGGAAT
TCCATGTGTAGCGGTGAAATGCGTAGATatatGGAGGAACACCAGTGGCGAAGGCGGCTctctGGTCTGTAACTGACGCT
GAGGCTCGAAAGCGTGGGGAGCAAACAGGATTACGATACCcccTGTATCC
>OTU_59
TAGGGAATCTTCGGCAATGGACGAAAGTCTGACCGAGCAACGCCGCGTGAGTGAAGAAGGTTTTCGGATCGTAAAACTCT
GTTGGTAGAGAAGAACGTTGGTGAGAGTGGAAAGCTCATCAAGTGACGGTAACTACCCAGAAAGGGACGGCTAACTACGT
GCCAGCAGCCGCGGTAATACGTAGGTCCCGAGCGTTGTCCGGATTTATTGGGCGTAAAGCGAGCGCAGGTGGTTTATTAA
GTCTGGTGTAAAAGGCAGTGGCTCAACCATTGTATGCATTGGAAACTGGTAGACTTGAGTGCAGGAGAGGAGAGTGGAAT
TCCATGTGTAGCGGTGAAATGCGTAGATatatGGAGGAACACCGGTGGCGAAAGCGGCTctctGGCCTGTAACTGACACT
GAGGCTCGAAAGCGTGGGGAGCAAACAGGATTAGATACGTAGTCCA
>OTU_60
TGGGGAATATTGCACAATGGGCGAAAGCCTGATGCAGCAACGCCGCGTGAAGGACGAAGTATTTCGGTATGTAAACTTCT
ATCAGCAGGGAAGAAAATGACGGTACCTGACTAAGAAGCCCCGGCTAACTACGTGCCAGCAGCCGCGGTAATACGTAGGg
ggCAAGCGTTATCCGGATTTACTGGGTGTAAAGGGAGCGCAGGCGGCAGCGCAAGTCAGAAGTGAAAGCCCGGGGCTTAA
CTCCGGGACTGCTTTTGAAACTGTGCGGCTAGATTTCAGGAGAGGTAAGCGGAATTCCTAGTGTAGCGGTGAAATGCGTA
GATATTAGGAGGAACACCAGTGGCGAAGGCGGCTTACTGGACTGATAATGACGCTGAGGCTCGAAAGCGTGGGGAGCAAA
CAGGATTAGATACCC
>OTU_61
TGGGGAATATTGCACAATGGGCGAAAGCCTGATGCAGCAACGCCGCGTGAGCGATGAAGGCCTCGGGTCGTAAAGCTCTG
TCCTCAAGGAAGATAATGACGGTACTTGAGGAGGAAGCCCCGGCTAACTACGTGCCAGCAGCCGCGGTAATACGTAGGgg
gCTAGCGTTATCCGGAATTACTGGGCGTAAAGGGTGCGTAGGCGGTCTTTCAAGTCAGGAGTGAAAGGCTACGGCTCAAC
CGTAGTAAGCTCTTGAAACTGTAAGACTTGAGTGCAGGAGAGGAGAGTAGAATTCCTAGTGTAGCGGTGAAATGCGTAGA
TATTAGGAGGAATACCAGTTGCGAAGGCGGCTctctGGACTGTAACTGACGCTGAGGCACGAAAAGCGTGGGGAGCAAAC
AGGAGTTGAGATAGCCCCTATCAGTAGCTGCCT
>OTU_62
TGGGGAATATTGCACAATGGGCGCAAGCCTGATGCAGCAACGCCGCGTGAACGATGAAGGTCTTCGGATCGTAAAGTTCT
GTTGCAGGGGAAGATAATGACGGTACCCTGTGAGGAAGCACCGGCTAACTACGTGCCAGCAGCCGCGGTAATACGTAGGG
TGCTAGCGTTATCCGGATTTACTGGGCGTAAAGGGTGCGTAGGTGGTCTTTCAAGTCGGTGGTTAAAGGCTACGGCTCAA
CCGTATTAAGCCGCCGAAACTGGAAGACTTGAGTGCAGGAGAGGAAAGTGGAATTCTCAGTGTAGCGGTGAAATGCGTAG
ATATTGGGAAGAACACCAGTAGCGAAGGCGGCTTTCTGGACTGCAACTGACACTGAGGCACGAAAGCGTGGGTAGCAAAC
AGGACTTAGATACCCCTGGCTAGTCC
>OTU_63
TGGGGAATATTGCGCAATGGgggCAACCCTGACGCAGCAACGCCGCGTGATTGAAGAAGGTCTTCGGATTGTAAaaaTCT
TTAATCAGGGACGAAACAAATGACGGTACCTGAAGAATAAGCTCCGGCTAACTACGTGCCAGCAGCCGCGGTAATACGTA
GGGAGCAAGCGTTATCCGGATTTACTGGGTGTAAAGGGCGTGTAGGCGGGCCTGTAAGTTGGAAGTGAAATCTCGGGGCT
TAACCCCGAAACTGCTTTCAAAACTGCGGGTCTTGAGTGATGGAGAGGCAGGCGGAATTCCCAGTGTAGCGGTGAAATGC
GTAGATATTGGGAGGAACACCAGTGGCGAAGGCGGCCTGCTGGACATTAACTGACGCTGAGGCGCGAAAGCGTGGGGAGC
AAACAGGATTAGATACCcccccGTAGTC
>OTU_64
TGAGGAATATTGGTCAATGGGCGAGAGCCTGAACCAGCCAAGTAGCGTGAAGGATGAAGGTTCTATGGATTGTAAACTTC
TTTTATAAGGGAATAAAACCTCCCACGTGTGGGAGCTTGTATGTACCTTATGAATAAGCATCGGCTAACTCCGTGCCAGC
AGCCGCGGTAATACGGAGGATGCAAGCGTTATCCGGATTTATTGGGTTTAAAGGGAGCGCAGACGGgggATTAAGTCAGC
TGTGAAAGTTTGCGGCTCAACCGTAAAATTGCAGTTGATACTGGTTCTCTTGAGTGCAGTTGAGGCAGGCGGAATTCGTG
GTGTAGCGGTGAAATGCTTAGATATCACGAAGAACCCCGATTGCGAAGGCAGCTTGCTAAACTGTAACTGACGTTCATGC
TCGAAAGTGTGGGTATCAAACAGGATTAGATACCCCTTGGGTAGTCC
>OTU_65
TGGGGAATATTGCACAATGGGCGCAAGCCTGATGCAGCCATGCCGCGTGTATGAAGAAGGCCTCGGGTTGTAAAGTACTT
TCAGCGGGGAGGAAGGTGTTGAGGTTAATAACCTCAGCAATTGACGTTACCCGCAGAAGAAGCACCGGCTAACTCCGTGC
CAGCAGCCGCGGTAATACGGAGGGTGCAAGCGTTAATCGGAATTACTGGGCGTAAAGCGCACGCAGGCGGTCTGTCAAGT
CGGATGTGAAATCCCCGGGCTCAACCTGGGAACTGCATTCGAAACTGGCAGGCTAGAGTCTTGTAGAGGggggTAGAATT
CCAGGTGTAGCGGTGAAATGCGTAGAGATCTGGAGGAATACCGGTGGCGAAGGCGGCCcccTGGACAAAGACTGACGCTC
AGGTGCGAAAGCGTGGGGAGCAAACAGGATAGATCACCCTGTAGTC
>OTU_66
TCGGGAATATTGCGCAATGGAGGAAACTCTGACGCAGTGACGCCGCGTGCAGGAAGAAGGTTTTCGGATTGTAAACTGCT
TTAGACAGGGAAGAAaaaaGACAGTACCTGTAGAATAAGCTCCGGCTAACTACGTGCCAGCAGCCGCGGTAATACGTAGG
GAGCGAGCGTTATCCGGATTTATTGGGTGTAAAGGGTGCGTAGACGGGATAGCAAGTTAGCTGTGAAATCCCTCGGCTTA
ACTGAGGAACTGCAACTAAAACTACTATTCTTGAGTGCTGGAGAGGAAAGTGGAATTCCTAGTGTAGCGGTGAAATGCGT
AGATATTAGGAGGAACACCAGTGGCGAAGGCGACTTTCTGGACAGTAACTGACGTTGAGGCACGAAAGTGTGGGGAGCAA
ACAGGATTAGATACCcccTGGTTAAGGTC
>OTU_67
TGGGGAATATTGCACAATGGGCGCAAGCCTGATGCAGCCATGCCGCGTGTATGAAGAAGGCCTCGGGTTGTAAAGTACTT
TCAGCGAGGAGGAAGGCATTAAGGTTAATAACCTTAGTGATTGACGTTACTCGCAGAAGAAGCACCGGCTAACTCCGTGC
CAGCAGCCGCGGTAATACGGAGGGTGCAAGCGTTAATCGGAATTACTGGGCGTAAAGCGCACGCAGGCGGTCTGTCAAGT
CGGATGTGAAATCCCCGGGCTCAACCTGGGAACTGCATCCGAAACTGGCAGGCTAGAGTCTTGTAGAGGggggTAGAATT
CCAGGTGTAGCGGTGAAATGCGTAGAGATCTGGAGGAATACCGGTGGCGAAGGCGGCCcccTGGACAAAGACTGACGCTC
AGGTGCGAAAGCGTGGGGAGCAAACAGGATTAGATAAGGTAGTCC
>OTU_68
TAGGGAATTTTCGGCAATGGgggAAACCCTGACCGAGCAACGCCGCGTGAAGGAAGAAGTAATTCGTTATGTAAACTTCT
GTCATAGAGGAAGAACGGTGGATATAGGGAATGATATCCAAGTGACGGTACTCTATAAGAAAGCCACGGCTAACTACGTG
CCAGCAGCCGCGGTAATACGTAGGTGGCGAGCGTTATCCGGAATTATTGGGCGTAAAGAGGGAGCAGGCGGCACTAAGGG
TCTGTGGTGAAAGATCGAAGCTTAACTTCGGTAAGCCATGGAAACCGTAGAGCTAGAGTgtgtgAGAGGATCGTGGAATT
CCATGTGTAGCGGTGAAATGCGTAGATatatGGAGGAACACCAGTGGCGAAGGCGACGATCTGGCGCATAACTGACGCTC
AGTCCCGAAAGCGTGGGGAGCAAATAGGATTAGGTACCCTAGT
>OTU_69
TGAGGAATATTGGTCAATGGCCGAGAGGCTGAACCAGCCAAGTCGCGTGAAGGAAGAAGGATCTATGGTTTGTAAACTTC
TTTTATAGGGGAATAAAGTGGAGGACGTGTCCTTttttGTATGTACCCTATGAATAAGCATCGGCTAACTCCGTGCCAGC
AGCCGCGGTAATACGGAGGATGCGAGCGTTATCCGGATTTATTGGGTTTAAAGGGTGCGTAGGTGGTGATTTAAGTCAGC
GGTGAAAGTTTGTGGCTCAACCATAAAATTGCCGTTGAAACTGGGTTACTTGAGTgtgtTTGAGGTAGGCGGAATGCGTG
GTGTAGCGGTGAAATGCATAGATATCACGCAGAACTCCGATTGCGAAGGCAGCTTACTAAACCATAACTGACACTGAAGC
ACGAAAGCGTGGGGATCAAACAGGATTAGATACCCCTAAGGTAGTTCC
>OTU_70
TGGGGAATATTGCACAATGGgggAAACCCTGATGCAGCGACGCCGCGTGAAGGATGAAGTATTTCGGTATGTAAACTTCT
ATCAGCAGGGAAGAAAATGACGGTACCTGACTAAGAAGCCCCGGCTAACTACGTGCCAGCAGCCGCGGTAATACGTAGGg
ggCAAGCGTTATCCGGATTTACTGGGTGTAAAGGGAGCGTAGACGGCAGTGCAAGTCTGAAGTGAAAGCCCGGGGCTCAA
CCCCGGGACTGCTTTGGAAACTGTGCAGCTGGAGTGTCGGAGAGGCAAGCGGAATTCCTAGTGTAGCGGTGAAATGCGTA
GATATTAGGAGGAACACCAGTGGCGAAGGCGGCTTGCTGGACGATAACTGACGTTGAGGCTCGAAAGCGTGGGGAGCAAA
CAGGATTAGACTAACCCCGGGGTAGCTCC
>OTU_71
TGGGGAATATTGGACAATGGACCAAAAGTCTGATCCAGCAATTCTGtgtgCACGATGACGGTCTTAGGATTGTAAAGTGC
TTTCAATCGGGAAAAGAAAGTGATGGTACCGATAGAAGAAGCGACGGCTAAATACGTGCCAGCAGCCGCGGTAATACGTA
TGTCGCAAGCGTTATCCGGATTTATTGGGCGTAAAGCGCGTCTAGGCGGTTCGGTAAGTCTGATGTGGAAATGCGGGGCT
CAACTCCGTATTGCGTTGGAAACTGCCGGACTAGAGTACTGGAGAGGTGGGCGGAACTACAAGTGTAGAGGTGAAATTCG
TAGATATTTGTAGGAATGCCGATAGAGAAGTCAGCTCACTGGACAGATACTGACGCTGAAGCGCGAAAGCATGGGGAGCA
AACAGGATTAGATACCCAGTCAGTACCGTACTACTACCCAGCAGCATC
>OTU_72
TGGGGAATATTGCGCAATGGGCGAAAGCCTGACGCAGCGACGCCGCGTGAGGGATGAAGGTCTTCGGATCGTAAACCTCT
GTCAGAAGGGAAGAAACTAGGGTGCTCTAATCATCATCCTACTGACGGTACCTTCAAAGGAAGCACCGGCTAACTCCGTG
CCAGCAGCCGCGGTAATACGGAGGGTGCAAGCGTTAATCGGAATCACTGGGCGTAAAGCGCACGTAGGCTGTTATGTAAG
TCAGGGGTGAAATCCCACGGCTCAACCGTGGAACTGCCCTTGATACTGCACGACTTGAATCCGGGAGAGGGTGGCGGAAT
TCCAGGTGTAGGAGTGAAATCCGTAGATATCTGGAGGAACATCAGTGGCGAAGGCGGCCACCTGGACCGGTATTGACGCT
GAGGTGCGAAAGCGTGGGGAGCAAACAGGATTAAGATCCCCGGTAGGTCC
>OTU_73
TAGGGAATTTTCGTCAATGGggggAACCCTGAACGAGCAATGCCGCGTGAGTGAAGAAGGTCTTCGGATCGTAAAGCTCT
GTTGTAAGAGAAaaaCGGATCATGTAGGGAATGACATGATAGTGATGGTATCTTACCAGAAAGCCACGGCTAACTACGTG
CCAGCAGCCGCGGTAATACGTAGGTGGCAAGCGTTATCCGGAATGATTGGGCGTAAAGGGTGCGTAGGTGGTACATTAAG
TCTGAAGTAAAAGGCAGCAGCTCAACTGCTGTTCGCTTTGGAAACTGGTGAACTAGAGTGCAGGAGAGGGCGATGGAATT
CCATGTGTAGCGGTAAAATGCGTAGATatatGGAGGAACACCAGTGGCGAAGGCGGTCGCCTGGCCTGTAACTGACACTG
AGGCACGAAAGCGTGGGGAGCAAATAGGATTAAGATACCCGGCCGTAGTC
>OTU_74
TGAGGAATATTGGTCAATGGGCGAGAGCCTGAACCAGCCAAGTAGCGTGAAGGATGACTGCCCTATGGGTTGTAAACTTC
TTTTATAAAGGAATAAAGTCGGGTATGTATACCCGTTTGCATGTACTTTATGAATAAGGATCGGCTAACTCCGTGCCAGC
AGCCGCGGTAATACGGAGGATCCGAGCGTTATCCGGATTTATTGGGTTTAAAGGGAGCGTAGATGGATGTTTAAGTCAGT
TGTGAAAGTTTGCGGCTCAACCGTAAAATTGCAGTTGATACTGGATATCTTGAGTGCAGTTGAGGCAGGCGGAATTCGTG
GTGTAGCGGTGAAATGCTTAGATATCACGAAGAACTCCGATTGCGAAGGCAGCCTGCTAAGCTGCAACTGACATTGAGGC
TCGAAAGTGTGGGTATCAAACAGGATTAGGATTACCCATGCTAGTC
>OTU_75
TGAGGAATATTGGTCAATGGGCGAGAGCCTGAACCAGCCAAGTAGCGTGAAGGATGAAGGTTCTATGGATTGTAAACTTC
TTTTATACGGGAATAAAACCTCCCACGTGTGGGAGCTTGTATGTACCGTATGAATAAGCATCGGCTAACTCCGTGCCAGC
AGCCGCGGTAATACGGAGGATGCGAGCGTTATCCGGATTTATTGGGTTTAAAGGGAGCGCAGACGGGAGATTAAGTCAGC
TGTGAAAGTTTGCGGCTCAACCGTAAAATTGCAGTTGATACTGGTTTCCTTGAGTGCGGTTGAGGTGTGCGGAATTCGTG
GTGTAGCGGTGAAATGCTTAGATATCACGAAGAACCCCGATTGCGAAGGCAGCACACTAAGCCGTAACTGACGTTCATGC
TCGAAAGTGTGGGTATCAAACAGGATTAGAATACCCCGGTGTAGTCC
>OTU_76
TAGGGAATATTGGGCAATGGCGGAAACGCTGACCCAGCCATGCCGCGTGCAGGATGAAGGCCTTCTGGGTTGTAAACTGC
TTTTATCTAGGAAGAAACTACCCTTGCGAGGGGAACTGACGGTACTAGGTGAATAAGCACCGGCTAACTCCGTGCCAGCA
GCCGCGGTAATACGGAGGGTGCAAGCGTTGTCCGGATTTATTGGGTTTAAAGGGTGCGTAGGCGGCCCTGTAAGTCCGTG
GTGAAAGCCAACAGCTCAACTGTTGAACTGCCATGGATACTGCAGGGCTTGAGTACAGACGAGGTAGGCGGAATGGATAG
TGTAGCGGTGAAATGCATAGATACTATCCAGAACACCGATTGCGTAGGCAGCTTACTAGGCTGTAACTGACGCTGAGGCA
CGAAAGCGTGGGGAGCGAACAGGATTACGCATACCTGGTAGCTCC
>OTU_77
TGGGGAATATTGCACAATGGgggAAACCCTGATGCAGCAACGCCGCGTGAGCGATGAAGGCCTTTGGGTCGTAAAGCTCT
GTCCTTGGGGAAGAAACAAATGACGGTACCCTTGGAGGAAGCCCCGGCTAACTCCGTGCCAGCAGCCGCGGTAATACGGA
GGgggCAAGCGTTATCCGGAATTATTGGGCGTAAAGGGTACGTAGGTGGTTTGATAAGCGTAGGGTTTAAGGCAATGGCT
CAACCATTGTTCGCCCTACGAACTGTCAGACTTGAGTGCAGGAGAGGAAAGCGGAATTCCTAGTGTAGCGGTGAAATGCG
TAGATATTAGGAGGAACACCAGTGGCGAAGGCGCTTTCTGGACTGTAACTGACACTGAGGTACGAAAGCGTGGGGAGCAA
ACAGGACTTAGATACCcccGTGTAGCTC
>OTU_78
TGAGGAATATTGGTCAATGGACGAGAGTCTGAACCAGCCAAGTAGCGTGAAGGATGAAGGTTCTATGGATTGTAAACTTC
TTTTATACGGGAATAAaaaaCTCTACGTGTAGAGTCTTGTATGTACCGTATGAATAAGCATCGGCTAACTCCGTGCCAGC
AGCCGCGGTAATACGGAGGATGCGAGCGTTATCCGGATTTATTGGGTTTAAAGGGAGCGCAGACGGGTGATTAAGTCAGC
TGTGAAAGTTTGGGGCTCAACCTTAAAATTGCAGTTGAAACTGGTCGTCTTGAGTGCGGTTGAGGTTAGCGGAATTCGTG
GTGTAGCGGTGAAATGCTTAGATATCACGAAGAACTCCGATTGCGAAGGCAGCTAACTAATCCGTAACTGACGTTCATGC
TCGAAAGTGTGGGTATCAAACAGGATTATGATTACCCCGTGTAGTCC
>OTU_79
TGGGGAATCTTAGACAATGGGCGCAAGCCTGATCTAGCCATGCCGCGTGGGTGATGAAGGCCTTAGGGTCGTAAAGCCCT
TTCGCCGGGGAAGATAATGACGGTACCCGGTAAAGAAACCCCGGCTAACTCCGTGCCAGCAGCCGCGGTAATACGGAGGg
ggTTAGCGTTGTTCGGAATGACTGGGCGTAAAGCgcgcgTAGGCGGATCATCAAGTCGGgggTGAAATCCCGGGGCTCAA
CCCCGGAATGGCCTTCGAGACTGGTGGTCTTGAGTTCGAgagagGTGAGTGGAATTCCGAGTGTAGAGGTGAAATTCGTA
GATATTCGGAGGAACACCAGTGGCGAAGGCGGCTCACTGGCTCGACACTGACGCTGAGGTGCGAAAGCGTGGGGAGCAAA
CAGGATTAGGAATACCcccGGTAGTCC
>OTU_80
TGGGGAATATTGCACAATGGgggAAACCCTGATGCAGCAACGCCGCGTGAAGGAAGACGGTTTTCGGATTGTAAACTTCT
GTTCTTAGTGAAGAAATTTGACGGTAGCTAAGGAGCAAGCCACGGCTAACTACGTGCCAGCAGCCGCGGTAATACGTAGG
TGGCAAGCGTTGTCCGGAATTACTGGGTGTAAAGGGAGCGCAGGCGGGAAGCCAAGTCAGCTGTGAAAACTACGAGCTTA
ACTTGTAGACTGCAGTTGAAACTGGTTTTCTTGAGTGAAGTAGAGGTAGGCGAATTCCGAGTGTAGCGGTGAAATGCGTA
GATATTCGGAGGAACACCGGTGGCGAAGGCGGCCTACTGGGCTTTAACTGACGCTGAGGCTCGAAAGTGTGGGGAGCAAA
CAGGATTAGATACCCATGTCC
>OTU_81
TGGGGAATATTGCACAATGGGCGAAAGCCTGATGCAGCAACGCCGCGTGAGCGATGAAGGCCTTCGGGTCGTAAAGCTCT
GTCCTCAAGGAAGATAATGACGGTACTTGAGGAGGAAGCCCCGGCTAACTACGTGCCAGCAGCCGCGGTAATACGTAGGg
ggCTAGCGTTATCCGGAATTACTGGGCGTAAAGGGTGCGTAGGTGGTTTCTTAAGTCAGAGGTGAAAGGCTACGGCTCAA
CCGTAGTAAGCCTTTGAAACTGAGAAACTTGAGTGCAGGAGAGGAGAGTAGAATTCCTAGTGTAGCGGTGAAATGCGTAG
ATATTAGGAGGAATACCAGTTGCGAAGGCGGCTctctGGACTGTAACTGACACTGAGGCACGAAAGCGTGGGGAGCAAAC
AGGATTA
>OTU_82
TAGGGAATATTGGGCAATGGAGGCAACTCTGACCCAGCCATGCCGCGTGCAGGATGAAGGCCTTCTGGGTTGTAAACTGC
TTTTATTTAGGAAGAAaaaaCTCTTGCGAGAGGAACTGACGGTACTAGATGAATAAGCACCGGCTAACTCCGTGCCAGCA
GCCGCGGTAATACGGAGGGTGCAAGCGTTGTCCGGATTTATTGGGTTTAAAGGGTGCGTAGGCGGCTTTATAAGTCCGTG
GTGAAAGCCAACAGCTCAACTGTTGAACTGCCATGGATACTGTAAGGCTTGAGTACAGACGAGGTAGGCGGAATGGATAG
TGTAGCGGTGAAATGCATAGATACTATCCAGAACACCGATTGCGTAGGCAGCTTACTAGGCTGTAACTGACGCTGAGGCA
CGAAAGCGTGGGGAGCGAACAGGATTGACGTCTACCCCGGTAGCTGCC
>OTU_83
TGGGGAATATTGCGCAATGGgggCAACCCTGACGCAGCAACGCCGCGTGATTGATGAAGGTCTTCGGATTGTAAaaaTCT
TTAATCAGGGACGAAGAAAATGACGGTACCTGAAGAATAAGCTCCGGCTAACTACGTGCCAGCAGCCGCGGTAATACGTA
GGGACAAGCGTTATCCGGATTTACTGGGTGTAAAGGGCGTGTAGGCGGGCTTGCAAGTTGGAAGTGAAATCCAGGGGCTT
AACCCCTGAACTGCTTTCAAAACTGCGAGTCTTGAGTGATGGAGAGGCAGGCGGAATTCCCAGTGTAGCGGTGAAATGCG
TAGATATTGGGAGGAACACCAGTGGCGAAGGCGGCCTGCTGGACATTAACTGACGCTGAGGCGCGAAAGCGTGGGGAGCA
AACAGGTTATTGAGACTACCTCGTAGCTCT
>OTU_84
TGAGGAATATTGGTCAATGGACGAGAGTCTGAACCAGCCAAGTAGCGTGAAGGATGAAGGTTCTATGGATTGTAAACTTC
TTTTATAAGGGAATAAAACCTCCTACGTGTAGGAGTCTGTATGTACCTTATGAATAAGCATCGGCTAACTCCGTGCCAGC
AGCCGCGGTAATACGGAGGATGCGAGCGTTATCCGGATTTATTGGGTTTAAAGGGAGCGCAGACGGgggATTAAGTCAGC
TGTGAAAGTTCGGGGCTCAACCTTGAAATTGCAGTTGATACTGGTTCTCTTGAGTGCAGTTGAGGCAGGCGGAATTCGTG
GTGTAGCGGTGAAATGCTTAGATATCACGAAGAACCCCGATTGCGAAGGCAGCCTGCTAAACTGTAACTGACGTTCATGC
TCGAAAGTGTGGGTATCAAACAGGATTTACGTATACCccccGCTAGCTC
>OTU_85
TAGGGAATTTTCGTCAATGGggggAACCCTGAACGAGCAATGCCGCGTGAGTGAAGACGGTCTTCGGATTGTAAAGCTCT
GTTGTAAGAGAAaaaCGACACAGATAGGGAATGATCTGTGAGTGATGGTATCTTACCAGAAAGTCACGGCTAACTACGTG
CCAGCAGCCGCGGTAATACGTAGGTGGCGAGCGTTATCCGGAATGATTGGGCGTAAAGGGTGCGTAGGTGGCTTGTTAAG
TCTGAAGTCAAAGCCGGCAGCTCAACTGTCGTACGCTTTGGAAACTGGCAAGCTAGAGTGCAGAAGAGGGCGATGGAACT
CCATGTGTAGCGGTAAAATGCGTAGATatatGGAAGAACACCAGTGGCGAAGGCGGTCGCCTGGTCTGCAACTGACACTG
AAGCACGAAAGCGTGGGGAGCAAATAGGATTACGATACCC
>OTU_86
TGGGGAATATTGGACAATGGggggAACCCTGATCCAGCCATGCCGCGTgtgtgAAGAAGGCCTTATGGTTGTAAAGCACT
TTAAGCGAGGAGGAGGCTACTTTAGTTAATACCTAGAGATAGTGGACGTTACTCGCAGAATAAGCACCGGCTAACTCTGT
GCCAGCAGCCGCGGTAATACAGAGGGTGCGAGCGTTAATCGGATTTACTGGGCGTAAAGCGTGCGTAGGCGGCTTATTAA
GTCGGATGTGAAATCCCCGAGCTTAACTTGGGAATTGCATTCGATACTGGTGAGCTAGAGTATGGGAGAGGATGGTAGAA
TTCCAGGTGTAGCGGTGAAATGCGTAGAGATCTGGAGGAATACCGATGGCGAAGGCAGCCATCTGGCCTAATACTGACGC
TGAGGTACGAAAGCATGGGGAGCAAACAGGATTAGATACCGTAGTCC
>OTU_87
TAGGGAATCTTCGGCAATGGACGGAAGTCTGACCGAGCAACGCCGCGTGAGTGAAGAAGGTTTTCGGATCGTAAAGCTCT
GTTGTAAGAGAAGAACGAGTGTGAGAGTGGAAAGTTCACACTGTGACGGTATCTTACCAGAAAGGGACGGCTAACTACGT
GCCAGCAGCCGCGGTAATACGTAGGTCCCGAGCGTTGTCCGGATTTATTGGGCGTAAAGCGAGCGCAGGCGGTTAGATAA
GTCTGAAGTTAAAGGCTGTGGCTTAACCATAGTACGCTTTGGAAACTGTTTAACTTGAGTGCAAGAGGGGAGAGTGGAAT
TCCATGTGTAGCGGTGAAATGCGTAGATatatGGAGGAACACCGGTGGCGAAAGCGGCTctctGGCTTGTAACTGACGCT
GAGGCTCGAAAGCGTGGGGAGCAAACAGGATTAGCATGACCCCTCGTGAG
>OTU_88
TGGGGAATATTGCACAATGGGCGAAAGCCTGATGCAGCAACGCCGCGTGAAGGATGAAGGGTTTCGGCTCGTAAACTTCT
ATCAATAGGGAAGAAACAAATGACGGTACCTAAATAAGAAGCCCCGGCTAACTACGTGCCAGCAGCCGCGGTAATACGTA
GGgggCAAGCGTTATCCGGAATTACTGGGTGTAAAGGGAGCGTAGGCGGCATGGTAAGCCAGATGTGAAAGCCTTGGGCT
TAACCCGAGGATTGCATTTGGAACTATCAAGCTAGAGTACAGGAGAGGAAAGCGGAATTCCTAGTGTAGCGGTGAAATGC
GTAGATATTAGGAAGAACACCAGTGGCGAAGGCGGCTTTCTGGACTGAAACTGACGCTGAGGCTCGAAAGCGTGGGGAGC
AAACAGGACTTAGATACCCCGTAGTCATCACCGACTGCCCATAGAGA
>OTU_89
TGAGGAATATTGGTCAATGGACGAGAGTCTGAACCAGCCAAGTAGCGTGAAGGATGACTGCCCTATGGGTTGTAAACTTC
TTTTATACGGGAATAAAGTGAAGCACGCGTGCTTttttGTATGTACCGTATGAATAAGGATCGGCTAACTCCGTGCCAGC
AGCCGCGGTAATACGGAGGATCCGAGCGTTATCCGGATTTATTGGGTTTAAAGGGAGCGTAGGCGGAAGTTTAAGTCAGC
CTGTGAAAGTTTGCGGCTCAACCGTAAAATTGCAGTTGATACTGGATTTCTTGAGTGCGGTATAGGTAGGCGGAATTCGT
GGTGTAGCGGTGAAATGCTTAGATATCACGAAGAACTCCGATTGCGAAGGCAGCTTACCGGACCGTAACTGACGCTGATG
CTCGAAAGTGCGGGTATCAAACAGGATTACGATAGCCCTTGCTAGTCC
>OTU_90
TGAGGAATATTGGTCAATGGACGGAAGTCTGAACCAGCCAAGTAGCGTGCAGGATGACGGCCCTCTGGGTTGTAAACTGC
TTTTAGTTGGGAATAAAGTGCGGTACGTGTACCGTTTTGTATGTACCATCAGAAaaaGGACCGGCTAATTCCGTGCCAGC
AGCCGCGGTAATACGGAAGGTCCAGGCGTTATCCGGATTTATTGGGTTTAAAGGGAGCGCAGGCGGACTCTTAAGTCAGT
TGTGAAATACGGCGGCTCAACCGTCGGACTGCAGTTGATACTGGGAGTCTTGAGTACACGCAGAGATACTGGAATTCATG
GTGTAGCGGTGAAATGCTCAGATATCATGAGGAACTCCGATCGCGAAGGCAGGTATCTGGAGTGTAACTGACGCTGAGGC
TCGAAAGTGCGGGTATCAAACAGGATTTACGGATACCCCGGTAGTCC
>OTU_91
TAGGGAATCTTCCGCAATGGACGAAAGTCTGACGGAGCAACGCCGCGTGAGTGATGAAGGTTTTCGGATCGTAAAACTCT
GTTGTTAGGGAAGAACAAGTACGAGAGTAACTGCTCGTACCTTGACGGTACCTAACCAGAAAGCCACGGCTAACTACGTG
CCAGCAGCCGCGGTAATACGTAGGTGGCAAGCGTTGTCCGGAATTATTGGGCGTAAAGCgcgcgcAGGCGGTCCTTTAAG
TCTGATGTGAAAGCCCACGGCTCAACCGTGGAGGGTCATTGGAAACTGGgggACTTGAGTACAGAAGAGAAGAGTGGAAT
TCCACGTGTAGCGGTGAAATGCGTAGAGATGTGGAGGAACACCAGTGGCGAAGGCGACTCTTTGGTCTGTAACTGACGCT
GAGGCGCGAAAGCGTGGGGAGCAAACAGGATTAGATACCCCAGCGTAGTC
>OTU_92
TGGGGAATCTTGCGCAATGGgggCAACCCTGACGCAGCGACGCCGCGTGCGGGACAGGCCTTCGGGTCGTAAACCGCTTT
CAGCAGGGATGAGACAAGACGGTACCTGCAGAAGAAGCCCCGGCTAACTACGTGCCAGCAGCCGCGGTAATACGTAGGgg
gCGAGCGTTATCCGGATTCATTGGGCGTAAAGCgcgcgTAGGCGGCCGGGCAGGCCGGgggTCAAATGGCGGGGCTCAAC
CCCGTCCCGCCcccGGAACCGCCCGGCTCGGGTCCGGTAGGGGAGGGTGGAACGCCCGGTGTAGCGGTGGAATGCGCAGA
TATCGGGCGGAACACCGGTGGCGAAGGCGGCCCTCTGGGCCGAGACCGACGCTGAGGCGCGAAAGCCGGgggAGCGAACA
GGATTAGATGACCCCAGTACGTC
>OTU_93
TGGGGAATATTGCACAATGGGCGGAAGCCTGATGCAGCGACGCCGCGTGAGGGATGACGGCCTTCGGGTTGTAAACCTCT
TTCAGTAGGGAAGAAGCGAAAGTGACGGTACCTGCAGAAGAAGCGCCGGCTAACTACGTGCCAGCAGCCGCGGTAATACG
TAGGGCGCAAGCGTTGTCCGGAATTATTGGGCGTAAAGAGCTCGTAGGCGGTTTGTCGCGTCTGCTGTGAAAGCCCGGGG
CTCAACCCCGGGTCTGCAGTGGGTACGGGCAGACTAGAGTGCAGTAGGGGAGACTGGAATTCCTGGTGTAGCGGTGAAAT
GCGCAGATATCAGGAGGAACACCGATGGCGAAGGCAGGTCTCTGGGCTGTTACTGACGCTGAGGAGCGAAAGCATGGGGA
GCGAACAGGAGTTAGACTACCCCGGTCAGTC
>OTU_94
TGGGGAATATTGCACAATGGGCGCAAGCCTGATGCAGCGACGCCGCGTGAGGGATGACGGCCTTCGGGTTGTAAACCTCT
TTCAGTAGGGAAGAAGCGAAAGTGACGGTACCTGCAGAAGAAGCGCCGGCTAACTACGTGCCAGCAGCCGCGGTAATACG
TAGGGCGCAAGCGTTATCCGGAATTATTGGGCGTAAAGAGCTCGTAGGCGGTTTGTCGCGTCTGCCGTGAAAGTCCGGGG
CTCAACTCCGGATCTGCGGTGGGTACGGGCAGACTAGAGTGATGTAGGGGAGACTGGAATTCCTGGTGTAGCGGTGAAAT
GCGCAGATATCAGGAGGAACACCGATGGCGAAGGCAGGTCTCTGGGCATTAACTGACGCTGAGGAGCGAAAGCATGGGGA
GCGAACAGGATTAGATACCcccTTTGGTAGTCC
>OTU_95
TAGGGAATTTTCGTCAATGGggggAACCCTGAACGAGCAATGCCGCGTGAGTGAAGAAGGTCTTCGGATCGTAAAGCTCT
GTTGTAAGTGAAGAACGGTCAGTAGAGGAAATGATACTGAAGTGACGGTAGCTTACCAGAAAGCCACGGCTAACTACGTG
CCAGCAGCCGCGGTAATACGTAGGTGGCGAGCGTTATCCGGAATCATTGGGCGTAAAGGGTGCGCAGGTGGTACATTAAG
TCCGAAGTAAAAGGCAGCAGCTCAACTGCTGTTGGCTTTGGAAACTGGTGAACTGGAGTGCAGGAGAGGGCGATGGAATT
CCATGTGTAGCGGTAAAATGCGTAGATatatGGAGGAACACCAGTGGCGAAGGCGGTCGCCTGGCCTGCAACTGACACTG
AGGCACGAAAGCGTGGGGAGCAAATAGGATTAGCATGACCCGTGTCAGTC
>OTU_96
TCGGGAATATTGCGCAATGGAGGAAACTCTGACGCAGTGACGCCGCGTATGGGAAGAAGGTTTTCGGATTGTAAACCATT
TTAGACAAGGAAGAAACAAGACAGTACTTGTAGAATAAGCTCCGGCTAACTACGTGCCAGCAGCCGCGGTAATACGTAGG
GAGCAAGCGTTATCCGGATTTATTGGGTGTAAAGGGTGCGTAGACGGGAAGGTAAGTTAGTTGTGAAATCCCTCGGCTCA
ACTGAGGAACTGCGACTAAAACTGCTTTTCTTGAGTGCTGGAGAGGAAAGTGGAATTCCTAGTGTAGCGGTGAAATGCGT
AGATATTAGGAGGAACACCAGTGGCGAAGGCGACTTTCTGGACAGCAACTGACGTTGAGGCACGAAAGTGTGGGGAGCAA
ACAGGACTTAGATATCCCGTGTACGGTCCA
>OTU_97
TGGGGAATCTTCCGCAATGGGCGAAAGCCTGACGGAGCAATGCCGCGTGAGTGATGAAGGGATTCGTTCCGTAAAACTCT
TTTGTTTATGACGAATGTGCAGATTGTGAACAATGATTTGTAATGACGGTAGTAAACGAATAAGCCACGGCTAACTACGT
GCCAGCAGCCGCGGTAATACGTAGGTGGCGAGCGTTGTCCGGAATTATTGGGCGTAAAGAGCATGTAGGCGGTTTCTTAA
GTCTGGAGTGAAAATGCGGGGCTCAACCCCGTATGGCTCTGGATACTGGGAGACTTGAGTGCAGGAGAGGAAAGGGGAAT
TCCCAGTGTAGCGGTGAAATGCGTAGATATTGGGAGGAACACCAGTGGCGAAGGCGCCTTTCTGGACTGTGTCTGACGCT
GAGATGCGAAAGCCAGGGTAGCGAACGGGATTAGATACCCGCGTTC
>OTU_98
TGGGGAATTTTCCGCAATGGGCGAAAGCCTGACGGAGCAATGCCGCGTGGAGGTAGAAGGCCTACGGGTCGTTAACTTCT
TTTCCCGGAGAAGAAGGAATGACGGTATCTGGGGAATAAGCATCGGCTAACTCTGTGCCAGCAGCCGCGGTAAGACAGAG
GATGCAAGCGTTATCCGGAATGATTGGGCGTAAAGCGTCTGTAGGTGGCTTtttAAGTTCGCCGTCAAATCCCAGGGCTC
AACCCTGGACAGGCGGTGGAAACTACCAAGCTGGAGTACGGTAGGGGCAGAGGGAATTTCCGGTGGAGCGGTGAAATGCG
TAGAGATCGGAAAGAACACCAACGGCGAAAGCACTCTGCTGGGCCGACACTGACACTGAgagaCGAAAGCTAGGGGAGCG
AATGGGATTAGTCCCTGGAGTCC
>OTU_99
TAGGGAATTTTCGTCAATGGggggAACCCTGAACGAGCAATGCCGCGTGAGTGATGACGGCCTCGGGTTGTAAAGCTCTG
TTGTAAGGGAAGAACAGCACAGagagGGAATGCTCTGTGAGTGACGGTACCTTACCAGAAAGCCACGGCTAACTACGTGC
CAGCAGCCGCGGTAATACGTAGGTGGCAAGCGTTATCCGGAATTATTGGGCGTAAAGGGAGCGTAGGCGGTATATTAAGT
CTGAGGTAAAAGGCAGTAGCTCAACTACTGTAAGCCTTGGAAACTGATAAACTAGAGTGCAGGAGAGGCAAATGGAATTC
CATGTGTAGCGGTAAAATGCGTAGATatatGGAGGAACACCAGTGGCGAAGGCGGTTTGCTGGCCTGTAACTGACGCTGA
GGCTCGAAAGCGTGGGGAGCAAATAGGATTAGCCATGACCCGCCGTAGTC
>OTU_100
TGGGGAATATTGGACAATGGGCGCAAGCCTGATCCAGCCATACCGCGTGGGTGAAGAAGGCCTTCGGGTTGTAAAGCCCT
TTTGTTGGGAAAGAAATCCAGCCGGCTAATACCTGGTTGGGATGACGGTACCCAAAGAATAAGCACCGGCTAACTTCGTG
CCAGCAGCCGCGGTAATACGAAGGGTGCAAGCGTTACTCGGAATTACTGGGCGTAAAGCGTGCGTAGGTGGTTATTTAAG
TCCGTTGTGAAAGCCCTGGGCTCAACCTGGGAACTGCAGTGGATACTGGATGACTAGAATGTGGTAGAGGGTAGCGGAAT
TCCTGGTGTAGCAGTGAAATGCGTAGAGATCAGGAGGAACATCCATGGCGAAGGCAGCTACCTGGACCAACATTGACACT
GAGGCACGAAAGCGTGGGGAGCAAACAGGATTAGCATACCCCTCGTACGT
>OTU_101
TGGGGAATATTGCACAATGGgggAAACCCTGATGCAGCAACGCCGCGTGAGTGATGAAGGTCTTCGGATCGTAAAGCTCT
GTCTTCAGGGACGATAATGACGGTACCTGAGGAGGAAGCCACGGCTAACTACGTGCCAGCAGCCGCGGTAATACGTAGGT
GGCGAGCGTTGTCCGGATTTACTGGGCGTAAAGGGAGCGTAGGCGGACTTTTAAGTGAGATGTGAAATACCCAGGCTCAA
CCTGGgggCTGCATTTCAAACTGGAAGTCTAGAGTGCAGGAGAGGAGAGTGGAATTCCTAGTGTAGCGGTGAAATGCGTA
GAGATTAGGAAGAACACCAGTGGCGAAGGCGACTctctGGACTGTAACTGACGCTGAGGCTCGAAAGCGTGGGGAGCAAA
CAGGATTAGATCAGGTAGTCC
>OTU_102
TGAGGAATATTGGTCAATGGACGAGAGTCTGAACCAGCCAAGTAGCGTGAAGGATGAAGGTCCTACGGATTGTAAACTTC
TTTTATAAGGGAATAAAACCTCCCACGTGTGGGAGCTTGTATGTACCTTATGAATAAGCATCGGCTAACTCCGTGCCAGC
AGCCGCGGTAATACGGAGGATGCGAGCGTTATCCGGATTTATTGGGTTTAAAGGGAGCGCAGACGGGTCGTTAAGTCAGC
TGTGAAAGTTTGGGGCTCAACCTTAAAATTGCAGTTGATACTGGCGTCCTTGAGTGCGGTTGAGGTGTGCGGAATTCGTG
GTGTAGCGGTGAAATGCTTAGATATCACGAAGAACTCCGATTGCGAAGGCAGCACACTAAGCCGTAACTGACGTTCATGC
TCGAAAGTGTGGGTATCAAACAGGATTAGATA
>OTU_103
TGGGGAATATTGCACAATGGgggAAACCCTGATGCAGCAACGCCGCGTGAGTGATGACGGCCTCGGGTTGTAAAGCTCTG
TCTTCAGGGACGATAATGACGGTACCTGAGGAGGAAGCCACGGCTAACTACGTGCCAGCAGCCGCGGTAATACGTAGGTG
GCGAGCGTTGTCCGGATTTACTGGGCGTAAAGGGAGCGTAGGCGGACTTTTAAGTGAGATGTGAAATACCCGGGCTCAAC
TTGGGTGCTGCATTTCAAACTGGAAGTCTAGAGTGCAGGAGAGGAGAATGGAATTCCTAGTGTAGCGGTGAAATGCGTAG
AGATTAGGAAGAACACCAGTGGCGAAGGCGATTCTCTGGACTGTAACTGACGCTGAGGCTCGAAAGCGTGGGGAGCAAAC
AGGAATTAGATACCCCGACAGTAGTC
>OTU_104
TGGGGAATATTGGGCAATGGGCGCAAGCCTGACCCAGCAACGCCGCGTGAAGGAAGAAGGCTTTCGGGTTGTAAACTTCT
TTTGTCGGGGACGAAACAAATGACGGTACCCGACGAATAAGCCACGGCTAACTACGTGCCAGCAGCCGCGGTAATACGTA
GGTGGCAAGCGTTATCCGGATTTACTGGGTGTAAAGGGCGTGTAGGCGGGATTGCAAGTCAGATGTGAAAACTGGgggCT
CAACCTCCAGCCTGCATTTGAAACTGTAGTTCTTGAGTGCTGGAGAGGCAATCGGAATTCCGTgtgtAGCGGTGAAATGC
GTAGATATACGGAGGAACACCAGTGGCGAAGGCGGATTGCTGGACAGTAACTGACGCTGAGGCGCGAAAGCGTGGGGAGC
AAACAGGA
>OTU_105
TGGGGAATATTGGACAATGGGCCACAAGCCTGATCCAGCAATTCTGtgtgCACGATGAAGGTCTTCGGATTGTAAAGTGC
TTTCAGTTGGGAAGAAGAAAGTGACGGTACCAACAGAAGAAGCGACGGCTAAATACGTGCCAGCAGCCGCGGTAATACGT
ATGTCGCAAGCGTTATCCGGATTTATTGGGCGTAAAGCGCGTCTAGGCGGAAaaaTAAGTCTGATGTTAAAATGCGGGGC
TCAACTCCGTATTGCGTTGGAAACTGTTtttCTAGAGTACTGGAGAGGTGGGCGGAACTACAAGTGTAGAGGTGAAATTC
GTAGATATTTGTAGGAATGCCGATGGAGAAGTCAGCTCACTGGACAGATACTGACGCTAAAGCGCGAAAGCGTGGGGAGC
AAACAGGATTAGATACCCTGCTATC
>OTU_106
TGGGGAATATTGCACAATGGGCGCAAGCCTGATGCAGCGACGCCGCGTGAGGGATGGAGGCCTTCGGGTTGTAAACCTCT
TTCAGCAGGGAAGAAGCGCAAGTGACGGTACCTGCAGAAGAAGCGCCGGCTAACTACGTGCCAGCAGCCGCGGTAATACG
TAGGGCGCAAGCGTTGTCCGGAATTATTGGGCGTAAAGAGCTCGTAGGCGGTTTGTCGCGTCTGCTGTGAAAACCTAAGG
CTCAACCTTGGGCTTGCAGTGGGTACGGGCAGACTAGAGTGCGGTAGGGGTGACTGGAATTCCTGGTGTAGCGGTGGAAT
GCGCAGATATCAGGAGGAACACCGATGGCGAAGGCAGGTCACTGGGCCGCAACTGACGCTGAGGAGCGAAAGCATGGGGA
GCGAACAGGATTAGATACAGTCC
>OTU_107
TAGGGAATCTTCGGCAATGGACGGAAGTCTGACCGAGCAACGCCGCGTGAGTGAAGAAGGTTTTCGGATCGTAAAGCTCT
GTTGTTAGAGAAGAATGATGGTGGGAGTGGAAAATCCACCATGTGACGGTAACTAACCAGAAAGGGACGGCTAACTACGT
GCCAGCAGCCGCGGTAATACGTAGGTCCCGAGCGTTGTCCGGATTTATTGGGCGTAAAGCGAGCGCAGGCGGTTCTTTAA
GTCTGAAGTTAAAGGCAGTGGCTCAACCATTGTACGCTTTGGAAACTGGAGAACTTGAGTGCAGAAGGGGAGAGTGGAAT
TCCATGTGTAGCGGTGAAATGCGTAGATatatGGAGGAACACCGGTGGCGAAAGCGGCTctctGGTCTGTAACTGACGCT
GAGGCTCGAAAGCGTGGGGAGCAAACAGGG
>OTU_108
TAGGGAATATTGCGCAATGGGCGAAAGCCTGACGCAGCAACGCCGCGTGGAGGATGACACTTTTCGGAGCGTAAACTCCT
TTTCTTAGGGAAGAATTCTGACGGTACCTAAGGAATAAGCACCGGCTAACTCCGTGCCAGCAGCCGCGGTAATACGGAGG
GTGCAAGCGTTACTCGGAATCACTGGGCGTAAAGGACGCGTAGGCGGACTATCAAGTCTCTTGTGAAATCTAATGGCTTA
ACCATTAAACTGCTTGGGAAACTGATAGTCTAGAGTGAGGGAGAGGCAGATGGAATTGGTGGTGTAGGGGTAAAATCCGT
AGATATCACCAAGAATACCCATTGCGAAGGCGATCTGCTGGAACTCAACTGACGCTAAGGCGTGAAAGCGTGGGGAGCAA
ACAGGATTAGAAGTACCCCGCGTAGTCC
>OTU_109
TGGGGAATATTGGACAATGGGCGAAAGCCTGATCCAGCAATGCCGCGTGAGTGATGAAGGCCTTAGGGTTGTAAAGCTCT
TTTACCCGGGATGATAATGACAGTACCGGGAGAATAAGCTCCGGCTAACTCCGTGCCAGCAGCCGCGGTAATACGGAGGG
AGCTAGCGTTGTTCGGAATTACTGGGCGTAAAGCGCACGTAGGCGGCTTTGTAAGTTAGAGGTGAAAGCCCGGGGCTCAA
CTCCGGAACTGCCTTTAAGACTGCATCGCTTGAATCCAGGAGAGGTGAGTGGAATTCCGAGTGTAGAGGTGAAATTCGTA
GATATTCGGAAGAACACCAGTGGCGAAGGCGGCTCACTGGACTGGTATTGACGCTGAGGTGCGAAAGCGTGGGGAGCAAA
CAGGA
>OTU_110
TGGGGAATATTGGACAATGGACCAAAAGTCTGATCCAGCAATTCTGtgtgCACGATGAAGTTtttCGGAATGTAAAGTGC
TTTCAGTTGGGAAGAAGAAAGTGACGGTACCAACAGAAGAAGCGACGGCTAAATACGTGCCAGCAGCCGCGGTAATACGT
ATGTCGCAAGCGTTATCCGGATTTATTGGGCGTAAAGCGCGTCTAGGCGGTTTGGTAAGTCTGATGTGAAAATGCGGGGC
TCAACTCCGTATTGCGTTGGAAACTGCCAAACTAGAGTACTGGAGAGGTAGGCGGAACTACAAGTGTAGAGGTGAAATTC
GTAGATATTTGTAGGAATGCCGATGGGGAAGCCAGCCTACTGGACAGATACTGACACTAAAGCGCGAAAGCGTGGGTAGC
AAACAGGATTAGAATAACCCCTGTGTAGTCC
>OTU_111
TGGGGAATATTGCACAATGGGCGCAAGCCTGATGCAGCCATGCCGCGTgtgtgAAGAAGGCCTCGGGTTGTAAAGCACTT
TCAGCGGGGAGGAAGGCGGTGAGGTTAATAACCTCATCGATTGACGTTACCCGCAGAAGAAGCACCGGCTAACTCCGTGC
CAGCAGCCGCGGTAATACGGAGGGTGCAAGCGTTAATCGGAATACTGGGCGTAAAGCGCACGCAGGCGGTCTGTCAAGTC
GGATGTGAAATCCCCGGGCTCAACCTGGGAACTGCATTCGAAACTGGCAGGCTAGAGTCTTGTAGAGGggggTAGAAGTT
CCAGGTGTAGCGGTGAAATGCGTAGAGATCTGGAGGAATACCGGTGGCGAAGGCGGCCcccTGGACAAAGACTGACGCTC
AGGTGCGAAAGCGTGGGGAGCAAACAGGATTGAGATACCCGCAGATCCGC
>OTU_112
TGGGGAATATTGGACAATGGACCAAAAGTCTGATCCAGCAATTCTGtgtgCACGATGAAGTTtttCGGAATGTAAAGTGC
TTTCAGTTGGGAAGAAGAAAGTGACGGTACCAACAGAAGAAGCGACGGCTAAATACGTGCCAGCAGCCGCGGTAATACGT
ATGTCGCAAGCGTTATCCGGATTTATTGGGCGTAAAGCGCGTCTAGGTGGTTTGGTAAGTCTGATGTGAAAATGCGGGGC
TCAACTCCGTATTGCGTTGGAAACTGTCAAACTAGAGTACTGGAGAGGTAGGCGGAACTACAAGTGTAGAGGTGAAATTC
GTAGATATTTGTAGGAATGCCGATGGGGAAGCCAGCCTACTGGACAGATACTGACGCTAAAGCGCGAAAAGCGTGGGTAG
CAAACAGGATTAGCATACCCCGAGTACGTCC
>OTU_113
TAGGGAATTTTCGGCAATGGggggAACCCTGACCGAGCAACGCCGCGTGAAGGAAGAAGGTCTTCGGATTGTAAACTTCT
GTTATAAAGGAAGAACGGTAtatataGGGAATGATatataAGTGACGGTACTTTATGAGAAAGCCACGGCTAACTACGTG
CCAGCAGCCGCGGTAATACGTAGGTGGCAAGCGTTATCCGGAATTATTGGGCGTAAAGAGGGAGCAGGCGGCAATAAAGG
TCTGTGGTGAAAGACTGAAGCTCAACTTCAGTAAGCCATGGAAACCAGATAGCTAGagagCAGAAGAGGATCGCGGAATT
CCATGTGTAGCGGTGAAATGCGTAGATatatGGAGGAACACCAGTGGCGAAGGCGGCGATCTGGTCTGCAGCTGACGCTC
AGTCCCGAAAGCGTGGGGAGCAAATAGGTGATAGAATACCCAAGGTAAT
>OTU_114
TGGGGAATATTGCACAATGGgggAAACCCTGATGCAGCGACGCCGCGTGAGCGAAGAAGTATTTCGGTATGTAAAGCTCT
ATCAGCAGGGAAGAAAATGACGGTACCTGACTAAGAAGCCCCGGCTAACTACGTGCCAGCAGCCGCGGTAATACGTAGGg
ggCAAGCGTTATCCGGATTTACTGGGTGTAAAGGGAGCGTAGACGGACTGGCAAGTCTGATGTGAAAACCCGGGGCTCAA
CCCCGGGACTGCATTGGAAACTGTCAGTCTGGAGTGCCGGAGGGGTAAGTGGAATTCCTAGTGTAGCGGTGAAATGCGTA
GATATTAGGAGGAACACCAGTGGCGAAGGCGGCTTACTGGACGGTAACTGACGTTGAGGCTCGAAAGCGTGGGGAGCAAA
CAGGATTAGTACTACCCGGGTAGTC
>OTU_115
TGGGGAATATTGCACAATGGGCGCAAGCCTGATGCAGCAACGCCGCGTGAGCGATGAAGGCCTTTGGGTCGTAAAGCTCT
GTCCTCAAGGAAGATAATGACGGTACTTGAGGAGGAAGCCCCGGCTAACTACGTGCCAGCAGCCGCGGTAATACGTAGGg
ggCTAGCGTTATCCGGATTTACTGGGCGTAAAGGGTGCGTAGGCGGTCTTTCAAGTCAGGAGTTAAAGGCTACGGCTCAA
CCGTAGTAAGCTCCTGATACTGTCTGACTTGAGTGCAGGAGAGGAAAGCGGAATTCCCAGTGTAGCGGTGAAATGCGTAG
ATATTGGGAGGAACACCAGTAGCGAAGGCGCTTTCTGGACTGTAACTGACGCTGAGGCACGAAAGCGTGGGGAGCAAACA
GGATTAGATACCCGGCGTCAGCTACCGTACGCCACCAGG
>OTU_116
TGGGGAATCTTGCGCAATGGGCGAAAGCCTGACGCAGCAACGCCGCGTGGgggATGAAGGCCTTCGGGTCGTAAACCCCT
TTCAGCAGGAACGAAATTGACGGTACCTGCAGAAGAAGCCCCGGCCAACTACGTGCCAGCAGCCGCGGTAATACGTAGGg
ggCGAGCGTTGTCCGGATTCATTGGGCGTAAAGAGCTCGTAGGCGGCCTGATAAGTCGGGTGTGAAATCTCCAGGCTCAA
CCTGGAGAGGTCATTCGATACTGTCATGGCTAGAGTCCGGTAGGGGACCACGGAATTCCTGGTGTAGCGGTGAAATGCGC
AGATATCAGGAGGAACACCAGTGGCGAAGGCGGTGGTCTGGGCCGGCACTGACGCTGAGGAGCGAAAGCGTGGGTAGCAA
ACAGGATTAAGATACCCCGGGGTAGTGCC
>OTU_117
TGGGGAATATTGCACAATGGGCGCAAGCCTGATGCAGCAACGCCGCGTGAGCGATGAAGGCCTTCGGGTCGTAAAGCTCT
GTCCTCAAGGAAGATAATGACGGTACTTGAGGAGGAAGCCCCGGCTAACTACGTGCCAGCAGCCGCGGTAATACGTAGGg
ggCTAGCGTTATCCGGATTTACTGGGCGTAAAGGGTGCGTAGGCGGTCTTTCAAGTCAGGAGTTAAAGGCTACGGCTCAA
CCGTAGTAAGCTCCTGATACTGTCTGACTTGAGTGCAGGAGAGGAAAGCGGAATTCCCAGTGTAGCGGTGAAATGCGTAG
ATATTGGGAGGAACACCAGTAGCGAAGGCGGCTTTCTGGACTGTAACTGACGCTGAGGCACGAAAAGCGTGGgggAGCAA
ACAGGATTACGATACCCCGACGTAGCTGCCAC
>OTU_118
TGAGGAATATTGGTCAATGGGCGAGAGCCTGAACCAGCCAAGTCGCGTGAAGGAAGAAGGTTCTATGGATTGTAAACTTC
TTTTATAGGGGAATAAAGTGCGGGACGTGTCCTGTTTTGTATGTACCCTATGAATAAGCATCGGCTAACTCCGTGCCAGC
AGCCGCGGTAATACGGAGGATGCGAGCGTTATCCGGATTTATTGGGTTTAAAGGGTGCGTAGGTGGTTCTTTAAGTCAGC
GGTGAAAGTTTGTGGCTCAACCATAAAATTGCCATTGAAACTGGAGAACTTGAGTgtgtTTGAGGTAGGCGGAATGCGTA
GTGTAGCGGTGAAATGCATAGATATTACGCAGAACTCCGATTGCGAAGGCAGCTTACTAAACCATAACTGACACTGAAGC
ACGAAAGCGTGGGTATCGAACAGGT
>OTU_119
TGGGGAATATTGCACAATGGgggAAACCCTGATGCAGCAACGCCGCGTGAGTGATGAAGGTTTTCGGATCGTAAAGCTCT
GTCTTTGGGGAAGATAATGACGGTACCCAAGGAGGAAGCCACGGCTAACTACGTGCCAGCAGCCGCGGTAATACGTAGGT
GGCGAGCGTTATCCGGATTTACTGGGCGTAAAGGGAGCGTAGGCGGATGATTAAGTGGGATGTGAAATACCCGGGCTCAA
CTTGGGTGCTGCATTCCAAACTGGTTATCTAGAGTGCAGGAGAGGAGAGTGGAATTCCTAGTGTAGCGGTGAAATGCGTA
GAGATTAGGAAGAACACCAGTGGCGAAGGCGACTctctGGACTGTAACTGACGCTGAGGCTCGAAAAGCGTGGGGAGCAA
AACAGGATTAGATACCCGGGGTATGGCATCCGAATCAAGCCTAGGCTGAA
>OTU_120
TAGGGAATCTTCGGCAATGGACGAAAGTCTGACCGAGCAACGCCGCGTGAGTGAAGAAGGTTTTCGGATCGTAAAACTCT
GTTGTTAGAGAAGAATAAGTGATAGAGTAACTGTTATCACCTTGACGGTATCTAACCAGAAAGCCACGGCTAACTACGTG
CCAGCAGCCGCGGTAATACGTAGGTGGCAAGCGTTGTCCGGATTTATTGGGCGTAAAGCGAGCGCAGGCGGTCTTTTAAG
TCTGATGTGAAAGCCCTCGGCTCAACCGAGGAAGGTCATTGGAAACTGGAGGACTTGAGTGCAGAAGAGGAGAGTGGAAT
TCCATGTGTAGCGGTGAAATGCGTAGATatatGGAGGAACACCAGTGGCGAAGGCGACTctctGGTCTGTAACTGACGCT
GAGGCTCGAAAGCGTGGGGAGCAAACAGG
>OTU_121
TGGgggATATTGCACAATGGggggAACCCTGATGCAGCAACGCCGCGTGAGTGACGAAGGTCTTCGGATTGTAAAACTCT
GTTCTTGGTGAAGATAATGACGGTAGCCAAGGAGAAAGCTCCGGCTAACTACGTGCCAGCAGCCGCGGTAATACGTAGGG
AGCAAGCGTTGTCCGGAATTACTGGGTGTAAAGGGTGCGTAGGCGGCTCTGCAAGTCAGGCGTGAAAACCATGGGCTCAA
CCCGTGGACTGCGTTTGAAACTGTGGGGCTTGAGTGAAGTAGAGGTAGGCGGAATTCCCGGTGTAGCGGTGAAATGCGTA
GAGATCGGGAGGAACACCAGTGGCGAAGGCGGCCTACTGGGCTTTAACTGACGCTGAGGCACGAAAGCATGGGTAGCAAA
CAGGATTAGACTACCAGGTA
>OTU_122
TGGGGAATATTGGGCAATGGGCGCAAGCCTGACCCAGCAACGCCGCGTGAAGGAAGAAGGCTTTCGGGTTGTAAACTTCT
TTTATTAAGGACGAAACAAATGACGGTACTTAATGAATAAGCTCCGGCTAACTACGTGCCAGCAGCCGCGGTAATACGTA
GGGAGCAAGCGTTATCCGGATTTACTGGGTGTAAAGGGCGTGTAGGCGGGAAAGCAAGTCAGATGTGAAACCCAGTGGCT
CAACCACTGGCCTGCATTTGAAACTGTTtttCTTGAGTGATGGAGAGGCAGGCGGAATTCCGTgtgtAGCGGTGAAATGC
GTAGATATACGGAGGAACACCAGTGGCGAAGGCGGCCTGCTGGACATTAACTGACGCTGAGGCGCGAAAGCGTGGGGAGC
AAACAGGATTAGAGTACCCCATGTGAGTCCATCACCGACTGCC
>OTU_123
TGGGGAATATTGGACAATGGGCGCAAGCCTGATCCAGCCATGCCGCGTGAGTGATGAAGGCCTTAGGGTTGTAAAGCTCT
TTCGCCGGTGAAGATAATGACGGTAACCGGAGAAGAAGCCCCGGCTAACTTCGTGCCAGCAGCCGCGGTAATACGAAGGg
ggCAAGCGTTGCTCGGAATCACTGGGCGTAAAGCGCACGTAGGCGGGTCGTTAAGTCAGAGGTGAAAGCCTGGAGCTCAA
CTCCAGAACTGCCTTTGATACTGGCGACCTCGAGTTCGAgagagGTTGGTGGAACTCCGAGTGTAGAGGTGAAATTCGTA
GATATTCGGAAGAACACCAGTGGCGAAGGCGGCCAACTGGCTCGATACTGACGCTGAGGTGCGAAAGCGTGGGGAGCAAA
CAGG
>OTU_124
CCAGGAATCTTGGGCAATGGGCGAAAGCCTGACCCAGCAACACCGTGTGGGCGATGAAGGCCTTAGGGTCGTAAAGCCCT
GTTGATAGGGACGAAGGGCGAAGGGTTAATAGCCCCTAGCTTGACGGTACCTTTCGAGGAAGCCCCGGCTAACTACGTGC
CAGCAGCCGCGGTAATACGTAGGgggCGAGCGTTGTCCGGAATTATTGGGCGTAAAGAGCGTGTAGGCGGTTCGGTAAGT
CTGCTGTGAAATCCTGGGGCTCAACCCTGGGCGTGCAGCGGATACTGCCGGGCTAGAGGGTGGTAGAGGCGAGTGGAATT
CCGAGTGTAGCGGTGAAATGCGCAGATATTCGGAGGAACACCAGTAGCGAAGGCGGCTCGCTGGGCCACACCTGACGCTG
AGACGCGAAAGCGTGGGGAGCGAACAGGATTAGATACCCCGT
>OTU_125
TGGGGAATATTGCACAATGGGCGCAAGCCTGATGCAGCCATGCCGCGTgtgtgAAGAAGGCCTCGGGTTGTAAAGCACTT
TCAGCGGGGAGGAAGGGTCACTAGTTAATACCTAGTGGCATTGACGTTACTCGCAGAAGAAGCACCGGCTAACTCCGTGC
CAGCAGCCGCGGTAATACGGAGGGTGCAAGCGTTAATCGGAATTACTGGGCGTAAAGCGCACGCAGGCGGTTTGTTAAGT
CAGATGTGAAATCCCCGAGCTCAACTTGGGAACTGCATTTGAAACTGGCAAGCTAGAGTCTTGTAGAGGggggTAGAATT
CCAGGTGTAGCGGTGAAATGCGTAGAGATCTGGAGGAATACCGGTGGCGAAGGCGGCCcccTGGACAAAGACTGACGCTC
AGGTGCGAAAGCGTGGGGAGCAAACAGG
>OTU_126
TGGGGAATCTTGCGCAATGGggggAACCCTGACGCAGCGACGCCGCGTGCGGGACGAAGGCCCTCGGGTCGTAAACCGCT
TTCAGCAGGGATGAGACAAGACGGTACCTGCAGAAGAAGCCCCGGCTAACTACGTGCCAGCAGCCGCGGTAATACGTAGG
gggCGAGCGTTATCCGGATTCATTGGGCGTAAAGCgcgcgTAGGCGGCCGGGCAGGCCGGgggTCAAATGCGGgggCTCA
ACCcccGCCCGCCcccGGAACCGCCCGGCTCGGGTCCGGTAGGGGAGGGTGGAACGCCCGGTGTAGCGGTGGAATGCGCA
GATATCGGGCGGAACACCGGTGGCGAAGGCGGCCCTCTGGGCCGAGACCGACGCTGAGGCGCGAAAGCCGGgggAGCGAA
CAGGATAGATACCGCGTAGCC
>OTU_127
TGGGGAATATTGCACAATGGGCGAAAGCCTGATGCAGCGACGCCGCGTGAGCGAAGAAGTATTTCGGTATGTAAAGCTCT
ATCAGCAGGGAAGATAATGACGGTACCTGACTAAGAAGCACCGGCTAAATACGTGCCAGCAGCCGCGGTAATACGTATGG
TGCAAGCGTTATCCGGATTTACTGGGTGTAAAGGGAGCGCAGGCGGTGCGGCAAGTCTGATGTGAAAGCCCGGGGCTCAA
CCCCGGTACTGCATTGGAAACTGTCGTACTAGAGTGTCGGAGGGGTAAGCGGAATTCCTAGTGTAGCGGTGAAATGCGTA
GATATTAGGAGGAACACCAGTGGCGAAGGCGGCTTACTGGACGATAACTGACGCTGAGGCTCGAAAGCGTGGGGAGCAAA
CAGGATTAGATACC
>OTU_128
TGAGGAATATTGGTCAATGGGCGCGAGCCTGAACCAGCCAAGTAGCGTGAAGGAAGACTGCCCTACGGGTTGTAAACTTC
TTTTGTCCGGGAATAAAACCGCCTACGTGTAGGCGCTTGTATGTACCGGTACGAATAAGCATCGGCTAACTCCGTGCCAG
CAGCCGCGGTAATACGGAGGATGCGAGCGTTATCCGGATTTATTGGGTTTAAAGGGAGCGCAGACGGGTTtttAAGTCAG
CTGTGAAAGTTCGGGGCTCAACCTTGAAATTGCAGTTGATACTGGAGACCTTGAGTGCAGTTGAGGCAGGCGGAATTCGT
GGTGTAGCGGTGAAATGCTTAGATATCACGAAGAACTCCGATTGCGAAGGCAGCTTGCTAAAGTGTAACTGACGTCATGC
TCGAAAGTGTGGGTATCAAACAGGAGTTAGATATCCCACACGCTAGTCAT
>OTU_129
TGAGGAATATTGGTCAATGGACGAGAGTCTGAACCAGCCAAGTAGCGTGAAGGATGACTGCCCTATGGGTTGTAAACTTC
TTTTATATGGGAATAAaaaaGGCCACGTGTGGTTTATTGTATGTACCTTATGAATAAGCATCGGCTAATTCCGTGCCAGC
AGCCGCGGTAATACGGAAGATGCGAGCGTTATCCGGATTTATTGGGTTTAAAGGGAGCGTAGGCGGACGATTAAGTCAGC
GGTAAAATCGTGTGGCTCAACCATACCTTGCCGTTGATACTGGTTGTCTTGAGTGCAcacaAGGAAGATGGAATTCGTGG
TGTAGCGGTGAAATGCTTAGATATCACGAAGAACTCCGATTGCGAAGGCAGTCTTCTGGGGTGTTACTGACGCTGAGGCT
CGAAAGTGCGGGTATCAAACAGGATTAGATAATCCAGGCGAGTCC
>OTU_130
TAGGGAATATTGCACAATGGgggAAACCCTGATGCAGCCATGCCGCGTgtgtgAAGAAGGCCTCGGGTTGTAAAGCACTT
TCAGTGGGGAGGAAATACTGACGTTACCCACAGAAGAAGCACCGGCTAACTCCGTGCCAGCAGCCGCGGTAATACGGAGG
GTGCAAGCGTTAATCGGAATAACTGGGCGTAAAGGGCATGTAGGCGGAAAGGCAAGCAAGATGTGAAAGACCTGGGCTCA
ACCTGGGTTGGTCATTTTGAACTACCTTTCTAGAGTATTGCAGAGGGAGATGGAATTTCAGGTGTAGCGGTGGAATGCGT
AGATATCTGAAAGAACACCAGAGGCGAAGGCGGTCTCCTGGGCAAATACTGACGCTGAGGTGCGAAAAGCGTGGGGAGCA
AACAGGGATTACAGATACCCTGGTATCC
>OTU_131
TGGGGAATATTGGACAATGGGCGCAAGCCTGATCCAGCCATGCCGCGTGAGTGATGAAGGCCTTAGGGTTGTAAAGCTCT
TTCACCCACGACGATAATGACGGTAGTGGGAGAAGAAGCCCCGGCTAACTTCGTGCCAGCAGCCGCGGTAATACGAAGGg
ggCTAGCGTTGCTCGGAATCACTGGGCGTAAAGGGCGCGTAGGCGGCCGATCAAGTCAGGGGTGAAAGCCTGTGGCTCAA
CCACAGAATTGCCTTTGATACTGTTCGGCTCGAGACCGGAAGAGGTTGGTGGAACTGCGAGTGTAGAGGTGAAATTCGTA
GATATTCGCAAGAACACCAGTGGCGAAGGCGGCCAACTGGTCCGGTTCTGACGCTGAGGCGCGAAAGCGTGGGGAGCAAA
CAGGATTAGATACCCCGTGTCAGCTCATCCACGACTAGCCGACTAGAG
>OTU_132
TAGGGAATATTGGGCAATGGGCGAGAGCCTGACCCAGCCATGCCGCGTGCCGGATGAAGGCCTTCTGGGTTGTAAACGGC
TTTTCTCAGGGAAGAAaaaGGGGATGCGTCCCAAACTGACGGTACCTGAGGAATAAGCACCGGCTAACTCCGTGCCAGCA
GCCGCGGTAATACGGAGGGTGCAAGCGTTGTCCGGATTTATTGGGTTTAAAGGGTGCGTAGGTGGCCCGTTAAGTCCGGG
GTGAAAGCCCACAGCTCAACTGTGGAACTGCCCTGGATACTGGCGGGCTTGAGAGTCGTCGAGGGTGGCGGAATGGACGG
TGTAGCGGTGAAATGCATAGATACCGTCCAGAACCCCAATTGCGTAGGCAGCTGCCTAGGCGACATCTGACACTGAGGCA
CGAAAGCGTGGGGAGCGAACAGGATTAGATACC
>OTU_133
TGGGGAATATTGCGCAATGGGCGGAAGCCTGACGCAGCGACGCCGCGTGGgggATGACGGCCTTCGGGTTGTAAACCTCT
TTCAGCAGGGACGAAGCGGAAGTGACGGTACCTGCAGAAGAAGCACCGGCCAACTACGTGCCAGCAGCCGCGGTAATACG
TAGGGTGCAAGCGTTGTCCGGAATTATTGGGCGTAAAGAGCTCGTAGGCGGTTTGTTGCGTCGGCTGTGAAATCCCGAGG
CTCAACCTCGGGTCTGCAGTCGATACGAGCAAACTAGAGTGTTGCAGGGGAGACTGGAATTCCTGGTGTAGCGGTGAAAT
GCGCAGATATCAGGAGGAACACCGGTGGCGAAGGCGGGTCTCTGGGCAACAACTGACGCTGAGGAGCGAAAGCGTGGGGA
GCGAACAGGATTAGATCCG
>OTU_134
TGGGGAATATTGGACAATGGGCGCAAGCCTGATCCAGCAATGCCGCGTGGGTGAAGAAGGTCTTCGGATCGTAAAGCCCT
TTCGACGGGGACGATGATGACGGTACCCGTAGAAGAAGCCCCGGCTAACTTCGTGCCAGCAGCCGCGGTAATACGAAGGg
ggCTAGCGTTGCTCGGAATTACTGGGCGTAAAGGGCGCGTAGGCGGTCATTTTAGTCAGGCGTGAAATTCCCGGGCTTAA
CCTGGGGACTGCGCTTGATACTGGGTGACTAGAGGGTGGAAGAGGGTCGTGGAATTCCCAGTGTAGAGGTGAAATTCGTA
GATATTGGGAAGAACACCGGTGGCGAAGGCGGCGACCTGGTCCATTACTGACGCTGAGGCGCGACAGCGTGGGGAGCAAA
CAGGATTAGATTAGTCC
>OTU_135
TAAGGAATATTGGTCAATGGACGCAAGTCTGAACCAGCCATGCCGCGTGAAGGATGAAGGTCCTCTGGATTGTAAACTTC
TTTTATAGGGGACGAAACCTCTTtttCTAAAGAGACTGACGGTACCCTAGGAATAAGCACCGGCTAACTCCGTGCCAGCA
GCCGCGGTAATACGGAGGGTGCAAGCGTTATCCGGATTCACTGGGTTTAAAGGGTGCGTAGGAGGGCAGGTAAGTCAGTG
GTGAAATCTCTGGGCTCAACCCGGAAACTGCCGTTGATACTATCTGTCTTGAATACTGTGGAGGTGAGCGGAATATGTCA
TGTAGCGGTGAAATGCTTAGATATGACATAGAACACCAATTGCGAAGGCAGCTCACTACACATatatTGACTCTGAGGCA
CGAAAGCGTGGGGATCAAACAGGATTAGATACCC
>OTU_136
TGAGGAATATTGGTCAATGGACGAGAGTCTGAACCAGCCAAGTAGCGTGAAGGATGACTGCCCTATGGGTTGTAAACTTC
TTTTATACGGGAATAAAGTTAGGCACGTGTGCCTTtttGTATGTACCGTATGAATAAGGATCGGCTAACTCCGTGCCAGC
AGCCGCGGTAATACGGAGGATCCGAGCGTTATCCGGATTTATTGGGTTTAAAGGGAGCGTAGGCGGATGCTTAAGTCAGT
TGTGAAAGTTTGCGGCTCAACCGTAAAATTGCAGTTGATACTGGGTGTCTTGAGTACAGTAGAGGCAGGCGGAATTCGTG
GTGTAGCGGTGAAATGCTTAGATATCACGAAGAACTCCGATTGCGAAGGCAGCTTGCTGGACTGTAACTGACGCTGATGC
TCGAAAGTGTGGGTATCAAACAGGACTTAGATACCCTAGGTATCC
>OTU_137
TGGGGAATATTGGACAATGGGCGCAAGCCTGATCCAGCCATGCCGCGTGAGTGATGAAGGCCCTAGGGTTGTAAAGCTCT
TTCGGCGGGGACGATAATGACGGTACCCGCAGAAGAAGCCCCGGCTAACTTCGTGCCAGCAGCCGCGGTAATACGAAGGg
ggCTAGCGTTGCTCGGAATCACTGGGCGTAAAGGGCGCGTAGGCGGCCATTCAAGTCAGGGGTGAAAGCCTGTGGCTCAA
CCACAGAATTGCCTTTGATACTGTTTGGCTAGAGACCGGAAGAGGTAAGTGGAACTGCGAGTGTAGAGGTGAAATTCGTA
GATATTCGCAAGAACACCAGTGGCGAAGGCGGCTTACTGGTCCGGTTCTGACGCTGAGGCGCGAAAGCGTGGGGAGCAAA
CAGGATTAGATACCCCGGTCC
>OTU_138
TGGGGAATATTGCACAATGGgggAAACCCTGATGCAGCGACGCCGCGTGAGCGAGGAAGTATTTCGGTATGTAAAGCTCT
ATCAGCAGGGAAGAAGAAATGACGGTACCTGACCAAGAAGCACCGGCTAAATACGTGCCAGCAGCCGCGGTAATACGTAT
GGTGCAAGCGTTATCCGGATTTACTGGGTGTAAAGGGAGCGCAGGCGGTACGGCAAGTCTGGTGTGAAAGCCCGGGGCTC
AACCCCGGTACTGCATTGGAAACTGCCGGACTAGAGTGTCGGAGGGGTAAGTGGAATTCCTAGTGTAGCGGTGAAATGCG
TAGATATTAGGAGGAACACCAGTGGCGAAGGCGGCTTACTGGACGATGACTGACGCTGAGGCTCGAAAGCGTGGGGAGCA
AACAGGATTAGATCAGCCCCGGTACGTC
>OTU_139
TGGGGAATATTGGACAATGGGCGCAAGCCTGATCCAGCAATGCCGCGTGAGTGATGAAGGCCTTCGGGTTGTAAAGCTCT
TTCGCACGCGACGATGATGACGGTAGCGTGAGAAGAAGCCCCGGCTAACTTCGTGCCAGCAGCCGCGGTAATACGAAGGg
ggCTAGCGTTGTTCGGAATTACTGGGCGTAAAGGGCGCGTAGGCGGTgtgtCAAGTCAGGCGTGAAAGCCCCGGGCTCAA
CCTGGGAACCGCGCTTGAGACTGGCACGCTAGAGTTCGGGAGAGGATGGTGGAATTCCCAGTGTAGAGGTGAAATTCGTA
GATATTGGGAAGAACACCGATGGCGAAGGCAGCCATCTGGACCGACACTGACGCTGAGGCGCGAAAGCGTGGGGAGCAAA
CAGGC
>OTU_140
TAGGGAATATTGGGCAATGGGCGGAAGCCTGACCCAGCCATGCCGCGTGCAGGATGAAGGCCTTCTGGGTTGTAAACTGC
TTTTACAGGGGAAGAAAACACCCATGCGTGGGGAACTGACGGTACCCTGGGAATAAGCACCGGCTAACTCCGTGCCAGCA
GCCGCGGTAATACGGAGGGTGCAAGCGTTGTCCGGATTTATTGGGTTTAAAGGGTGCGTAGGCGGCCCATTAAGTCAGCG
GTGAAAGCCCGGGGCTCAACCCCGGAACCGCCGTTGATACTGGTGGGCTTGAGTATGGACGAGGTTGGCGGAATTGAGGG
TGTAGCGGTGAAATGCTTAGATACCCTCAAGAACACCGATTGCGTAGGCAGCTAACTAGGCCATAACTGACGCTGAGGCA
CGAAAGCGTGGGGAGCGAACAGGATTAGATACC
>OTU_141
TAGGGAATATTGGGCAATGGACGGAAGTCTGACCCAGCCATGCCGCGTGCAGGAAGAAGGCCTTCTGGGTTGTAAACTGC
TTTTATCAGGGAAGAAAACACTCCTGCGGGAGAAACTGACGGTACCTGATGAATAAGCACCGGCTAACTCCGTGCCAGCA
GCCGCGGTAATACGGAGGGTGCAAGCGTTGTCCGGATTTATTGGGTTTAAAGGGTGCGTAGGCGGCTTATTAAGTCAGTG
GTGAAAGCCAACAGCTCAACTGTTGAACTGCCATTGATACTGATAAGCTTGAGTACAGACGAGGTAGGCGGAATTGAAGA
TGTAGCGGTGAAATGCATAGATATCTTCAAGAACACCGATTGCGTAGGCAGCTTACTAGGCTGTAACTGACGCTGAGGCA
CGAAAGCGTGGGGAGCGAACAGGATTTGAGATAACCCGCGTAG
>OTU_142
TAGGGAATATTGGGCAATGGAGGCAACTCTGACCCAGCCATGCCGCGTGCAGGATGAAGGCCTTCTGGGTTGTAAACTGC
TTTTATCTAGGAAGAAaaaaCCCTTGCGAGGGGAACTGACGGTACTAGGTGAATAAGCACCGGCTAACTCCGTGCCAGCA
GCCGCGGTAATACGGAGGGTGCAAGCGTTGTCCGGATTTATTGGGTTTAAAGGGTGCGTAGGCGGCTTAGTAAGTCCGTG
GTGAAAGCCAACAGCTCAACTGTTGAACTGCCATGGATACTGCTAGGCTTGAGTACAGACGAGGTAGGCGGAATGGATAG
TGTAGCGGTGAAATGCATAGATACTATCCAGAACACCGATTGCGTAGGCAGCTTACTAGGCTGTAACTGACGCTGAGGCA
CGAAAGCGTGGGGAGCGAACAGGATTTAGATACCcccTGTATCC
>OTU_143
TGGGGAATCTTGCGCAATGCGCGAAAGCGTGACGCAGCAACGCCGCGTGGgggAAGAAGGCCTTCGGGTTGTAAACCTCT
TTCAGTTGGGACGAAGCCTTACGGGTTAATAGCCCGTGGAGGTGACGGTACCTTCAGAAGAAGCCCCGGCTAACTACGTG
CCAGCAGCCGCGGTAATACGTAGGgggCAAGCGTTGTCCGGAATCATTGGGCGTAAAGAGCGTGTAGGCGGCCCGATAAG
TCCGCTGTGAAAGTCCAGGGCTCAACCCTGGAATGCCGGTGGATACTGTCGGGCTCGAATCCGGAAGAGGTGAGTGGAAT
TCCTGGTGTAGCGGTGAAATGCGCAGATATCAGGAGGAACACCAATGGCGAAGGCAGCTCACTGGGACGGTATTGACGCT
GAGACGCGAAAGCGTGGGGAGCAAACAGGATT
>OTU_144
TGGGGAATATTGGACAATGGggggAACCCTGATCCAGCCATGCCGCGTgtgtgAAGAAGGCCTTTTGGTTGTAAAGCACT
TTAAGCGAGGAGGAGGCTACCGAGATTAATACTCTTGGATAGTGGACGTTACTCGCAGAATAAGCACCGGCTAACTCTGT
GCCAGCAGCCGCGGTAATACAGAGGGTGCAAGCGTTAATCGGATTTACTGGGCGTAAAGCgcgcgTAGGTGGCCAATTAA
GTCAAATGTGAAATCCCCGAGCTTAACTTGGGAATTGCATTCGATACTGGTTGGCTAGAGTATGGGAGAGGATGGTAGAA
TTCCAGGTGTAGCGGTGAAATGCGTAGAGATCTGGAGGAATACCGATGGCGAAGGCAGCCATCTGGCCTAATACTGACAC
TGAGGTGCGAAAGCATGGGGAGCAAACAGG
>OTU_145
TAGGGAATCTTCCGCAATGGACGAAAGTCTGACGGAGCAACGCCGCGTGAGTGATGAAGGCCTTCGGGTCGTAAAGCTCT
GTTGTTAGGGAAGAACAAGTATCGTTCGAATAGGGCGGTACCTTGACGGTACCTAACCAGAAAGCCACGGCTAACTACGT
GCCAGCAGCCGCGGTAATACGTAGGTGGCAAGCGTTATCCGGAATTATTGGGCGTAAAGCgcgcgcAGGCGGTTTCTTAA
GTCTGATGTGAAAGCCCACGGCTCAACCGTGGAGGGTCATTGGAAACTGGGAGACTTGAGTGCAGAAGAGGAAAGTGGAA
TTCCACGTGTAGCGGTGAAATGCGTAGAGATGTGGAGGAACACCAGTGGCGAAGGCGACTTTCTGGTCTGTAACTGACGC
TGAGGCGCGAAAGCGTGGGGAGCAAACAGGATTAGATGACCCAAGT
>OTU_146
TGGGGAATATTGGTCAATGGGCGCAAGCCTGAACCAGCCATGCCGCGTGAGTGAAGAAGGCCTTAGGGTTGTAAAGCTCT
TTCAGCGGGGACGATAATGACGGTACCCGCAGAAGAAGCCCCGGCTAACTTCGTGCCAGCAGCCGCGGTAATACGAAGGg
ggCTAGCGTTGTTCGGAATTACTGGGCGTAAAGCgcgcgTAGGCGGGCATTTAAGTCAGGGGTGAAATCCCAGGGCTCAA
CCCTGGAACTGCCTTTGATACTGGATGCCTGGAGTTCGGGAGAGGTGAGTGGAATTCCGAGTGTAGAGGTGAAATTCGTA
GATATTCGGAGGAACACCAGAAGCGAAGGCGGCTCACTGGCCCGATACTGACGCTGAGGCGCGAAAGCGTGGGGAGCAAA
CAGGATTAGATACCCCTGTCC
>OTU_147
TGGGGAATATTGCACAATGGgggAAACCCTGATGCAGCGACGCCGCGTGAAGGAAGAAGTATCTCGGTATGTAAACTTCT
ATCAGCAGGGAAGAAAATGACGGTACCTGACTAAGAAGCCCCGGCTAACTACGTGCCAGCAGCCGCGGTAATACGTAGGG
GCAAGCGTTATCCGGATTTACTGGGTGTAAAGGGAGCGTAGACGGAGCAGCAAGTCTGATGTGAAAGGCGGgggCTCAAC
CcccGGACTGCATTGGAAACTGTTGATCTTGAGTACCGGAGAGGTAAGCGGAATTCCTAGTGTAGCGGTGAAATGCGTAG
ATATTAGGAGGAACACCAGTGGCGAAGGCGGCTTACTGGACGGTAACTGACGTTGAGGCTCGAAAGCGTGGGGAGCAAAC
AGGAGTTAGATACCCCGGTAGTCCATCACCGACTGCCCATAGAG
>OTU_148
TGGGGAATATTGCACAATGGGCGCAAGCCTGATGCAGCCATGCCGCGTGTATGAAGAAGGCCTTAGGGTTGTAAAGTACT
TTCAGCGGGGAGGAAGGTGATAAGGTTAATACCCTTATCAATTGACGTTACCCGCAGAAGAAGCACCGGCTAACTCCGTG
CCAGCAGCCGCGGTAATACGGAGGGTGCAAGCGTTAATCGGAATTACTGGGCGTAAAGCGCACGCAGGCGGTCAATTAAG
TCAGATGTGAAAGCCCCGAGCTTAACTTGGGAATTGCATCTGAAACTGGTTGGCTAGAGTCTTGTAGAGGggggTAGAAT
TCCATGTGTAGCGGTGAAATGCGTAGAGATGTGGAGGAATACCGGTGGCGAAGGCGGCCcccTGGACAAAGACTGACGCT
CAGGTGCGAAAGCGTGGGGAGCAAACAGGATTAGATACCCCGGTC
>OTU_149
TGGGGAATATTGCGCAATGGgggAAACCCTGACGCAGCAACGCCGCGTGAATGAAGAAGGCCTTAGGGTTGTAAAGTTCT
GTTTACGGGGACGATAATGACGGTACCCGTGGAGGAAGCCACGGCTAACTACGTGCCAGCAGCCGCGGTAATACGTAGGT
GGCAAGCGTTGTCCGGATTTACTGGGCGTAAAGGATGCGTAGGCGGATGTTTAAGTGAGATGTGAAATACCCGGGCTCAA
CTTGGGTGCTGCATTTCAAACTGGACATCTAGAGTGCGGGAGAGGAAAGCGGAATTCCTAGTGTAGCGGTGAAATGCGTA
GAGATTAGGAAGAACACCAGTGGCGAAGGCGCTTTCTGGACCGTAACTGACGCTGAGGCATGAAAGCGTGGGGAGCAAAC
AGG
>OTU_150
TGAGGAATATTGGTCAATGGGCGCGAGCCTGAACCAGCCAAGTCGCGTGAGGGATGAAGGTTCTATGGATCGTAAACCTC
TTTTATAAGGGAATAAAGCGCGGGACGTGTCCCGCTTTGCATGTACCTTATGAATAAGGATCGGCTAACTCCGTGCCAGC
AGCCGCGGTAATACGGAGGATCCGAGCGTTATCCGGATTTATTGGGTTTAAAGGGTGCGTAGGCGGCCTTTTAAGTCAGC
GGTGAAAGTCTGTGGCTCAACCATAGAATTGCCGTTGAAACTGGAAGGCTTGAGTATGTTTGAGGCAGGCGGAATGCGTG
GTGTAGCGGTGAAATGCATAGATATCACGCAGAACCCCGATTGCGAAGGCAGCCTGCCAAGCCATGACTGACGCTGATGC
ACGAAAGCGTGGGGATCGAACAGGATTAGATACCCACGT
>OTU_151
TGGGGAATCTTGCGCAATGGGCGAAAGCCTGACGCAGCAACGCCGCGTGGgggATGAATGCCTTCGGGTTGTAAACCCCT
TTCAGCAGGGACGAAAATGACGGTACCTGCAGAAGAAGCCCCGGCCAACTACGTGCCAGCAGCCGCGGTAATACGTAGGg
ggCGAGCGTTGTCCGGATTTATTGGGCGTAAAGAGCTCGTAGGCGGCTTGGCAAGTCGGGTGTGAAACCTCCAGGCTCAA
CCTGGAGACGCCACTCGATACTGCCATGGCTAGAGTCCGGTAGGGGACCACGGAATTCCTGGTGTAGCGGTGAAATGCGC
AGATATCAGGAGGAACACCGGTGGCGAAGGCGGTGGTCTGGGCCGGCACTGACGCTGAGGAGCGAAAGCGTGGGTAGCAA
ACAGGATTAAGAACCGTGCTAGTCC
>OTU_152
TGGGGAATATTGGACAATGGGCGCAAGCCTGATCCAGCAATGCCGCGTGGGTGAAGAAGGTCTTCGGATTGTAAAGCCCT
TTCGGCGGGGACGATGATGACGGTACCCGCAGAAGAAGCCCCGGCTAACTTCGTGCCAGCAGCCGCGGTAATACGAAGGg
ggCTAGCGTTGCTCGGAATTACTGGGCGTAAAGGGCGCGTAGGCGGCCAGATTAGTCAGGCGTGAAATTCCTGGGCTCAA
CCTGGGGACTGCGCTTGATACGGTTTGGCTTGAGGGCAGGAGAGGCTCGCGGAATTCCCAGTGTAGAGGTGAAATTCGTA
GATATTGGGAAGAACACCGGTGGCGAAGGCGGCGAGCTGGCCTGTTACTGACGCTGAGGCGCGACAGCGTGGGGAGCAAA
CAGGATTGAGATACCCGGGTAGCTACCAGTCA
>OTU_153
TAGGGAATTtttCACAATGGACGAAAGTCTGATGGAGCAATGCCGCGTGAACGATGAAGGTCTTAATGGATTGTAAAGTT
CTTTTATTTGGGAAGAATGGCTAGTAGAGGAAATGCTATTGGTTTGACGGTACCATTTGAATAAGTAACGACTAACTATG
TGCCAGCAGTCGCGGTAATACATAGGTTGCAAGCGTTATCCGGATTTATTGGGCGTAAAGCAAGCGCAGGCGGATTAGAA
AGTCTGGTGTTAAaaaCAACTGCTCAACGGTTGTATGCATTGGAAACTCCTAGTCTAGAGTGTGGTAGagagTTCTGGAA
CTCCATGTGGAGCGGTGGAATGCGTAGATatatGGAAGAACACCAGTTGCGAAGGCGAGAACTTAGACCATAACTGACGC
TTAGGCTTGAAAGTGTGGGGAGCAAATAGGAT
>OTU_154
TGAGGAATATTGGTCAATGGGCGAGAGCCTGAACCAGCCAAGTAGCGTGAAGGATGAAGGTTCTATGGATTGTAAACTTC
TTTTATACGGGAATAAaaaaCTTTACGTGTAGAGTCTTGTATGTACCGTATGAATAAGCATCGGCTAACTCCGTGCCAGC
AGCCGCGGTAATACGGAGGATGCGAGCGTTATCCGGATTTATTGGGTTTAAAGGGAGCGCAGACGGGATATTAAGTCAGC
TGTGAAAGTTTGGGGCTCAACCTTAAAATTGCAGTTGAAACTGGTATTCTTGAGTGCGGCTGAGGTCAGCGGAATTCGTG
GTGTAGCGGTGAAATGCTTAGATATCACGAAGAACTCCGATTGCGAAGGCAGCTGACTAAACCGTAACTGACGTTCATGC
TCGAAAGTGTGGGTATCAAACAGGATTAAGATTGACCCATGCTAGTCC
>OTU_155
TAGGGAATCTTCGGCAATGGgggCAACCCTGACCGAGCAACGCCGCGTGAGTGAAGAAGGTTTTCGGATCGTAAAGCTCT
GTTGTAAGTCAAGAACGAGTGTGAGAGTGGAAAGTTCACACTGTGACGGTAGCTTACCAGAAAGGGACGGCTAACTACGT
GCCAGCAGCCGCGGTAATACGTAGGTCCCGAGCGTTGTCCGGATTTATTGGGCGTAAAGCGAGCGCAGGCGGTTTGATAA
GTCTGAAGTTAAAGGCTGTGGCTCAACCATAGTTCGCTTTGGAAACTGTCAAACTTGAGTGCAGAAGGGGAGAGTGGAAT
TCCATGTGTAGCGGTGAAATGCGTAGATatatGGAGGAACACCGGTGGCGAAAGCGGCTctctGGTCTGTAACTGACGCT
GAGGCTCGAAAGCGTGGGGAGCGAACGAGGACTTAGATA
>OTU_156
TGGGGAATATTGGACAATGGGCGCAAGCCTGATCCAGCCATGCCGCGTGAGTGATGAAGGCCCTAGGGTTGTAAAGCTCT
TTCGCACGCGACGATAATGACGGTAGCGTGAGAAGAAGCCCCGGCTAACTTCGTGCCAGCAGCCGCGGTAATACGAAGGg
ggCTAGCGTTGTTCGGAATCACTGGGCGTAAAGGGCGCGTAGGCGGCTGTTCAAGTCGGgggTGAAAGCCTGTGGCTCAA
CCACAGAATGGCCTTCGATACTGGACGGCTCGAGACCGGAAGAGGTGAGTGGAACTGCGAGTGTAGAGGTGAAATTCGTA
GATATTCGCAAGAACACCAGTGGCGAAGGCGGCTCACTGGTCCGGTTCTGACGCTGAGGCGCGAAAGCGTGGGGAGCAAA
CAGGATTAGATACCCGGTCC
>OTU_157
TGGGGAATATTGGACAATGGGCGCAAGCCTGATCCAGCAATGCCGCGTGGGTGAAGAAGGTCTTCGGATTGTAAAGCCCT
TTCGACAGGGACGATGATGACGGTACCTGTAGAAGAAGCCCCGGCTAACTTCGTGCCAGCAGCCGCGGTAATACGAAGGg
ggCTAGCGTTGCTCGGAATTACTGGGCGTAAAGGGCGCGTAGGCGGCGCTGCAAGTCAGGCGTGAAATTCCTGGGCTTAA
CCTGGgggCTGCGCTTGAGACTGTGGTGCTAGAGGATGGAAGAGGGTCGTGGAATTCCCAGTGTAGAGGTGAAATTCGTA
GATATTGGGAAGAACACCGGTGGCGAAGGCGGCGACCTGGTCCATTACTGACGCTGAGGCGCGACAGCGTGGGGAGCAAA
CAGGATTAGA
>OTU_158
TGAGGAATATTGGTCAATGGACGAGAGTCTGAACCAGCCAAGTAGCGTGAAGGATGACTGCCCTATGGGTTGTAAACTTC
TTTTATACGGGAATAACAGACATCACGTGTGGTGTTTTGCATGTACCGTATGAATAAGCATCGGCTAACTCCGTGCCAGC
AGCCGCGGTAATACGGAGGATGCGAGCGTTATCCGGATTTATTGGGTTTAAAGGGAGCGTAGGCGGGACGTTAAGTCAGT
TGTGAAAGTTTGAGGCTCAACCTTAAAATTGCAGTTGATACTGGCGTTCTTGAGTGCGGTAGAGGCGTGCGGAATTCGTG
GTGTAGCGGTGAAATGCTTAGATATCACGAAGAACTCCGATTGCGAAGGCAGCTCGCTGGACCGTAACTGACGCTGATGC
TCGAAAGTGTGGGAATCAAACAGGATTAGATACCAGTAGT
>OTU_159
TGAGGAATATTGGTCAATGGGCGCGAGCCTGAACCAGCCAAGTAGCGTGAAGGAAGACTGCCCTACGGGTTGTAAACTTC
TTTTGTCCGGGAATAAAACCGCCTACGTGTAGGCGCTTGTATGTACCGGTACGAATAAGCATCGGCTAACTCCGTGCCAG
CAGCCGCGGTAATACGGAGGATGCGAGCGTTATCCGGATTTATTGGGTTTAAAGGGAGCGCAGACGGGTTtttAAGTCAG
CTGTGAAAGTTCGGGGCTCAACCTTGAAATTGCAGTTGATACTGGAGACCTTGAGTGCAGTTGAGGCAGGCGGAATTCGT
GGTGTAGCGGTGAAATGCTTAGATATCACGAAGAACTCCGATTGCGAAGGCAGCTTGCTAAAGTGTAACTGACGTTCATG
CTCGAAGTGTGGTATCAACAGGATTACGGATACCCGGGCTATGTCC
>OTU_160
TGGGGAATATTGCACAATGGGCGCAAGCCTGATGCAGCCATGCCGCGTgtgtgAAGAAGGCCTTCGGGTTGTAAAGCACT
TTCAGCGAGGAGGAAGGTGGTGAGCTTAATACGCTCATCAATTGACGTTACTCGCAGAAGAAGCACCGGCTAACTCCGTG
CCAGCAGCCGCGGTAATACGGAGGGTGCAAGCGTTAATCGGAATTACTGGGCGTAAAGCGCACGCAGGCGGTTTGTTAAG
TCAGATGTGAAATCCCCGGGCTCAACCTGGGAACTGCATTTGAAACTGGCAAGCTAGAGTCTCGTAGAGGggggTAGAAT
TCCAGGTGTAGCGGTGAAATGCGTAGAGATCTGGAGGAATACCGGTGGCGAAGGCGGCCcccTGGACGAAGACTGACGCT
CAGGTGCGAAAGCGTGGGGAGCAAACAGGATTAGCATACCCACGCTAGT
>OTU_161
TGAGGAATATTGGTCAATGGACGGGAGTCTGAACCAGCCAAGTAGCGTGAAGGATGACTGCCCTATGGGTTGTAAACTTC
TTTTATACGGGAATAAAGTGATCCACGTGTGGATTtttGTATGTACCGTATGAATAAGGATCGGCTAACTCCGTGCCAGC
AGCCGCGGTAATACGGAGGATCCGAGCGTTATCCGGATTTATTGGGTTTAAAGGGAGCGTAGGTGGATTGTTAAGTCAGT
TGTGAAAGTTTGCGGCTCAACCGTAAAATTGCAGTTGATACTGGCAGTCTTGAGTACAGTAGAGGTGGGCGGAATTCGTG
GTGTAGCGGTGAAATGCTTAGATATCACGAAGAACTCCGATTGCGAAGGCAGCTCACTGGACTGCAACTGACACTGATGC
TCGAAAGTGTGGGTATCAAACAGGAT
>OTU_162
TGGGGAATATTGGACAATGGGCGCAAGCCTGATCCAGCAATGCCGCGTGGGTGAAGAAGGTCTTCGGATTGTAAAGCCCT
TTCGACAGGGACGATGATGACGGTACCTGTAGAAGAAGCCCCGGCTAACTTCGTGCCAGCAGCCGCGGTAATACGAAGGg
ggCTAGCGTTGCTCGGAATTACTGGGCGTAAAGGGCGCGTAGGCGGCACTGTTAGTCAGGCGTGAAATTCCTGGGCTCAA
CCTGGGGACTGCGCTTGATACGGCAGAGCTAGAGGATGGAAGAGGCTCGCGGAATTCCCAGTGTAGAGGTGAAATTCGTA
GATATTGGGAAGAACACCGGTGGCGAAGGCGGCGAGCTGGTCCATTACTGACGCTGAGGCGCGACAGCGTGGGGAGCAAA
CAGGATTAGACTACCCTGGTAGCTGC
>OTU_163
TAGGGAATTTTCGGCAATGGggggAACCCTGACCGAGCAATGCCGCGTGAGCGATGACGGCCTTCGGGCTGTAAAGCTCT
GTTGCGGGCGAAGagagGCGCCGGGAGGAAATGCCCGGGGCAGGACGGTAGCCCGCCAGAAAGCCACGGCTAACTACGTG
CCAGCAGCCGCGGTAATACGTAGGTGGCGAGCGTTATCCGGAATCATTGGGCGTAAAGGGTGCGCAGGCGGCTCCCTAAG
TCCGGGGTAAAAGCCCATGGCTCAACCATGGCGAGCCCTGGAAACTGGGGAGCTGGAGCACAGGAGAGGACGGCGAATTC
CATGTGTAGCGGTAAAATGCGTAGATatatGGAGGAACACCAGTGGCGAAGGCGGCCGTCTGGACTGTGGCTGACGCTGA
GGCACGAAAGCGTGGGGAGCGAATAGG
>OTU_164
TAGGGAATCTTCGGCAATGGgggCAACCCTGACCGAGCAACGCCGCGTGAGTGAAGAAGGTTTTCGGATCGTAAAACTCT
GTTGTTAGAGAAGAACGTTAAGTAGAGTGGAAAATTACTTAAGTGACGGTATCTAACCAGAAAGGGACGGCTAACTACGT
GCCAGCAGCCGCGGTAATACGTAGGTCCCAAGCGTTGTCCGGATTTATTGGGCGTAAAGCGAGCGCAGGTGGTTTCTTAA
GTCTGATGTAAAAGGCAGTGGCTCAACCATTGtgtgCATTGGAAACTGGGAGACTTGAGTGCAGGAGAGGAGAGTGGAAT
TCCATGTGTAGCGGTGAAATGCGTAGATatatGGAGGAACACCGGAGGCGAAAGCGGCTctctGGCCTGTAACTGACACT
GAGGCTCGAAAGCGTGGGGAGCAAACAGG
>OTU_165
TAGGGAATCTTCCGCAATGGACGCAAGTCTGACGGAGCAACGCCGCGTGAGTGACGAAGGTTTTCGGATCGTAAAACTCT
GTTGTGAGGGAAGAACAAGTGCCAACTAACTACTGGCACCTTGACGGTACCTCACCAGAAAGCCACGGCTAACTACGTGC
CAGCAGCCGCGGTAATACGTAGGTGGCAAGCGTTGTCCGGAATTATTGGGCGTAAAGCgcgcgcAGGCGGTCCTTTAAGT
CTGATGTGAAAGCCCACGGCTCAACCGTGGAGGGTCATTGGAAACTGGAGGACTTGAGTGCAGAAGAGGAAAGTGGAATT
CCATGTGTAGCGGTGAAATGCGTAGAGATGTGGAGGAACACCAGTGGCGAAGGCGACTTTCTGGTCTGTAACTGACGCTG
AGGCGCGAAAGCGTGGGGAGCAAACAGGACTTACATACCcccGTCAGTC
>OTU_166
TGAGGAATATTGGACAATGGGCGCAAGCCTGATCCAGCCATGCCGCGTGCAGGATGACGGTCCTATGGATTGTAAACTGC
TTTTATACGAGAAGAAACACTACTTCGTGAAGTAGCTTGACGGTATCGTAAGAATAAGGATCGGCTAACTCCGTGCCAGC
AGCCGCGGTAATACGGAGGATCCAAGCGTTATCCGGAATCATTGGGTTTAAAGGGTCCGTAGGCGGTTTGGTAAGTCAGT
GGTGAAAGCCCATCGCTCAACGGTGGAACGGCCATTGATACTGCCAGACTTGAATTATTAGGAAGTAACTAGAATATGTA
GTGTAGCGGTGAAATGCTTAGAGATTACATGGAATACCAATTGCGAAGGCAGGTTACTACTAATGGATTGACGCTGATGG
ACGAAAGCGTGGGTAGCGAACAGGATTAGATACCCGAGTCC
>OTU_167
TTAGGAATATTCGTCAATGGAGGAAACTCTGAACGAGCAATGCCGCGTGAAGGATGAAGGTCCTATGGATTGTAAACTTC
TGTTGTTAGGGATGAACGACCTAAGTAGGAAATGACTTAGGAGTGACAGTACCTTTCAAGAAAGCTCCGGCTAACTACGT
GCCAGCAGCCGCGGTAATACGTAGGGAGCGAGCGTTATCCGGATTTATTGGGTGTAAAGGGTGCGTAGGCGGCCTTATAG
GTCTGTGGTTTAAGCCCGAAGCTTAACTTCGGTTCGCCACAGAAACCGTTTGGCTTGAGTATGGTAGAGGCAAGTGGAAT
TTCTAGTGTAGCGGTTAAATGCGTAGATATTAGAAGGAACACCAGTGGCGAAGGCGACTTGCTGGGCCATTACTGACGCT
GAGGCACGAAAGCGTGGGGAGCAAATAGGATTAGAT
>OTU_168
TGGGGAATATTGGACAATGGGCGAAAGCCTGATCCAGCCATGCCGCGTgtgtgAAGAAGGCCTTTTGGTTGTAAAGCACT
TTAAGCGAGGAGGAGGCTACTTGGATTAATACTCTAGGATAGTGGACGTTACTCGCAGAATAAGCACCGGCTAACTCTGT
GCCAGCAGCCGCGGTAATACAGAGGGTGCGAGCGTTAATCGGATTTACTGGGCGTAAAGCGTGCGTAGGCGGCTTCTTAA
GTCGGATGTGAAATCCCTGAGCTTAACTTAGGAATTGCATTCGATACTGGGAAGCTAGAGTATGGGAGAGGATGGTAGAA
TTCCAGGTGTAGCGGTGAAATGCGTAGAGATCTGGAGGAATACCGATGGCGAAGGCAGCCATCTGGCCTAATACTGACGC
TGAGGTACGAAAGCATGGGGAGCAAACAGGATAGATACCCAGTGAG
>OTU_169
TGGGGAATATTGCACAATGGgggAAACCCTGATGCAGCGACGCCGCGTGGAGGAAGAAGGTCTTCGGATTGTAAACTCCT
GTTGTTGGGGAAGATAATGACGGTACCCAACAAGGAAGTGACGGCTAACTACGTGCCAGCAGCCGCGGTAAAACGTAGGT
CACAAGCGTTGTCCGGAATTACTGGGTGTAAAGGGAGCGCAGGCGGGAAGACAAGTTGGAAGTGAAATCTATGGGCTCAA
CCCATAAACTGCTTTCAAAACTGTTtttCTTGAGTAGTGCAGAGGTAGGCGGAATTCCCGGTGTAGCGGTGGAATGCGTA
GATATCGGGAGGAACACCAGTGGCGAAGGCGGCCTACTGGGCACCAACTGACGCTGAGCTCGAAAGTGTGGGTAGCAAAC
AGGATTGAGACTACCCCGTCGTGCTACGACTCATGCCATCGATCAGTAGC
>OTU_170
TGGGGAATATTGCACAATGGgggAAACCCTGATGCAGCGACGCCGCGTGAGTGAAGAAGTATTTCGGTATGTAAAGCTCT
ATCAGCAGGGAAGAAAGTGACGGTACCTGAATAAGAAGCCCCGGCTAACTACGTGCCAGCAGCCGCGGTAATACGTAGGg
ggCAAGCGTTATCCGGATTTACTGGGTGTAAAGGGAGTGTAGACGGCAAGGCAAGTCTGAAGTGAAAGCCCGGTGCTTAA
CGCCGGGACTGCTTTGGAAACTGTTTAGCTGGAGTGCCGGAGAGGTAAGCGGAATTCCTAGTGTAGCGGTGAAATGCGTA
GATATTAGGAAGAACACCAGTGGCGAAGGCGGCTTACTGGACGGTAACTGACGTTGAGGCTCGAAAGCGTGGGGACAAAC
AGGATTAGAACCCGAGGGTGTACCAGGCATCCGAACCTGCCCATA
>OTU_171
TAGGGAATCTTCCGCAATGGACGAAAGTCTGACGGAGCAACGCCGCGTGAGTGAAGAAGGTTTTCGGATCGTAAAACTCT
GTTGTAAGGGAAGAACAAGTACGTTAGTAACTGAACGTACCTTGACGGTACCTTACCAGAAAGCCACGGCTAACTACGTG
CCAGCAGCCGCGGTAATACGTAGGTGGCAAGCGTTATCCGGAATTATTGGGCGTAAAGCgcgcgTAGGCGGTCTCTTAAG
TCTGATGTGAAAGCCcccGGCTCAACCGGGGAGGGTCATTGGAAACTGGGAGACTTGAGTGCAGAAGAGGAGAGTGGAAT
TCCATGTGTAGCGGTGAAATGCGCAGAGATATGGAGGAACACCAGTGGCGAAGGCGGCTctctGGTCTGTAACTGACGCT
GAGGTGCGAAAGCGTGGGGATCAAACAGG
>OTU_172
TGGGGAATATTGCACAATGGACGAAAGTCTGATGCAGCGACGCCGCGTGAGGGAAGAAGGTTTTCGGATCGTAAACCTCT
GTCAGGAGGGAAGAAaaaGTATAGACCTAATACGCTATAGTAATTGACGGTACCTCCAAAGGAAGCACCGGCTAACTCCG
TGCCAGCAGCCGCGGTAATACGGAGGGTGCTAGCGTTAATCGGAATTACTGGGCGTAAAGCGCTCGTAGGCGGTTGTGTA
AGTTAGAGGTGAAATCCCAGAACTCACTTTTGGAACGGCCTTTAAGACTGCATGACTAGAATGTAGAAGAGGATAGTGGA
ATTTCTAGAGTAGGAGTGGAATCTGTAGATACTAGAAGGAACACCAGAGGCGAAGGCGACTATCTGGTCTATAATTGACG
CTGAGGAGCGAAAGCGTGGGGAGCAAACAGG
>OTU_173
TGGGGAATATTGGACAATGGGCGAAAGCCTGATCCAGCCATGCCGCGTgtgtgAAGAAGGTCTTCGGATTGTAAAGCACT
TTAAGTTGGGAGGAAGGGCAGTAAGCTAATACCTTGCTGTTTTGACGTTACCGACAGAATAAGCACCGGCTAACTCTGTG
CCAGCAGCCGCGGTAATACAGAGGGTGCAAGCGTTAATCGGAATTACTGGGCGTAAAGCgcgcgTAGGTGGTTCGTTAAG
TTGGATGTGAAATCCCCGGGCTCAACCTGGGAACTGCATCCAAAACTGGCGAGCTAGAGTATGGTAGAGGGTGGTGGAAT
TTCCTGTGTAGCGGTGAAATGCGTAGATATAGGAAGGAACACCAGTGGCGAAGGCGACCACCTGGACTGATACTGACACT
GAGGTGCGAAAGCGTGGGGAGCAAACAGGATAGATCCCATGTAGTC
>OTU_174
TGAGGAATATTGGTCAATGGACGGAAGTCTGAACCAGCCAAGTAGCGTGAAGGATGAAGGTTCTATGGATTGTAAACTTC
TTTTATACGGGAATAAaaaaCCCTACGTGTAGGGTCTTGTATGTACCGTATGAATAAGCATCGGCTAACTCCGTGCCAGC
AGCCGCGGTAATACGGAGGATGCGAGCGTTATCCGGATTTATTGGGTTTAAAGGGAGCGCAGACGGTATGTTAAGTCAGC
TGTGAAAGTTCGGGGCTCAACCTTGAAATTGCAGTTGAAACTGGCGTACTTGAGTGCGGTTGAGGCAGGCGGAATTCGTG
GTGTAGCGGTGAAATGCTTAGATATCACGAAGAACTCCGATTGCGAAGGCAGCCTGCTAAGCCGTAACTGACGTTCATGC
TCGAAAGTGTGGGTATCAAACAGGATTGATACCccccGTAGTCATCAC
>OTU_175
TGGgggATATTGCACAATGGggggAACCCTGATGCAGCGACGCCGCGTGAGGGAAGACGGTTTTCGGATTGTAAACCTCT
GTCTTTAGGGACGAAaaaaTGACGGTACCTAAAGAGGAAGCCACGGCTAACTACGTGCCAGCAGCCGCGGTAATACGTAG
GTGGCAAGCGTTGTCCGGAATTACTGGGTGTAAAGGGAGCGTAGGCGGGGAGGCAAGTTGAATGTTTAAACTATCGGCTC
AACTGATAGTCGCGTTCAAAACTGCCACTCTTGAGTGCAGTAGAGGTAGGCGGAATTCCTAGTGTAGCGGTGAAATGCGT
AGATATTAGGAGGAACACCAGTGGCGAAGGCGGCCTACTGGGCTGTAACTGACGCTGAGGCTCGAAAGCGTGGGTAGCAA
ACAGGATTAGACGTAACCCCGGTAGTCC
>OTU_176
TAAGGAATTTTCGGCAATGGgggAAACCCTGACCGAGCAACGCCGCGTGAGTGATGAAGGCCTTTGGGTTGTAAAGCTCT
GTTGTAAAGGAAGAATTAATAAAATAGGAAATGATTTTATTCTGACGGTACTTTACTAGAAAGTCACGGCTTACTACGTG
CCAGCAGCCGCGGTAATACGTAGGTGGCAAGCGTTATCCGGAATTATTGGGCGTAAAGGGTGCGCAGGCGGTCTATTAAG
TTTAGGGTGAAAGCGTTGGGCTCAACCCAATACAGCCTTAAaaaCTGATAGACTAGAGTGCAGAAGAGGGTAGTGGAATT
CCATGTGTAGCGGTAAAATGCGTAGATatatGGAGGAACACCAGTGGCGAAGGCGGCTACCTGGTCTGTAACTGACGCTC
AGGCACGAAAGCGTGGGGAGCAAATAGGATTAGATACCccccGTGTC
>OTU_177
TAGGGAATCTTCCACAATGGGCGAAAGCCTGATGGAGCAACGCCGCGTGGGTGAAGAAGGTCTTCGGATCGTAAAACCCT
GTTGTTAGAGAAGAAAGTGCGTGAGAGTAACTGTTCACGTTTCGACGGTATCTAACCAGAAAGCCACGGCTAACTACGTG
CCAGCAGCCGCGGTAATACGTAGGTGGCAAGCGTTATCCGGATTTATTGGGCGTAAAGGGAACGCAGGCGGTCTTTTAAG
TCTGATGTGAAAGCCTTCGGCTTAACCGGAGTAGTGCATTGGAAACTGGGAGACTTGAGTGCAGAAGAGGAGAGTGGAAC
TCCATGTGTAGCGGTGAAATGCGTAGATatatGGAAGAACACCAGTGGCGAAAGCGGCTctctGGTCTGTAACTGACGCT
GAGGTTCGAAAGCGTGGGTAGCAAACAGGATTAGATACTAGTCC
>OTU_178
TGGGGAATATTGCACAATGGGCGCAAGCCTGATGCAGCAACGCCGCGTGAGCGATGAAGGCCTCGGGTCGTAAAGCTCTG
TCCTCAAGGAAGATAATGACGGTACTTGAGGAGGAAGCCCCGGCTAACTACGTGCCAGCAGCCGCGGTAATACGTAGGgg
gCTAGCGTTATCCGGATTTACTGGGCGTAAAGGGTGCGTAGGCGGTCTTTCAAGTCAGGAGTTAAAGGCTACGGCTCAAC
CGTAGTAAGCTCCTGATACTGTCTGACTTGAGTGCAGGAGAGGAAAGCGGAATTCCCAGTGTAGCGGTGAAATGCGTAGA
TATTGGGAGGAACACCAGTAGCGAAGGCGCTTTCTGGACTGTAACTGACGCTGAGGCACGAAAGCGTGGgggAGCAAACA
GGCATTTAGACTAACCCCGGTAGTCCATCGACCCACCTGACCCCGAA
>OTU_179
TAGGGAATATTGGGCAATGGACGCAAGTCTGACCCAGCCATGCCGCGTGCAGGATGAAGGCCTTCTGGGTTGTAAACTGC
TTTTATCTAGGAAGAAaaaaCCCTTGCGAGGGGAACTGACGGTACTAGGTGAATAAGCACCGGCTAACTCCGTGCCAGCA
GCCGCGGTAATACGGAGGGTGCAAGCGTTGTCCGGATTTATTGGGTTTAAAGGGTGCGTAGGCGCCCGTTAAGTCCGTGG
TGAAAGCCAACAGCTCAACTGTTGAACTGCCATGGATACTGACGGGCTTGAGTACAGACGAGGTAGGCGGAATGGATGGT
GTAGCGGTGAAATGCATAGATACCATCCAGAACACCGATTGCGTAGGCAGCTTACTAGGCTGTAACTGACGCTGAGGCAC
GAAAGCGTGGGGAGCGAACAGGATTAGAATACCCTGAGTAGTACC
>OTU_180
TAGGGAATTTTCGTCAATGGggggAACCCTGAACGAGCAATGCCGCGTGAGTGAAGACGGTCTTCGGATTGTAAAGCTCT
GTTGCGAgagaAaaaCGACACAGATAGGGAATGATCTGTGAGTGATGGTATCTCGCCAGAAAGTCACGGCTAACTACGTG
CCAGCAGCCGCGGTAATACGTAGGTGGCGAGCGTTATCCGGAATGATTGGGCGTAAAGGGTGCGTAGGCGGTCATATAAG
TCTGAAGTCAAAGCCGACAGCTCAACTGTCGTACGCTTTGGAAACTGtgtgACTAGAGTGCAGGAGAGGGCAATGGAACT
CCATGTGTAGCGGTAAAATGCGTAGATatatGGAAGAACACCAGTGGCGAAGGCGGTTGCCTGGCCTGTAACTGACGCTG
AAGCACGGAAAGCGTGGGGAGCAAATAGGGATTAGGACTACCGGGTAGTC
>OTU_181
TGGGGAATATTGCGCAATGGGCGAAAGCCTGACGCAGCGACGCCGCGTGAGGGATGAAGGCCTTCGGGTTGTAAACCTCT
TTCAGCAGGGACGAAGCGAGAGTGACGGTACCTGCAGAAGAAGCACCGGCCAACTACGTGCCAGCAGCCGCGGTAATACG
TAGGGTGCAAGCGTTGTCCGGAATTATTGGGCGTAAAGAGCTCGTAGGCGGTCTGTCGCGTCGGCTGTGAAAACTCGGGG
CTCAACCCCGAGCCTGCAGTCGATACGGGCAGACTAGAGTGCTGTAGGGGAGACTGGAATTCCTGGTGTAGCGGTGAAAT
GCGCAGATATCAGGAGGAACACCGGTGGCGAAGGCGGGTCTCTGGGCAGTAACTGACGCTGAGGAGCGAAAGCGTGGGGA
GCAAACAGGGA
>OTU_182
TGGGGAATATTGGACAATGGACCATAAGTCTGATCCAGCAATTCTGtgtgCACGATGACGGTCTTAGGATTGTAAAGTGC
TTTCAATTGGGAAGAAaaaaTGACGGTACCAATAGAAGAAGCGACGGCTAAATACGTGCCAGCAGCCGCGGTAATACGTA
TGTCGCAAGCGTTATCCGGATTTATTGGGCGTAAAGCGCGTCTAGGTGGTTTGGTAAGTCTGATGTGAAAATGCGGGGCT
CAACTCCGTATTGCGTTGGAAACTGCCTAACTAGAGTATCGGAGAGGTGGGCGGAACTACAAGTGTAGAGGTGAAATTCG
TAGATATTTGTAGGAATGCCGATAGAGAAGTCAGCTCACTGGACGAATACTGACACTGAAGCGCGAAAGCATGGGGAGCA
AACAGGATTAGATACTGAGACTGCCAAGGCAcacaGGGGA
>OTU_183
TGAGGAATATTGGTCAATGGCCGGAAGGCTGAACCAGCCAAGTCGCGTGAGGGAAGACTGCCCTATGGGTTGTAAACCTC
TTTTATTCGGGAAGAATAAGTTTCACGCGTGGAACGATGCCAGTACCGAAAGAATAAGCATCGGCTAACTCCGTGCCAGC
AGCCGCGGTAATACGGAGGATGCGAGCGTTATCCGGATTTATTGGGTTTAAAGGGTGCGTAGGCGGTTGATTAAGTTAGT
GGTAAAATGTCATGGCTAAACCTTGGCCAGCCATTAATACTGGTCAGCTTGAGTACAGACGAGGTAGGCGGAATAAGTTA
AGTAGCGGTGAAATGCTTAGATATAACTTAGAACTCCGATAGCGAAGGCAGCTTACCAGACTGTTACTGACGCTGAAGCA
CGAGAGCGTGGGTAGCGAACAGGC
>OTU_184
TGGGGAATATTGCACAATGGgggAAACCCTGATGCAGCAACGCCGCGTGAGTGAAGAAGTATTTCGGTATGTAAAGCTCT
ATCAGCAGGGAAGAAAGTGACGGTACCTGACTAAGAAGCCCCGGCTAACTACGTGCCAGCAGCCGCGGTAATACGTAGGg
ggCAAGCGTTATCCGGATTTACTGGGTGTAAAGGGAGCGTAGACGGCACAGCAAGTCTGAAGTGAAATCCCCGGGCTCAA
CCCGGGAACTGCTTTGGAAACTGTTGGGCTAGAGTGCTGGAGAGGCAAGCGGAATTCCTAGTGTAGCGGTGAAATGCGTA
GATATTAGGAGGAACACCAGTGGCGAAGGCGGCTTGCTGGACAGTAACTGACGTTGAGGCTCGAAAGCGTGGGGAGCAAA
CAGGATTAGAGTACCCCTCGGACTGTC
>OTU_185
TGGGGAATCTTAGACAATGGGCGCAAGCCTGATCTAGCCATGCCGCGTGGGTGATGAAGGCCTTAGGGTCGTAAAGCCCT
TTCGCCGGGGAAGATAATGACGGTACCCGGTAAAGAAACCCCGGCTAACTCCGTGCCAGCAGCCGCGGTAATACGGAGGg
ggTTAGCGTTGTTCGGAATGACTGGGCGTAAAGCgcgcgTAGGCGGGCTGGAAAGTTGGgggTGAAATCCCGGGGCTCAA
CCCCGGAATGGCCTTCAAAACTCCCAGCCTAGAGTTCGAgagagGTGAGTGGAATTCCGAGTGTAGAGGTGAAATTCGTA
GATATTCGGAGGAACACCAGTGGCGAAGGCGGCTCACTGGCTCGACACTGACGCTGAGGTGCGAAAGCGTGGGGAGCAAA
CAGGATTAGAGTAACCCCGGTGAGTCC
>OTU_186
TAAGGAATATTGGTCAATGGACGCAAGTCTGAACCAGCCATGCCGCGTGGAGGATGAAGGCCCTCTGGGTTGTAAACTTC
TTTTATGGgggACGAAATCACTTATTCTTAAGTGTCTGACGGTACCCCAGGAATAAGCACCGGCTAACTCCGTGCCAGCA
GCCGCGGTAATACGGAGGGTGCAAGCGTTATCCGGATTCACTGGGTTTAAAGGGTGCGTAGGAGGGCAGGAAAGTCAGTG
GTGAAATCTCCGGGCTTAACTCGGAAACTGCCGTTGATACTACTTGTCTTGAATATCGTGGAGGTGAGCGGAATATGTCA
TGTAGCGGTGAAATGCTTAGATATGACATGGAACACCAATTGCGAAGGCAGCTCACTACACGAATATTGACTCTGAGGCA
CGAAAGCGTGGGGATCAAACAGG
>OTU_187
TGGGGAATCTTAGACAATGGgggCAACCCTGATCTAGCCATGCCGCGTGAGTGACGAAGGCCTTAGGGTCGTAAAGCTCT
TTCGCCAGGGAAGATAATGACGGTACCTGGTAAAGAAGTCCCGGCTAACTCCGTGCCAGCAGCCGCGGTAATACGGAGGG
GACTAGCGTTGTTCGGAATTACTGGGCGTAAAGCgcgcgTAGGCGGATCGTTAAGTCAGGGGTGAAATCCCGGGGCTCAA
CCCCGGAACTGCCCTTGATACTGGCGGTCTTGAGTTCGAgagagGTGAGTGGAATTCCGAGTGTAGAGGTGAAATTCGTA
GATATTCGGAGGAACACCAGTGGCGAAGGCGGCTCACTGGCTCGATACTGACGCTGAGGTGCGAAAGCGTGGGGAGCAAA
CAGGATTAGATACCCC
>OTU_188
TAGGGAATCTTCCACAATGGGCGCAAGCCTGATGGAGCAACACCGCGTGAGTGAAGAAGGGTTTCGGCTCGTAAAGCTCT
GTTGTTAAAGAAGAACACGTATGAGAGTAACTGTTCATACGTTGACGGTATTTAACCAGAAAGTCACGGCTAACTACGTG
CCAGCAGCCGCGGTAATACGTAGGTGGCAAGCGTTATCCGGATTTATTGGGCGTAAAGagagTGCAGGCGGTTTTCTAAG
TCTGATGTGAAAGCCTTCGGCTTAACCGGAGAAGTGCATCGGAAACTGGATAACTTGAGTGCAGAAGAGGGTAGTGGAAC
TCCATGTGTAGCGGTGGAATGCGTAGATatatGGAAGAACACCAGTGGCGAAGGCGGCTACCTGGTCTGCAACTGACGCT
GAGACTCGAAAGCATGGGTAGCGAACAGGA
>OTU_189
TCGGGAATTTTGCCCAATGGACGAAAGTCTGAGGCAGCAACTCCGCGTGAGGGATGAAGGCTCTAGGGTCGTAAACCTCT
TTTCTCAGGGAAGATCCAAGACGGTACCTGAGGAATAAGCGACGGCTAACTACGTGCCAGCAGCCGCGGTAATACGTAGG
TCGCAAGCGTTGTCCGGATTTACTGGGCGTAAAGAGCgcgcAGGCGGCTGGTCAAGTCCGATGTGAAATCTCCCGGCTCA
ACTGGGAAACTGCATCGGAAACTGATCGGCTTGAAGGTGGGAGAGGGTAGTGGAATTCCCGGTGTAGTGGTGAAATGCGT
AGATATCGGGAGGAACACCAGTGGCGAAGGCGACTACCTGGCCCATTCTTGACGCTGAGGCGCGAAAGCTAGGGGAGCGA
ACGGGG
>OTU_190
TAGGGAATATTGCACAATGGgggAAACCCTGATGCAGCCATGCCGCGTgtgtgAAGAAGGCCTCGGGTTGTAAAGCACTT
TCAGTGGGGAGGAAACAATGACGTTACCCACAGAAGAAGCACCGGCTAACTCCGTGCCAGCAGCCGCGGTAATACGGAGG
GTGCAAGCGTTAATCGGAATAACTGGGCGTAAAGGGCATGTAGGCGGAAAGGTAAGTAGGATGTGAAATACCCGGGCTCA
ACCTGGGTTGGTCATTCTAAACTGTCTTTCTAGAGTATTGCAGAGGGAGATGGAATTTCAGGTGTAGCGGTGGAATGCGT
AGATATCTGAAAGAACACCAGAGGCGAAGGCGGTCTCCTGGGCAAATACTGACGCTGAGGTGCGAAAGCGTGGGAGCAAA
CAGGATTACGTAGTACCCCGGTAGTACCACCGTC
>OTU_191
TGGGGAATTTTGGACAATGGgggCAACCCTGATCCAGCCATGCCGCGTGCAGGATGAAGGCCTCGGGTTGTAAACTGCTT
TTGTCAGGGACGAAAAGGACCGTGTTAATACCATGGTCTGCTGACGGTACCTGAAGAATAAGCACCGGCTAACTACGTGC
CAGCAGCCGCGGTAATACGTAGGGTGCAAGCGTTAATCGGAATACTGGGCGTAAAGCGTGCGCAGGCGGTTCTGTAAGAC
AGATGTGAAATCCCCGGGCTCAACCTGGGAATTGCATTTGTGACTGCAGGACTAGAGTTCATCAGAGGggggTGGAATTC
CAAGTGTAGCAGTGAAATGCGTAGATATTTGGAAGAACACCAATGGCGAAGGCAGCCcccTGGGATGCGACTGACGCTCA
TGCACGAAAGCGTGGGGAGCAAACAGGATTAGATGAACCCCTCGTAGTCC
>OTU_192
TGGGGAATATTGCACAATGGGCGCAAGCCTGATGCAGCAACGCCGCGTGAGCGATGAAGGCCTCGGGTCGTAAAGCTCTG
TCCTCAAGGAAGATAATGACGGTACTTGAGGAGGAAGCCCCGGCTAACTACGTGCCAGCAGCCGCGGTAATACGTAGGgg
gCTAGCGTTATCCGGATTTACTGGGCGTAAAGGGTGCGTAGGCGGTCTTTCAAGTCAGGAGTTAAAGGCTACGGCTCAAC
CGTAGTAAGCTCCTGATACTGTCTGACTTGAGTGCAGGAGAGGAAAGCGGAATTCCCAGTGTAGCGGTGAAATGCGTAGA
TATTGGGAGGAACACCAGTAGCGAAGGCGGCTTTCTGGACTGTAACTGACGCTGAGGCACGGAAAGCGTGGGGAGCAAAC
AGGCAGTTGAGAGTACCcccccGGTCAGTC
>OTU_193
TAGGGAATATTGGGCAATGGCGGAAACGCTGACCCAGCCATGCCGCGTGCAGGATGAAGGCCTTCTGGGTTGTAAACTGC
TTTTACCAGGGAAGAAAATACCTTTGCGAAGGGAACTGACGGTACCTGGTGAATAAGCACCGGCTAACTCCGTGCCAGCA
GCCGCGGTAATACGGAGGGTGCAAGCGTTGTCCGGATTTATTGGGTTTAAAGGGTGCGTAGGCGGCTTGATAAGTCCGTG
GTGAAAGCCAACAGCTCAACTGTTGAACTGCCATGGATACTGTCAGGCTTGAGTACAGACGAGGTAGGCGGAATGGATCG
TGTAGCGGTGAAATGCATAGATACGATCCAGAACTCCGATTGCGAAGGCAGCTTACTAGGCTGTAACTGACGCTGAGGCA
CGAAAGCGTGGGGAGCGAACAGGACTTGAGATACCCGGGCTAGTCC
>OTU_194
TGGGGAATATTGCACAATGGgggAAACCCTGATGCAGCGACGCCGCGTGAGTGAAGAAGTATTTCGGTATGTAAAGCTCT
ATCAGCAGGGACGAAAATGACGGTACCTGACTAAGAAGCCCCGGCTAACTACGTGCCAGCAGCCGCGGTAATACGTAGGg
ggCAAGCGTTATCCGGATTTACTGGGTGTAAAGGGAGCGTAGACGGCAAGACAAGTCTGGAGTGAAAGCCCGGGGCTCAA
CCGCGGGACTGCTCTGGAAACTGCCTTGCTGGAGTGCTGGAGAGGCAAGCGGAATTCCTAGTGTAGCGGTGAAATGCGTA
GATATTAGGAGGAACACCAGTGGCGAAGGCGGCTTGCTGGACAGTAACTGACGTTGAGGCTCGAAAGCGTGGGGAGCAAA
CAGG
>OTU_195
TGGGGAATATTGCACAATGGgggAAACCCTGATGCAGCGACGCCGCGTGAAGGAAGAAGTATTTCGGTATGTAAACTTCT
ATCAGCAGGGAAGAAAATGACGGTACCTGACTAAGAAGCCCCGGCTAACTACGTGCCAGCAGCCGCGGTAATACGTAGGg
ggCAAGCGTTATCCGGATTTACTGGGTGTAAAGGGAGCGTAGACGGAAGTGCAAGTCTGAAGTGAAAGCCCGGGGCTCAA
CCCCGTGACTGCTTTGGAAACTGTGCTTCTAGAGTGTCGGAGAGGTAAGCGGAATTCCTAGTGTAGCGGTGAAATGCGTA
GATATTAGGAGGAACATCAGTGGCGAAGGCGGCTTACTGGACGATAACTGACGTTGAGGCTCGAAAGCGTGGGGACGCAA
ACAGGATTAACGATACCCTCCGTAGTACC
>OTU_196
TGGGGAATATTGGACAATGGGCGCAAGCCTGATCCAGCCATGCCGCGTGAGTGATGAAGGCCTTAGGGTTGTAAAGCTCT
TTCGGCGGGGACGATAATGACGGTACCCGCAGAAGAAGCCCCGGCTAACTTCGTGCCAGCAGCCGCGGTAATACGAAGGg
ggCTAGCGTTGTTCGGAATCACTGGGCGTAAAGGGCGCGTAGGCGGCTTGATAAGTCGGgggTGAAAGCCTGTGGCTCAA
CCACAGAATTGCCTTCGATACTGTCGAGCTTGAGACCGGAAGAGGTTAGTGGAACTGCGAGTGTAGAGGTGAAATTCGTA
GATATTCGCAAGAACACCAGTGGCGAAGGCGGCTAACTGGTCCGGTTCTGACGCTGAGGCGCGAAAGCGTGGGGAGCAAA
CAGGATTAGATACCCCGAGTCAGCTGC
>OTU_197
TCGGGAATATTGCGCAATGGAGGAAACTCTGACGCAGTGACGCCGCGTATAGGAAGAAGGTCTTCGGATTGTAAACTATT
GTAGACAGGGAAGAAACAAGACAGTACCTGAAAAGTAAGCTCCGGCTAACTACGTGCCAGCAGCCGCGGTAATACGTAGG
GAGCGAGCGTTATCCGGATTTATTGGGTGTAAAGGGTGCGTAGACGGGACAACAAGTTAGTTGTGAAATCCCTCGGCTTA
ACTGAGGAACTGCAACTAAAACTATTGTTCTTGAGTACTGGAGAGGAAAGCGGAATTCCTAGTGTAGCGGTGAAATGCGT
AGATATTAGGAGGAACACCAGTGGCGAAGGCGGCTTTCTGGACAGCAACTGACGTTGAGGCACGAAAGTGTGGGGAGCAA
ACAGG
>OTU_198
TAAGGAATATTGGTCAATGGAGGCAACTCTGAACCAGCCATGCCGCGTGCAGGAAGACAGCCCTCTGGGTCGTAAACTGC
TTTTATTCGGGAATAAACCTTTCTACGTGTAGagagCTGAATGTACCGAAGGAATAAGGATCGGCTAACTCCGTGCCAGC
AGCCGCGGTAATACGGAGGATCCAAGCGTTATCCGGATTTATTGGGTTTAAAGGGTGCGTAGGCGGCTTATTAAGTCAGG
GGTGAAAGACGGTGGCTCAACCATCGCAGTGCCTTTGATACTGATGAGCTTGAATGAACTAGAGGTAGGCGGAATGTGAC
AAGTAGCGGTGAAATGCATAGATATGTCACAGAACACCGATTGCGAAGGCAGCTTACTATGGTTTTATTGACGCTGAGGC
ACGAAAGCGTGGGGATCAAACAGGATTAGATACCCCGCGTTACGTCC
>OTU_199
TAGGGAATCTTCCACAATGGACGCAAGTCTGATGGAGCAACGCCGCGTGAGTGAAGAAGGTCTTCGGATCGTAAAACTCT
GTTGTTAGAGAAGAACACGAGTGAGAGTAACTGTTCATTCGATGACGGTATCTAACCAGCAAGTCACGGCTAACTACGTG
CCAGCAGCCGCGGTAATACGTAGGTGGCAAGCGTTGTCCGGATTTATTGGGCGTAAAGGGAACGCAGGCGGTCTTTTAAG
TCTGATGTGAAAGCCTTCGGCTTAACCGGAGTAGTGCATTGGAAACTGGAAGACTTGAGTGCAGAAGAGGAGAGTGGAAC
TCCATGTGTAGCGGTGAAATGCGTAGATatatGGAAGAACACCAGTGGCGAAAGCGGCTctctGGTCTGTAACTGACGCT
GAGGTTCGAAAGCGTGGGTAGCAAACAGG
>OTU_200
TAGGGAATATTGGGCAATGGAGGCAACTCTGACCCAGCCATGCCGCGTGCAGGAAGAAGGCCTTCTGGGTTGTAAACTGC
TTTTGGAAGGGAACAAAACGACTCTGCGGAGTCACTTGAGTGTACCTTCAGAATAAGCACCGGCTAACTCCGTGCCAGCA
GCCGCGGTAATACGGAGGGTGCAAGCGTTGTCCGGATTTATTGGGTTTAAAGGGTGCGTAGGCGGCTTATTAAGTCAGGG
GTGAAAGACTATTGCTTAACAATGGCAGTGCCTTTGATACTGATGAGCTTGAGTGTAGCTGAGGCAGATGGAACGGGTGG
TGTAGCGGTGAAATGCATAGATACCATCCAGAACACCGATTGCGAAGGCAGTCTGCTAAACTACAACTGACGCTGAGGCA
CGAAAGCGTGGGGATCGAACAGG
>OTU_201
TGGGGAATATTGCACAATGGgggAAACCCTGATGCAGCGACGCCGCGTGAAGGAAGAAGTATCTCGGTATGTAAACTTCT
ATCAGCAGGGAAGAAAATGACGGTACCTGACTAAGAAGCCCCGGCTAATTACGTGCCAGCAGCCGCGGTAATACGTAAGG
GGCAAGCGTTATCCGGATTTACTGGGTGTAAAGGGAGCGTAGACGGAGTGGCAAGTCTGATGTGAAAGGCAGGGGCTCAA
CCCCTGGACTGCATTGGAAACTGTCAGTCTAGAGTGCCGGAGAGGTAAGCGGAATTCCTAGTGTAGCGGTGAAATGCGTA
GATATTAGGAGGAACACCAGTGGCGAAGGCGGCTTACTGGACGGTAACTGACGTTGAGGCTCGGAAAGCGTGGGGAGCAA
ACAGGCAGTTAGATACCCTTACGTAGTCC
>OTU_202
TGGGGAATATTGCGCAATGGGCGAAAGCCTGACGCAGCGACGCCGCGTGGgggATGACGGCCTCGGGTTGTAAACCTCTT
TCAGCAGGGACGAAGCGAAAGTGACGGTACCTGCAGAAGAAGCACCGGCCAACTACGTGCCAGCAGCCGCGGTAATACGT
AGGGTGCAAGCGTTGTCCGGAATTATTGGGCGTAAAGAGCTCGTAGGCGGTTTGTTGCGTCGGCTGTGAAAACCTGAGGC
TCAACCTCAGGCCTGCAGTCGATACGAGCAGACTAGAGTGTTGCAGGGGAGACTGGAATTCCTGGTGTAGCGGTGAAATG
CGCAGATATCAGGAGGAACACCGGTGGCGAAGGCGGGTCTCTGGGCAACAACTGACGCTGAGGAGCGAAAGCGTGGGGAG
CGAACAGGATTTAGCAATACCC
>OTU_203
TAGGGAATATTGGGCAATGGAGGCAACTCTGACCCAGCCATGCCGCGTGCAGGATGAAGGCCTTCTGGGTTGTAAACTGC
TTTTATCTAGGAAGAAaaaGCCCATGCGTGGGAAACTGACGGTACTAGATGAATAAGCACCGGCTAACTCCGTGCCAGCA
GCCGCGGTAATACGGAGGGTGCAAGCGTTGTCCGGATTTATTGGGTTTAAAGGGTGCGTAGGCGGCCCGTTAAGTCCGTG
GTGAAAGCCTCCAGCTCAACTGGAGAACTGCCATGGATACTGGCGGGCTTGAGTACAGACGAGGTTGGCGGAATTGATTG
TGTAGCGGTGAAATGCATAGATACAATCAAGAACTCCGATTGCGTAGGCAGCTAACTAGGCTGTAACTGACGCTGAGGCA
CGAAAGCGTGGGGAGCGAACAGGA
>OTU_204
TAGGGAATATTGGGCAATGGACGCAAGTCTGACCCAGCCATGCCGCGTGCAGGATGAAGGCCTTCTGGGTTGTAAACTGC
TTTTACCAGGGAAGAAaaaaCTCATGCGTGAGGAACTGACGGTACCTGGTGAATAAGCACCGGCTAACTCCGTGCCAGCA
GCCGCGGTAATACGGAGGGTGCAAGCGTTGTCCGGATTTATTGGGTTTAAAGGGTGCGTAGGCGGCCTGTTAAGTCCGTG
GTGAAAGCCAACAGCTCAACTGTTGAACTGCCATGGATACTGACAGGCTTGAGTACAGACGAGGTTGGCGGAATTGATGC
TGTAGCGGTGAAATGCATAGATAGCATCAAGAACACCGATTGCGTAGGCAGCTAACTAGGCTGTAACTGACGCTGAGGCA
CGAAAGCGTGGGGAGCGAACAGGA
>OTU_205
TGGgggATATTGCACAATGGgggAAACCCTGATGCAGCGACGCCGCGTGAGTGAAGAAGTATCTCGGTATGTAAAGCTCT
ATCAGCAGGGAAGAAAATGACGGTACCTGACTAAGAAGCCCCGGCTAACTACGTGCCAGCAGCCGCGGTAATACGTAGGg
ggCAAGCGTTATCCGGATTTACTGGGTGTAAAGGGAGCGTAGACGGCGGAGCAAGTCTGAAGTGAAAGCCCGGGGCTCAA
CCCCGGGACTGCTTTGGAAACTGTTCTGCTAGAGTGCTGGAGAGGTAAGTGGAATTCCTAGTGTAGCGGTGAAATGCGTA
GATATTAGGAGGAACACCAGTGGCGAAGGCGGCTTACTGGACAGTAACTGACGTTGAGGCTCGAAAGCGTGGGGAGCAAA
CAGGATTAAGATACCCGGCAGTAGTC
>OTU_206
TAGGGAATCTTCCGCAATGGACGAAAGTCTGACGGAGCAATGCCGCGTGAGTGAAGAAGGTTTTCGGATCGTAAAACTCT
GTTGTTAGAGAAGAACAAGGATGAGAGTAACTGCTCATCCCCTGACGGTATCTAACCAGAAAGCCACGGCTAACTACGTG
CCAGCAGCCGCGGTAATACGTAGGTGGCAAGCGTTGTCCGGATTTATTGGGCGTAAAGCGAGCGCAGGCGGTTCTTTAAG
TCTGATGTGAAAGCCcccGGCTCAACCGGGGAGGGTCATTGGAAACTGGAGAACTTGAGTGCAGAAGAGGAGAGTGGAAT
TCCATGTGTAGCGGTGAAATGCGTAGATatatGGAGGAACACCAGTGGCGAAGGCGACTctctGGTCTGTAACTGACGCT
GAGGCTCGAAAGCGTGGGGAGCAAACAGGATTAGATACCccccccGTAG
>OTU_207
TGGGGAATATTGCACAATGGGCGCAAGCCTGATGCAGCGACGCCGCGTGAGGGATGAAGGCCTTCGGGTTGTAAACCTCT
TTCAGTAGGGAAGAAGCTGATCTTTCGGGGTTGGTGACGGTACCTGCAGAAGAAGCGCCGGCTAACTACGTGCCAGCAGC
CGCGGTAATACGTAGGGCGCAAGCGTTATCCGGAATTATTGGGCGTAAAGAGCTCGTAGGCGGTTTGTCGCGTCTGCCGT
GAAAGTCCGGGGCTTAACTCCGGATCTGCGGTGGGTACGGGCAGACTAGAGTGCAGTAGGGGAGACTGGAATTCCTGGTG
TAGCGGTGAAATGCGCAGATATCAGGAGGAACACCGATGGCGAAGGCAGGTCTCTGGGCTGTAACTGACGCTGAGGAGCG
AAAGCATGGGGAGCGAACAGGATTTAGATTACCCCTAGTAGC
>OTU_208
TGGGGAATATTGCACAATGGgggAAACCCTGATGCAGCAACGCCGCGTGAGTGATGACGGTCTTCGGATTGTAAAGCTCT
GTCTTTAGGGACGATAATGACGGTACCTAAGGAGGAAGCCACGGCTAACTACGTGCCAGCAGCCGCGGTAATACGTAGGT
GGCAAGCGTTGTCCGGATTTACTGGGCGTAAAGGGAGCGTAGGCGGATCTTTAAGTGGGATGTGAAATACTCGGGCTCAA
CCTGGgggCTGCATTCCAAACTGGgggATCTAGAGTACAGGAGGGGAGAGTGGAATTCCTAGTGTAGCGGTGAAATGCGT
AGAGATTAGGAAGAACACCAGTGGCGAAGGCGACTctctGGACTGTAACTGACGCTGAGGCTCGAAAGCGTGGGGAGCAA
ACAGGATTAGATACCccccGGTA
>OTU_209
TGGGGAATATTGCACAATGGgggAAACCCTGATGCAGCAACGCCGCGTGAAGGAAGACGGTTTTCGGATTGTAAACTTCT
ATCAATAGGGACGAAGAAAGTGACTGTACCTAAATAAGAAGCCCCGGCTAACTACGTGCCAGCAGCCGCGGTAATACGTA
GGgggCAAGCGTTATCCGGAATTACTGGGTGTAAAGGGTGAGTAGGCGGCATGGCAAGTAAGATGTGAAAGCCCGAGGCT
TAACCTCGGGATTGCATTTTAAACTGCTAAGCTAGAGTACAGGAGAGGAAAGCGGAATTCCTAGTGTAGCGGTGAAATGC
GTAGATATTAGGAAGAACACCAGTGGCGAAGGCGGCTTTCTGGACTGGAAACTGACGCTGAGGCACGAAAGCGTGGGGAG
CGAACAGG
>OTU_210
TGGGGAATATTGGACAATGGGCGCAAGCCTGATCCAGCAATTCCGCGTGGGTGAAGAAGGTCTTCGGATTGTAAAGCCCT
TTCGACGGGGACGATGATGACGGTACCCGTAGAAGAAGCCCCGGCTAACTTCGTGCCAGCAGCCGCGGTAATACGAAGGg
ggCTAGCGTTGCTCGGAATTACTGGGCGTAAAGGGCGCGTAGGCGGCTTAGTTAGTCAGGCGTGAAATTCCTGGGCTCAA
CCTGGGGACTGCGCTTGATACGGCTAGGCTAGAGGATGGAAGAGGGTCGCGGAATTCCCAGTGTAGAGGTGAAATTCGTA
GATATTGGGAAGAACACCGGTGGCGAAGGCGGCGACCTGGTCCATTACTGACGCTGAGGCGCGACAGCGTGGGGAGCAAA
CAGGATTAGACTACCcccGGGTAGTACC
>OTU_211
TGGGGAATATTGCACAATGGGCGAAAGCCTGATGCAGCGACGCCGCGTGCGGGATGACGGCCTTCGGGTTGTAAACCGCT
TTCAGCTCTGACGAAGCTTTTGTGACGGTAGGAGCAGAAGAAGCACCGGCTAACTACGTGCCAGCAGCCGCGGTAATACG
TAGGGTGCGAGCGTTGTCCGGAATTATTGGGCGTAAAGAGCTTGTAGGCGGCTTGTCGCGTCTGCTGTGAAAACCCGGGG
CTTAACCCCGGGCTTGCAGTGGGTACGGGCAGGCTAGAGTGTGGTAGGGGAGACTGGAATTCCTGGTGTAGCGGTGGAAT
GCGCAGATATCAGGAGGAACACCGATGGCGAAGGCAGGTCTCTGGGCCATTACTGACGCTGAGAAGCGAAAGCGTGGGGA
GCGAACAGG
>OTU_212
TGGGGAATATTGCACAATGGGCGCAAGCCTGATGCAGCAACGCCGCGTGAGGGACGACGGCCTTCGGGTTGTAAACCTCT
TTTAGTAGGGAAGAAGCGAAAGTGACGGTACCTGCAGAAaaaGCACCGGCTAACTACGTGCCAGCAGCCGCGGTAATACG
TAGGGTGCAAGCGTTGTCCGGAATTATTGGGCGTAAAGAGCTCGTAGGCGGTTTGTCGCGTCTGCTGTGAAAACCGGAGG
CTCAACCTCCGGCCTGCAGTGGGTACGGGCAGACTAGAGTGCGGTAGGGGAGATTGGAATTCCTGGTGTAGCGGTGGAAT
GCGCAGATATCAGGAGGAACACCGATGGCGAAGGCAGATCTCTGGGCCGTAACTGACGCTGAGGAGCGAAAGCATGGGGA
GCGAACAGGA
>OTU_213
TGGGGAATCTTGCTCAATGGGCGAAAGCCTGAAGCAGCGACGCCGCGTGCGGGAAGAAGGCCTTCGGGTTGTAAACCGCT
TTCAGGggggAAGAAGCGCAAGTGACGGTACCcccAGAAGAAGGACGGCCAACTACGTGCCAGCAGCCGCGGTAATACGT
AGGGTCCAAGCGTTGTCCGGAATTATTGGGCGTAAAGAGCTCGTAGGCGGTCCGTTAAGTCGGAAGTGAAATCTCAAGGC
TCAACCTTGAAATCGCTCTCGATACTGGCGGACTTGAGGCAGGTAGGGGAAGGTGGAATTCCTGGTGTAGCGGTGAAATG
CGCAGATATCAGGAGGAACACCGGTGGCGAAGGCGGCCTTCTGGGCCTGTTCTGACGCTGAGGAGCGAAAGCGTGGGGAG
CAAACAGG
>OTU_214
TGGGGAATATTGCGCAATGGGCGAAAGCCTGACGCAGCGACGCCGCGTGGgggATGAAGGCCTTCGGGTTGTAAACCTCT
TTCAGCAGGGACGAATTCAGACGGTACCTGCAGAAGAAGCACCGGCCAACTACGTGCCAGCAGCCGCGGTAATACGTAGG
GTGCAAGCGTTGTCCGGAATTATTGGGCGTAAAGAGCTCGTAGGCGGTCTGTCGCGTCGGCTGTGAAAACTTGGGGCTCA
ACCCCAAGCCTGCAGTCGATACGGGCAGACTAGAGTGCGGTAGGGGAGACTGGAATTCCTGGTGTAGCGGTGAAATGCGC
AGATATCAGGAGGAACACCGGTGGCGAAGGCGGGTCTCTGGGCCGTAACTGACGCTGAGGAGCGAAAGCGTGGGGAGCGA
ACAGGATTAGAGTACCCAGGTAGCTC
>OTU_215
TGGGGAATATTGCACAATGGGCGCAAGCCTGATGCAGCGACGCCGCGTGCGGGATGACGGCCTTCGGGTTGTAAACCGCT
TTTGATCGGGAGCAAGCCTTCGGGTGAGTGTACCTTTCGAATAAGCACGGCTAACTACGTGCCAGCAGCCGCGGTAATAC
GTAGGGTGCAAGCGTTATCCGGAATTATTGGGCGTAAAGGGCTCGTAGGCGGTTCGTCGCGTCCGGTGTGAAAGTCCATC
GCTTAACGGTGGATCTGCGCCGGGTACGGGCGGGCTGGAGTGCGGTAGGGGAGACTGGAATTCCCGGTGTAACGGTGGAA
TGTGTAGATATCGGGAAGAACACCAATGGCGAAGGCAGGTCTCTGGGCCGTTACTGACGCTGAGGAGCGAAAGCGTGGGG
AGCGAACAGG
>OTU_216
TGGGGAATATTGCACAATGGgggAAACCCTGATGCAGCAACGCCGCGTGAGTGATGAAGGTTTTCGGATCGTAAAGCTCT
GTCTTTGGGGAAGATAATGACGGTACCCAAGGAGGAAGCCACGGCTAACTACGTGCCAGCAGCCGCGGTAATACGTAGGT
GGCGAGCGTTATCCGGATTTACTGGGCGTAAAGGGAGCGTAGGCGGATGATTAAGTGGGATGTGAAATACCCGGGCTCAA
CTTGGGTGCTGCATTCCAAACTGGTTATCTAGAGTGCAGGAGAGGAGAGTGGAATTCCTAGTGTAGCGGTGAAATGCGTA
GAGATTAGGAAGAACACCAGTGGCGAAGGCGACTctctGGACTGTAACTGACGCTGAGCTCGAAAAGCGTGGGGAGCAAA
CAGGATTAGACGTACCGTTCATGCATCGAATCAGGCTTAGGCCTTGGAA
>OTU_217
TAGGGAATCTTCCGCAATGGGCGAAAGCCTGACGGAGCAACGCCGCGTGAGTGATGAAGGGTTTCGGCTCGTAAAACTCT
GTTATTAGGGAAGAACAAACGTGTAAGTAACTGTGCACGTCTTGACGGTACCTAATCAGAAAGCCACGGCTAACTACGTG
CCAGCAGCCGCGGTAATACGTAGGTGGCAAGCGTTATCCGGAATTATTGGGCGTAAAGCgcgcgTAGGCGGTTTCTTAAG
TCTGATGTGAAAGCCCACGGCTCAACCGTGGAGGGTCATTGGAAACTGGGAAACTTGAGTGCAGAAGAGGAAAGTGGAAT
TCCATGTGTAGCGGTGAAATGCGCAGAGATATGGAGGAACACCAGTGGCGAAGGCGACTTTCTGGTCTGTAACTGACGCT
GATGTGCGAAAGCGTGGGGATCAAACAGGATTGAGACTACCAGTCAGTCC
>OTU_218
TCGGGAATCTTGCGCAATGGGCGAAAGCCTGACGCAGCAACACCGTGTGAGCGACGAAGGCCTTCGGGTCGTAAAGCTCT
GTTGTTGGGGACGAAGGGTTAGGGGTTAATAGCCCCGAGCCTGACGGTACCCTTCGAGGAAGCCCCGGCTAACTACGTGC
CAGCAGCCGCGGTAATACGTAGGgggCGAGCGTTGTCCGGAATTATTGGGCGTAAAGAGCGTGTAGGCGGTTCGGTAAGT
CTGCCGTGAAAACCCAGGGCTCAACCCTGGGCGTGCGGTGGATACTGCCGGGCTAGAGGGTGGTAGAGGCGAGTGGAATT
CCCGGTGTAGCGGTGAAATGCGCAGATATCGGGAGGAACACCAGTAGCGAAGGCGGCTCGCTGGGCCACACCTGACGCTG
AGACGCGAAAGCGTGGGGAGCAAACAGG
>OTU_219
TGGGGAATATTGCACAATGGGCGCAAGCCTGATGCAGCAACGCCGCGTGAGCGATGAAGGCCTTCGGGTCGTAAAGCTCT
GTCCTCAAGGAAGATAATGACGGTACTTGAGGAGGAAGCCCCGGCTAACTACGTGCCAGCAGCCGCGGTAATACGTAGGg
ggCTAGCGTTATCCGGATTTACTGGGCGTAAAGGGTGCGTAGGCGGTCTTTCAAGTCAGGAGTTAAAGGCTACGGCTCAA
CCGTAGTAAGCTCCTGATACTGTCTGACTTGAGTGCAGGAGAGGAAAGCGGAATTCCCAGTGTAGCGGTGAAATGCGTAG
ATATTGGGAGGAACACCAGTAGCGAAGGCGGCTTTCTGGACTGTAACTGACGCTGAGGCACGAAAAGCGTGGgggAGCAA
AACAGGgggggATTTAGATACCcccAGGTAGTC
>OTU_220
TGGGGAATATTGCACAATGGgggAAACCCTGATGCAGCAACGCCGCGTGAGTGATGAAGGTTTTCGGATCGTAAAGCTCT
GTCTTTGGGGAAGATAATGACGGTACCCAAGGAGGAAGCCACGGCTAACTACGTGCCAGCAGCCGCGGTAATACGTAGGT
GGCGAGCGTTATCCGGATTTACTGGGCGTAAAGGGAGCGTAGGCGGATGATTAAGTGGGATGTGAAATACCTGGGCTCAA
CTTGGGTGCTGCATTCCAAACTGGTTATCTAGAGTGCAGGAGAGGAGAGTGGAATTCCTAGTGTAGCGGTGAAATGCGTA
GAGATTAGGAAGAACACCAGTGGCGAAGGCGACTctctGGACTGTAACTGACGCTGAGGCTCGAAAAGCGTGGGGAGCAA
ACAGGGTATAGACTACCGGAGTCAGCTC
>OTU_221
TGGGGAATATTGCACAATGGgggAAACCCTGATGCAGCGACGCCGCGTGAGCGATGAAGTATTTCGGTATGTAAAGCTCT
ATCAGCAGGGAAGAATTAGGACGGTACCTGACTAAGAAGCACCGGCTAAATACGTGCCAGCAGCCGCGGTAATACGTATG
GTGCAAGCGTTATCCGGATTTACTGGGTGTAAAGGGAGCGTAGACGGAGAGGCAAGTCTGATGTGAAAACCCCGGGGCTC
AACCCCGGGACTGCATTGGAAACTGTTtttCTAGAGTGTCGGAGAGGTAAGTGGAATTCCTAGTGTAGCGGTGAAATGCG
TAGATATTAGGAGGAACACCAGTGGCGAAGGCGGCTTACTGGACGATGACTGACGTTGAGGCTCGAAAGCGTGGGGAGCA
AACAGGATTAGATAACCCCACGTAC
>OTU_222
TGGGGAATATTGGACAATGGACCAAAAGTCTGATCCAGCAATTCTGtgtgCACGATGAAGTTtttCGGAATGTAAAGTGC
TTTCAGTTGGGAAGAAGAAAGTGACGGTACCAACAGAAGAAGCGACGGCTAAATACGTGCCAGCAGCCGCGGTAATACGT
ATGTCGCAAGCGTTATCCGGATTTATTGGGCGTAAAGCGCGTCTAGGCGGTTTGGTAAGTCTGATGTGAAAATGCGGGGC
TCAACTCCGTATTGCGTTGGAAACTGCCAAACTAGAGTACTGGAGAGGTAGGCGGAACTACAAGTGTAGAGGTGAAATTC
GTAGATATTTGTAGGAATGCCGATGGGGAAGCCAGCCTACTGGACAGATACTGACGCTAAAGCGCGAAAAGCGTGGGTAG
CAAAACAGGAATTTGACGGAATCAAGCCCCTTAGGGCTTGAA
>OTU_223
TAGGGAATCTTCGGCAATGGACGAAAGTCTGACCGAGCAACGCCGCGTGAGTGAAGAAGGTTTTCGGATCGTAAAGCTCT
GTTGTAAGAGAAGAACGGGTATGAGAGTGGAAAGTTCATACTGTGACGGTATCTTACCAGAAAGGGACGGCTAACTACGT
GCCAGCAGCCGCGGTAATACGTAGGTCCCGAGCGTTGTCCGGATTTATTGGGCGTAAAGCGAGCGCAGGCGGTTCTGTAA
GTCTGAAGTAAAAGGCTGTGGCTTAACCATAGTATGCTTTGGAAACTGCGGGACTTGAGTGCAGAAGGGGAGAGTGGAAT
TCCATGTGTAGCGGTGAAATGCGTAGATatatGGAGGAACACCGGTGGCGAAAGCGGCTctctGGTCTGTAACTGACGCT
GAGGCTCGAAAGCGTGGGTAGCGAACAGGA
>OTU_224
TGGGGAATATTGCGCAATGGgggAAACCCTGACGCAGCAACGCCGCGTGATTGAAGAAGGCCTCGGGTTGTAAAGATCTT
TAATCAGGGACGAAGAATGACGGTACCTGAAGAATAAGCTCCGGCTAACTACGTGCCAGCAGCCGCGGTAATACGTAGGG
AGCAAGCGTTATCCGGATTTACTGGGTGTAAAGGGCgcgcAGGCGGGCCGGCAAGTTGGGAGTGAAATCCGGgggCTTAA
CCcccGAACTGCTTTCAAAACTGCTGGTCTTGAGTGATGGAGAGGCAGGCGGAATTCCGTgtgtAGCGGTGAAATGCGTA
GATATACGGAGGAACACCAGTGGCGAAGGCGGCCTGCTGGACATTAACTGACGCTGAGGCGCGAAAGCGTGGGGAGCAAA
CAGG
>OTU_225
TGGGGAATTTTGGACAATGGgggCAACCCTGATCCAGCCATGCCGCGTGCAGGAAGAAGGCCTTCGGGTTGTAAACTGCT
TTTGTTAGGAACGAAACGGATGGTACTAATACTACTATCTAATGACGGTACCTAAAGAATAAGCACCGGCTAACTACGTG
CCAGCAGCCGCGGTAATACGTAGGGTGCAAGCGTTAATCGGAATTACTGGGCGTAAAGCGTGCGCAGGCGGCTTGATAAG
ACAGGTGTGAAATCCCCGAGCTCAACTTGGGAATAGCACTTGTGACTGTCAGGCTAGAGTATGTCAGAGGGAGGTGGAAT
TCCAAGTGTAGCAGTGAAATGCGTAGATATTTGGAAGAACACCGATGGCGAAGGCAGCCTCCTGGGATAATACTGACGCT
CATGCACGAAAGCGTGGGGAGCAAACAGGATTGATTACCCCTCGTAGTC
>OTU_226
TAAGGAATATTGGTCAATGGgggCAACCCTGAACCAGCCATGCCGCGTGCAGGAAGACGGCCCTACGGGTTGTAAACTGC
TTTTGTCGGGGAATAAACCCTTCTACGTGTAGGAGGTTGAATGTACTCGAAGAATAAGGATCGGCTAACTCCGTGCCAGC
AGCCGCGGTAATACGGAGGATCCAAGCGTTATCCGGATTTATTGGGTTTAAAGGGTGCGTAGGCGGCCTATTAAGTCAGG
GGTGAAAGACGGTGGCTCAACCATCGCAGTGCCTTTGATACTGATGGGCTTGAATACACTAGAGGTAGGCGGAATGTGAC
AAGTAGCGGTGAAATGCATAGATATGTCACAGAACACCGATTGCGAAGGCAGCTTACTATGGTGTCATTGACGCTGAGGC
ACGAAAGCGTGGGGATCAAACAGGATTAGACTACCcccTGCTAGTCC
>OTU_227
TGGGGAATCTTGCGCAATGGGCGAAAGCCTGACGCAGCAACGCCGCGTGCGGGACGACGCCCTCGGGTTGTAAACCGCTT
TCAGCAGGAACGATGATGACGGTACCTGCAGAAGAAGCTCCGGCCAACTACGTGCCAGCAGCCGCGGTAATACGTAGGGA
GCAAGCGTTGTCCGGATTTATTGGGCGTAAAGAGCTCGTAGGCGGTTCGGTAAGTCGGGTGTGAAAACTCTGGGCTCAAC
CCGGAGAGGCCACTCGATACTGCTGTGACTTGAGTCTGGTAGGGGAGCACGGAATTCCTGGTGTAGCGGTGAAATGCACA
GATATCAGGAGGAACACCGGTGGCGAAGGCGGTGCTCTGGGCCAGTACTGACGCTGAGGAGCGAAAGCGTGGGGAGCGAA
CAGG
>OTU_228
TGGGGAATCTTGCGCAATGGGCGAAAGCCTGACGCAGCAACGCCGCGTGCGGGATGACGGCCCTCGGGTTGTAAACCGCT
TTCAGTGGGGACGAATCAAGACGGTACCCACAGAAGAAGCCCCGGCCAACTACGTGCCAGCAGCCGCGGTAACACGTAGG
gggCAAGCGTTGTCCGGATTTATTGGGCGTAAAGAGCTCGTAGGCGGTTCGATAAGTCGGGTGTGAAACCTCCAGGCTCA
ACCTGGAGACGCCACCCGATACTGTTGTGACTAGAGTCCAGTAGGGGAGCGTGGAATTCCTGGTGTAGCGGTGAAATGCG
CAGATATCAGGAGGAACACCAGTGGCGAAGGCGGCGCTCTGGGCTGGAACTGACGCTGAGGAGCGAAAGCGTGGGGAGCA
AACAGGATTAGATACCcccTGGGTAGTC
>OTU_229
TGGGGAATATTGGACAATGGGCGAAAGCCTGATCCAGCAATGCCGCGTGAGTGATGAAGGCCTTAGGGTTGTAAAGCTCT
TTTACCCGGGATGATAATGACAGTACCGGGAGAATAAGCCCCGGCTAACTCCGTGCCAGCAGCCGCGGTAATACGGAGGg
ggCTAGCGTTGTTCGGAATTACTGGGCGTAAAGCGTACGTAGGCGGCCCTGTAAGTTAGAGGTGAAAGCCCGGAGCTCAA
CTTCGGAATTGCCTTTAAGACTGCAGAGCTAGAATCGTGGAGAGGTTAGTGGAATTCCGAGTGTAGAGGTGAAATTCGTA
GATATTCGGAAGAACACCAGTGGCGAAGGCGACTAACTGGACACGTATTGACGCTGAGGTACGAAAGCGTGGGGAGCAAA
CAGGATTACGATACCcccAGTAGTC
>OTU_230
TGGGGAATATTGGACAATGGGCGCAAGCCTGATCCAGCCATGCCGCGTGAGTGAAGAAGGCCTTAGGGTTGTAAAGCTCT
TTCAGCGGGGACGATAATGACGGTACCCGCAGAAGAAGCCCCGGCTAACTTCGTGCCAGCAGCCGCGGTAATACGAAGGg
ggCTAGCGTTGTTCGGAATTACTGGGCGTAAAGCgcgcgTAGGCGGACATTTAAGTCAGGGGTGAAATCCCGGGGCTCAA
CCTCGGAACTGCCTTTGATACTGGGTGTCTGGAGTCCGGAAGAGGTTGGTGGAATTCCGAGTGTAGAGGTGAAATTCGTA
GATATTCGGAGGAACACCAGAGGCGAAGGCGGCCAACTGGTCCGGTACTGACGCTGAGGCGCGAAAGCGTGGGGAGCAAA
CAGGATTAGAGTACCCTAGTACGTC
>OTU_231
TGGGGAATCTTGCGCAATGGgggAAACCCTGACGCAGCCATGCCGCGTGTATGATGAAGGTCTTAGGATTGTAAAATACT
TTCACCGGGGACGATAATGACGGTACCCGGAGAAGAAGCCCCGGCTAACTTCGTGCCAGCAGCCGCGGTAATACGAAGGg
ggCTAGCGTTGCTCGGATTTACTGGGCGTAAAGGGCGCGTAGGCGGACGACCAAGTTGGgggTGAAAGCCCGGGGCTCAA
CCTCGGAATTGCCTTCAAAACTGGTCGTCTTGAGTATGAgagagGTgtgtgGAACTCCGAGTGTAGAGGTGAAATTCGTA
GATATTCGGAAGAACACCAGTGGCGAAGGCGACacacTGGCTCATTACTGACGCTGAGGCGCGAAAGCGTGGGGAGCAAA
CAGGATTACGATACCccccGTATCC
>OTU_232
TAGGGAATATTGGGCAATGGACGAGAGTCTGACCCAGCCATGCCGCGTGCAGGATGAAGGCCTTCTGGGTTGTAAACTGC
TTTTATCTAGGAAGAAaaaaCTCTTGCGAGAGGAACTGACGGTACTAGAGGAATAAGCACCGGCTAACTCCGTGCCAGCA
GCCGCGGTAATACGGAGGGTGCCAGCGTTGTCCGGATTTATTGGGTTTAAAGGGTGCGTAGGCGGCTCTATAAGTCCGTG
GTGAAAGCCAACAGCTCAACTGTTGAACTGCCATGGATACTGTAGGGCTTGAGTACAGACGAGGTAGGCGGAATGGATGC
TGTAGCGGTGAAATGCATAGATAGCATCCAGAACCCCGATTGCGTAGGCAGCTTACTAGGCTGTAACTGACGCTGAGGCA
CGAAAGCGTGGGGAGCGAACAGGATTTAAGATACCcccTGTAGTCC
>OTU_233
TGGGGAATATTGGGCAATGGgggAAACCCTGACCCAGCAACGCCGCGTGAAGGAAGAAGGCCTCGGGTTGTAAACTTCTT
TTAGTAGGGACGAAGAACGTGACGGTACCTACAGAAaaaGCAACGGCTAACTACGTGCCAGCAGCCGCGGTAATACGTAG
GTTGCAAGCGTTGTCCGGAATTACTGGGTGTAAAGGGCGTGTAGGCGGAGCTGCAAGTCAGATGTGAAATCCCGGGGCTC
AACCCTGGAACTGCATTTGAAACTGTAGCCCTTGAGTATCGGAGAGGCAAGCGGAATTCCTAGTGTAGCGGTGAAATGCG
TAGATATTAGGAGGAACACCAGTGGCGAAGGCGGCTTGCTGGACGACAACTGACGCTGAGGCGCGAAAGCGTGGGGAGCA
AACAGGATTACGAGTACCCTCCGTAGTCC
>OTU_234
TGGGGAATCTTGCACAATGGGCGAAAGCCTGATGCAGCGACGCCGCGTGCGGGAAGAAGGCCTCGGGTCGTAAACCGCTT
TCAGCAGGGAAGAGGCCTTtttGGTGACGGTACCTGCAGAAGAAGCCCCGGCTAACTACGTGCCAGCAGCCGCGGTAATA
CGTAGGgggCAAGCGTTATCCGGATTCATTGGGCGTAAAGCgcgcgTAGGCGGCCTGTTAAGTCAGAAGTTAAATGCGGg
ggCTCAACCTCCGTCTGCTTTTGATACTGGCAGGCTTGAGTGCGGTAGGGGAAGGTGGAATTCCCAGTGTAGCGGTGGAA
TGCGCAGATATTGGGAAGAACACCGATGGCGAAGGCAGCCTTCTGGGCCGTTAACTGACGCTGAGGCGCGAAAGCTAGGG
GAGCGAACAGGAT
>OTU_235
TGGGGAATATTGCACAATGGgggAAACCCTGATGCAGCGACGCCGCGTGAGCGAAGAAGTATTTCGGTATGTAAAGCTCT
ATCAGCAGGAAAGATAATGACGGTACCTGACTAAGAAGCTCCGGCTAAATACGTGCCAGCAGCCGCGGTAATACGTATGG
AGCAAGCGTTATCCGGATTTACTGGGTGTAAAGGGAGCGTAGGCGGCAGGGCAAGTCTGATGTGAAAACCCGGGGCTCAA
CCCCGGGACTGCATTGGAAACTGTTCAGCTGGAGTGTCGGAGAGGCAAGCGGAATTCCTAGTGTAGCGGTGAAATGCGTA
GATATTAGGAGGAACACCAGTGGCGAAGGCGGCTTGCTGGACGATAACTGACGCTGAGGCTCGAAAGCGTGGGGAGCAAA
CAGGCAGTTAGACTAACCCCTGATAGTCC
>OTU_236
TAAGGAATATTGGTCAATGGAGGCAACTCTGAACCAGCCATGCCGCGTGCAGGAAGACGGCCCTATGGGTTGTAAACTGC
TTTTATACGGGAATAAACCTctctTCGTGAAGagagCTGAATGTACTGTAAGAATAAGGATCGGCTAACTCCGTGCCAGC
AGCCGCGGTAATACGGAGGATCCAAGCGTTATCCGGATTTATTGGGTTTAAAGGGTGCGTAGGCGGCTTATTAAGTCAGG
GGTGAAAGACGGTGGCTCAACCATCGCAGTGCCTTTGATACTGATGAGCTTGAATACACTTGAGGTAGGCGGAATGTGAC
AAGTAGCGGTGAAATGCATAGATATGTCACAGAACACCAATTGCGAAGGCAGCTTACTAAGGTGCAATTGACGCTGAGGC
ACGAAAGCGTGGGGATCAAACAGG
>OTU_237
TCGGGAATCTTGCGCAATGGGCGAAAGCCTGACGCAGCAACACCGTGTGGGCGACGAAGGCCTTCGGGTCGTAAAGCCCT
GTTGTTGGGGACGAAGGGCGAAGGGTTAATAGCCCCTAGCTTGACGGTACCCTTCGAGGAAGCCCCGGCTAACTACGTGC
CAGCAGCCGCGGTAATACGTAGGgggCGAGCGTTGTCCGGAATTATTGGGCGTAAAGAGCGTGTAGGCGGTTTGGTAAGT
CTGCCGTGAAAACCCGGGGCTCAACCCCGGTCGTGCGGTGGATACTGCCAGGCTAGAGGATGGTAGAGGCGAGTGGAATT
CCCGGTGTAGCGGTGAAATGCGCAGATATCGGGAGGAACACCAGTAGCGAAGGCGGCTCGCTGGGCCATTCCTGACGCTG
AGACGCGAAAGCTAGGGGAGCGAACAGG
>OTU_238
TGGGGAATATTGCGCAATGGAGAAGAACTCTGACGCAGCAATACCGCGTGAGCGAAGAAGGTCTTCGGATCGTAAAGCTC
TGTTATCAGGGAAGAAGAAAATGACGGTACCTGATGAGCAAGTCCCGGCTAACTACGTGCCAGCAGCCGCGGTAATACGT
AGGGGACAAGCGTTGTCCGGAATCACTGGGCGTAAAGGGCgcgcAGGCGGTGATTTAAGCAGGATGTGAAAGGCTACGGC
TCAACCGTAGACATGCACCCTGAACTGGGTCACTTGAGTATTGGAGAGGCAGGCAGAATTCCTGGTGTAGCGGTGAAATG
CGTAGATATCAGGAGGAATACCGGAGGCGAAGGCGGCCTGCTGGACAAATACTGACGCTGAGGCGCGAAAGCGTGGGGAG
CAAACAGG
>OTU_239
TGGGGAATATTGCGCAATGGgggAAACCCTGACGCAGCAACGCCGCGTGAGTGATGAAGGTTTTCGGATCGTAAAACTCT
GTCTTTAGGGACGATAATGACGGTACCTAAGGAGGAAGCCACGGCTAACTACGTGCCAGCAGCCGCGGTAATACGTAGGT
GGCAAGCGTTGTCCGGATTTACTGGGCGTAAAGAGTATGTAGGTGGGTGCTTAAGTCAGATGTGAAATTCCCGGGCTCAA
CCTGGGAGCTGCATTTGAAACTGGGCATCTAGAGTGCAGGAGAGGAAAGTGGAATTCCTAGTGTAGCGGTGAAATGCGTA
GAGATTAGGAAGAACACCAGTGGCGAAGGCGACTTTCTGGACTGTAACTGACACTGAGATACGAAAGCGTGGGTAGCAAA
CAGG
>OTU_240
TGGGGAATTTTGCGCAATGGggggAACCCTGACGCAGCAACGCCGCGTGCGGGACAGCTGCGGGTCGTAAACCGCTTTCG
GCAGGGAAGAACATTGACGGTACCTGCAGAAGAAGCCCCGGCTAACTACGTGCCAGCAGCCGCGGTAATACGTAGGgggC
GAGCGGTTATCCGGATTCATTGGGCGTAAAGCgcgcgTAGGCGTCTCCTCAAGCGGCACCGTCGAAGCCGGgggCTCAAC
CcccGGAAGCGGGCCGAACTGGggggATCGAGTGCGGTAGGGGCAGGCGGAATTCCCGGTGTAGCGGTGAAATGCGCAGA
TATCGGGAAGAACACCGACGGCGAAGGCAGCCTGCTGGGCCGGCACTGACGCTGAGGCGCGAAAGCTGGgggAGCGAACA
GGATTAGATACCC
>OTU_241
TAGGGAATCTTGCGCAATGGGCGAAAGCCTGACGCAGCAACGCCGCGTGGgggATGAAGGCTCTCGGGTTGTAAACCCCT
TTCAGCAGGGACGAACACTGACGGTACCTGCAGAAGAAGCCCCGGCCAACTACGTGCCAGCAGCCGCGGTAATACGTAGG
gggCAAGCGTTGTCCGGATTTATTGGGCGTAAAGAGCTCGTAGGCGGCTCGGTAAGTCGGATGTGAAACCTCCAGGCTCA
ACCTGGAGACGCCATCTGATACTGCCGTGGCTTGAGTCCGGTAGAGGAGCAGGGAATTCCTGGTGTAGCGGTGAAATGCG
CAGATATCAGGAGGAACACCAGCGGCGAAGGCGCTGCTCTGGGCCGGTACTGACGCTGAGGAGCGAAAGCGTGGGGAGCG
AACAGG
>OTU_242
TAGGGAATCTTCGGCAATGGgggCAACCCTGACCGAGCAACGCCGCGTGAGTGAAGAAGGTTTTCGGATCGTAAAGCTCT
GTTGTAAGAGAAGAACGGATGTGGGAGTGGAAAATCCATGTCGTGACGGTATCTTACCAGAAAGGGACGGCTAACTACGT
GCCAGCAGCCGCGGTAATACGTAGGTCCCGAGCGTTGTCCGGATTTATTGGGCGTAAAGCGAGCGCAGGCGGTTTCATAA
GTCTGAAGTTAAAGGCAGTGGCTTAACCATTGTACGCTTTGGAAACTGTGAGACTTGAGTGCAGAAGGGGAGAGTGGAAT
TCCATGTGTAGCGGTGAAATGCGTAGATatatGGAGGAACACCGGTGGCGAAAGCGGCTctctGGTCTGTAACTGACGCT
GAGGCTCGAAAGCGTGGGGAGCAAACAGGAGTAGACTACCCTGTAGTC
>OTU_243
TGGGGAATATTGCACAATGGgggAAACCCTGATGCAGCGACGCCGCGTGAGCGATGAAGGCTTTCGAGTCGTAAAGCTCT
GTCCTATGGGAAGATAATGACGGTACCATAGAAGAAAGCCCCGGCTAATTACGTGCCAGCAGCCGCGGTAATACGTAAGG
GGCGAGCGTTGTCCGGAATTATTGGGCGTAAAGAGTGCGTAGGCGGCAAATTAAGTCAGATGTGAAAACTAAGGGCTCAA
CCCATAGATTGCATCTGAAACTGATATGCTTGAGTCAAGGAGAGGAAAGTGGAATTCCTAGTGTAGCGGTGGAATGCGTA
GATATTAGGAGGAATACCGGTGGCGAAGGCGACTTTCTGGACTTGAACTGACGCTGAGGCACGAAAGCGTGGGGAGCAAA
CAGGATT
>OTU_244
TAGGGAATCTTCCACAATGGGCGCAAGCCTGATGGAGCAACACCGCGTGAGTGAAGAAGGGTTTCGGCTCGTAAAACTCT
GTTGTTGAAGAAGAACGTGCGTGAGAGTAACTGTTCACGCAGTGACGGTATTCAACCAGAAAGTCACGGCTAACTACGTG
CCAGCAGCCGCGGTAATACGTAGGTGGCAAGCGTTATCCGGATTTATTGGGCGTAAAGCGAGCGCAGGCGGTTTTCTAAG
TCTGATGTGAAAGCCTTCGGCTTAACCGGAGAAGGGCATCGGAAACTGGATAACTTGAGTGCAAGagagGACAGTGGAAC
TCCATGTGTAGCGGTGGAATGCGTAGATatatGGAAGAACACCAGTGGCGAAGGCGGCTGTCTAGCTTGCAACTGACGCT
GAGGCTCGAAAGCATGGGTAGCGAACAGGTAGTTA
>OTU_245
TAGGGAATCTTCCACAATGGACGAAAGTCTGATGGAGCAACGCCGCGTGAGTGAAGAAGGTTTTCGGATCGTAAAACTCT
GTTGTTGGAGAAGAATGTATCTGATAGTAACTGATCAGGTAGTGACGGTATCCAACCAGAAAGCCACGGCTAACTACGTG
CCAGCAGCCGCGGTAATACGTAGGTGGCAAGCGTTGTCCGGATTTATTGGGCGTAAAGCGAGCGCAGGCGGTTTCTTAAG
TCTGATGTGAAAGCCTTCGGCTCAACCGAAGAAGTGCATCGGAAACTGGGAAACTTGAGTGCAGAAGAGGACAGTGGAAC
TCCATGTGTAGCGGTGAAATGCGTAGATatatGGAAGAACACCAGTGGCGAAGGCGGCTGTCTGGTCTGTAACTGACGCT
GAGGCTCGAAAGCATGGGTAGCAAACAGGATTAGAT
>OTU_246
TAGGGAATATTGCTCAATGGgggAAACCCTGAAGCAGCAACGCCGCGTGGAGGATGAAGGTTTTCGGATTGTAAACTCCT
TTTGTTAGAGAAGATTATGACGGTATCTAACGAATAAGCACCGGCTAACTCCGTGCCAGCAGCCGCGGTAATACGGAGGG
TGCAAGCGTTACTCGGAATCACTGGGCGTAAAGAGCGCGTAGGCGGGATAGCAAGTCAGATGTGAAATCCTATGGCTTAA
CCATAGAACTGCATTTGAAACTGCTATTCTAGAGTATGGGAGAGGTAGGTGGAATTCTTGGTGTAGGGGTAAAATCCGTA
GAGATCAAGAGGAATACTCATTGCGAAGGCGACCTGCTGGAACATTACTGACGCTGATGCGCGAAAGCGTGGGGAGCAAA
CAGGATTAGACTACCCACGT
>OTU_247
TGGGGAATCTTGCGCAATGGGCGGAAGCCTGACGCAGCAACGCCGCGTGGgggATGAAGGCTTTCGGGTTGTAAACCCCT
TTCAGCAGGGACGATTCTGACGGTACCTGCAGAAGAAGGACCGGCCAACTACGTGCCAGCAGCCGCGGTAATACGTAGGG
TCCGAGCGTTGTCCGGATTTATTGGGCGTAAAGAGCTCGTAGGTGGCTCCGTAAGTCGGGTGTGAAAACCCCAGGCTCAA
CCTGGGGACGCCACTTGATACTGCGGTGGCTTGAGTCTGGTAGGGGATCTCGGAATTCCTGGTGTAGCGGTGAAATGCGC
AGATATCAGGAGGAACACCAGTGGCGAAGGCGGAGATCTGGGCCAGTACTGACACTGAGGAGCGAAAGCGTGGGGAGCGA
ACAGG
>OTU_248
TCGGGAATTTTGGGCAATGGGCGAAAGCCTGACCCAGCAACGCCGCGTGAAGGATGAAGTATTTCGGTATGTAAACTTCG
AAAGAATGGGAAGAATAAATGACGGTACCATTTATAAGGTCCGGCTAACTACGTGCCAGCAGCCGCGGTAATACGTAGGG
ACCAAGCGTTGTTCGGATTTACTGGGCGTAAAGGGCGCGTAGGCGGCGTGTTAAGTCAGCTGTGAAATCTCCGAGCTTAA
CTCGGAACGGTCAGCTGATACTGATGTGCTAGAGTGCAGAAGGGGCAATCGGAATTCTTGGTGTAGCGGTGAAATGCGTA
GATATCAAGAGGAACACCTGAGGTGAAGACGGGTTGCTGGGCTGACACTGACGCTGAGGCGCGAAAGCTAGGGTAGCAAA
CGGG
>OTU_249
TAGGGAATTTTCGGCAATGGgggAAACCCTGACCGAGCAACGCCGCGTGAAGGAAGAAGGTTTTCGGATTGTAAACTTCT
GTTATAAAGGAAGAACGGCGGCTACAGGAAATGGTAGCCGAGTGACGGTACTTTATTAGAAAGCCACGGCTAACTACGTG
CCAGCAGCCGCGGTAATACGTAGGTGGCAAGCGTTATCCGGAATTATTGGGCGTAAAGAGGGAGCAGGCGGCAGCAAGGG
TCTGTGGTGAAAGCCTGAAGCTTAACTTCAGTAAGCCATAGAAACCAGGCAGCTAGAGTGCAGGAGAGGATCGTGGAATT
CCATGTGTAGCGGTGAAATGCGTAGATatatGGAGGAACACCAGTGGCGAAGGCGACGATCTGGCCTGCAACTGACGCTC
AGTCCCGAAAGCGTGGGGAGCAAACAGGATTGAGACGTACCCGGTAGCTC
>OTU_250
TGGGGAATCTTGCCCAATGGGCGAAAGCCTGAGGCAGCAACGCCGCGTGTGGGATGAAGGCCCTTGGGTTGTAAACCACT
TTCAGCAGGGACGAAAATGACGGTACCTGCAGAAGAAGCCCCGGCCAACTACGTGCCAGCAGCCGCGGTAAGACGTAGGg
ggCGAGCGTTGTCCGGATTTATTGGGCGTAAAGAGCTCGTAGGCGGCTCAGAAAGTCGGGTGTGAAACCTCCAGGCTCAA
CCTGGAGACGCCACCTGATACTGCTGTGGCTAGAGTCCGGTAGGGGAACACGGAATACCCGGTGTAGCGGTGAAATGCTT
AGATATCGGGTGGAACACCAGTGGCGAAGGCGGTGTTCTGGGCCGGAACTGACGCTGAGGAGCGAAAGCGTGGGTAGCAA
ACAGGATTAGACTACCCCGTGAGTC
>OTU_251
TGGGGAATCTTGCGCAATGCGCGAAAGCGTGACGCAGCAACGCCGCGTGGgggAAGAAGGCCTTCGGGTTGTAAACCCCT
TTCAGTTGGGACGAAGCTTCAGCGGTGAATAGCCGTATGGAGTGACGGTACCTTCACAAGAAGCCCCGGCTAACTACGTG
CCAGCAGCCGCGGTAATACGTAGGgggCTAGCGTTGTCCGGAATCATTGGGCGTAAAGAGCGTGTAGGCGGCCCGGTAAG
TCCGCTGTGAAAGTCGGgggCTCAACCCTCGAATGCCGGTGGATACTGTCGGGCTAGAGTGCGGAAGAGGCGAGTGGAAT
TCCTGGTGTAGCGGTGAAATGCGCAGATATCAGGAGGAACACCAATTGCGAAGGCAGCTCGCTGGGACGTAACTGACGCT
GAGACGCGAAAGCGTGGGGAGCAAACAGG
>OTU_252
TGAGGAATATTGGTCAATGGACGGAAGTCTGAACCAGCCAAGTAGCGTGCAGGATGACGGCCCTCTGGGTTGTAAACTGC
TTTTAGTTGGGAATAAAGTGCGGTACGTGTACCGTTTTGTATGTACCATCAGAAaaaGGACCGGCTAATTCCGTGCCAGC
AGCCGCGGTAATACGGAAGGTCCAGGCGTTATCCGGATTTATTGGGTTTAAAGGGAGCGCAGGCGGACTCTTAAGTCAGT
TGTGAAATACGGCGGCTCAACCGTCGGACTGCAGTTGATACTGGGAGTCTTGAGTACACGCAGAGATACTGGAATTCATG
GTGTAGCGGTGAAATGCTCAGATATCATGAGGAACTCCGATCGCGAAGGCAGGTATCTGGAGTGTAACTGACGCTGAGGC
ATCGAAAGTGGCGGGTATTCAAAACGATAGGATTACGTACCTCCGTAGTC
>OTU_253
TAGGGAATTTTCGGCAATGGACGAAAGTCTGACCGAGCAATGCCGCGTGAACGAAGAAGTTATTCGTAATGTAAAGTTCT
TTTATTAGGGACGAAAACTCGTATTGACGGTACCTAATGAATAAGCCCCGGCTAACTACGTGCCAGCAGCCGCGGTAATA
CGTAGGgggCGAGCGTTATCCGGATTTATTGGGCGTAAAGGGTGCGTAGACGGCATAAGAAGTCTTTTGTAAAATTGTTG
GGCTCAACCCAATCGAGCAAAAGAAACTCTTAAGCTAGAGTACGGTAGAGGCAAGTGGAATTCCATGTGTAGCGGTAAAA
TGCGTAAATatatGGAGGAACACCAGTGGCGAAGGCGGCTTGCTGGGCCTGTACTGACGTTGAGGCACGAAAGCGTGGGT
AGCAAACAGGATTAGATACCcccAGTA
>OTU_254
TGGGGAATATTGCACAATGGGCGAAAGCCTGATGCAGCGACGCCACGTGAGGGATGACGGCCTTCGGGTTGTAAACCTCT
TTCAGCAGGGAAGAAGCGAAAGTGACGGTACCTGCAGAAGAAGCGCCGGCTAACTACGTGCCAGCAGCCGCGGTAATACG
TAGGGCGCAAGCGTTGTCCGGAATTATTGGGCGTAAAGAGCTCGTAGGCGGTCTGTCGCGTCTGGTGTGAAATCCCATGG
CTCAACTGTGGGCTTGCATCGGGTACGGGCAGACTAGAGTGCTGTAGGGGAGACTGGAATTCCTGGTGTAGCGGTGGAAT
GCGCAGATATCAGGAGGAACACCGATGGCGAAGGCAGGTCTCTGGGCAGTTACTGACGCTGAGGAGCGAAAGCATGGGGA
GCGAACAGGAGTTAGATACC
>OTU_255
TGGgggATATTGCACAATGGGCGAAAGCCTGATGCAGCAACGCCGCGTGAACGATGAAGGTCTTCGGATCGTAAAGTTCT
GTTGCAGGGGAAGATAATGACGGTACCCTGTGAGGAAGCACCGGCTAACTACGTGCCAGCAGCCGCGGTAATACGTAGGG
TGCTAGCGTTATCCGGATTTACTGGGCGTAAAGGGTGCGTAGGTGGTCTTTCAAGTCGGTGGTTAAAGGCTACGGCTCAA
CCGTATTAAGCCGCCGAAACTGGAAGACTTGAGTGCAGGAGAGGAAAGTGGAATTCTCAGTGTAGCGGTGAAATGCGTAG
ATATTGGGAAGAACACCAGTAGCGAAGGCGCTTCTGGACTGCAACTGACACTGAGGCACGAAAGCGTGGGTAGCAAACAG
GATTAAGCATACCCGGGTAGCTCC
>OTU_256
TGGGGAATTTTGCGCAATGCTCGATAGAGTGACGCAGCGACGCCGCGTGAATGAAGAAGGCCTTCGGGTCGTAAAGTTCT
TTCGACAGGGAAGAAAATGTATATGAGTAACTGCATatataGTGACGGTACCTGTATAAGCAGCCCCGGCTAACTCCGTG
CCAGCAGCCGCGGTAATACGGAGGgggCGAGCGTTGTTCGGAGTGACTGGGCGTAAAGAGCACGTAGGCGGTGTTGTAAG
TCATTAGTCAAAGGCTAGAGCTCAACTTTAGTAAGGCTAGTGATACTATAATACTAGAGTATCGGAGAGGATTGCAGAAT
TCCTGGTGTAGCGGTGAAATGCGTAGATATCAGGAGGAATACCGGTAGCGAAGGCGGCAATCTGGTCGGTAACTGACGCT
GAGGTGCGAAAGCGTGGGTAGCAAACAGGATTAGATACCCCGGGGTAG
>OTU_257
TGGGGAATATTGGACAATGGGCGCAAGCCTGATCCAGCAATGCCGCGTGAGTGAGGAAGGCCTTAGGGTTGTAAAGCTCT
TTCACCCGCGACGATGATGACGGTAGCGGGAGAAGAAGCCCCGGCTAACTTCGTGCCAGCAGCCGCGGTAATACGAAGGg
ggCGAGCGTTGTTCGGATTTACTGGGCGTAAAGGGCgcgcAGGCGGCTTATTTTGTCAGGCGTGAAAGCCCCGGGCTTAA
CCTGGGAACTGCGTTTGATACGGATGGGCTAGAGTTCGGGAGAGGAGAGTGGAATTCCCAGTGTAGAGGTGAAATTCGTA
GATATTGGGAAGAACACCGGTGGCGAAGGCGGCTctctGGACCGAGACTGACGCTGAGGCGCGAAAGCGTGGGGAGCAAA
CAGG
>OTU_258
TGGGGAATATTGGACAATGGGCGAAAGCCTGATCCAGCAACGCCGCGTGAGGGATGACGGCCTCGGGTTGTAAACCTCTT
TCAGCGCAGACGAAGCGAAAGTGACGGTATGCGCAGAAGAAGCACCGGCCAACTACGTGCCAGCAGCCGCGGTAATACGT
AGGGTGCGAGCGTTGTCCGGAATTATTGGGCGTAAAGGGCTCGTAGGCGGTCTGTTGCGTCAGGAGTGAAAACTCGGGGC
TTAACCCCGAGCCTGCTTCTGATACGGGCAGACTAGAGGTATGCAGGGGAGAACGGAATTCCTGGTGTAGCGGTGAAATG
CGCAGATATCAGGAGGAACACCGGTGGCGAAGGCGGTTCTCTGGGCATTACCTGACGCTGAGGAGCGAAAGTGTGGGGAG
CGAACAGGATTAGATTACCccccGTTAGTCC
>OTU_259
TGAGGAATATTGGTCAATGGACGCAAGTCTGAACCAGCCAAGTAGCGTGCAGGACGACGGCCCTCCGGGTTGTAAACTGC
TTTTAGTTGGGAATAAAGTGCAGCTCGTGAGCTGTTTTGTATGTACCATCAGAAaaaGGACCGGCTAATTCCGTGCCAGC
AGCCGCGGTAATACGGAAGGTCCAGGCGTTATCCGGATTTATTGGGTTTAAAGGGAGCGCAGGCGGACTCTTAAGTCAGT
TGTGAAATACGGCGGCTCAACCGTCGGACTGCAGTTGATACTGGGAGTCTTGAGTGCAcacaGGGATGCTGGAATTCATG
GTGTAGCGGTGAAATGCTCAGATATCATGAAGAACTCCGATCGCGAAGGCAGGTATCCGGGGTGCAACTGACGCTGAGGC
TCGAAAGTGCGGGTATCAAACAGG
>OTU_260
TGGGGAATATTGGGCAATGGGCGCAAGCCTGACCCAGCAATTCCGCGTGGGTGAAGAAGGTCTTCGGATTGTAAAGCCCT
TTCGGCGGGGACGATGGTGACGGTACCCGCAGAAGAAGCCCCGGCTAACTTCGTGCCAGCAGCCGCGGTAATACGAAGGg
ggCTAGCGTTGCTCGGAATCATTGGGCGTAAAGGGCGCGTAGGCGGCGCAGCTAGTCAGGCGTGAAACCcccGGGCTCAA
CCCGGGGACTGCGTTTGATACGGCTGTGCTAGAGGATGGAAGAGGGCCGCGGAATTCCCAGTGTAGAGGTGAAATTCGTA
GATATTGGGAAGAACACCGGTGGCGAAGGCGGCGGCCTGGTCCATTACTGACGCTGAGGCGCGACAGCGTGGGGAGCAAA
CAGGATTAGATACCCGAGGT
>OTU_261
TGGGGAATATTGCGCAATGGGCGAAAGCCTGACGCAGCGACGCCGCGTGAGGGATGAAGGTCTTCGGATCGTAAACCTCT
GTCAGAAGGGAAGAACGTACTGtgtgCTAATCAGCGCAGTAGTGACGGTACCTTCAAAGGAAGCACCGGCTAACTCCGTG
CCAGCAGCCGCGGTAATACGGAGGGTGCAAGCGTTAATCGGAATCACTGGGCGTAAAGCGCACGTAGGCTGTCGTGTAAG
TCAGGGGTGAAAGCCCACGGCTCAACCGTGGAATTGCCCTTGATACTGCATGACTGGAATCCGGGAGAGGGTGGCGGAAT
TCCAGGTGTAGGAGTGAAATCCGTAGATATCTGGAGGAACATCAGTGGCGAAGGCGGCCACCTGGACCGGTATTGACGCT
GAGGTGCGAAAGCGTGGGGAGCAAACAGGATTACGATAGCCcccGCTA
>OTU_262
TGAGGAATATTGGTCAATGGACGCAAGTCTGAACCAGCCATGCCGCGTGCAGGATGACGGCTCTATGAGTTGTAAACTGC
TTTTGTACGAGGGTAAACGCAGATACGTGTATCTGTCTGAAAGTATCGTACGAATAAGGATCGGCTAACTCCGTGCCAGC
AGCCGCGGTAATACGGAGGATTCAAGCGTTATCCGGATTTATTGGGTTTAAAGGGTGCGTAGGCGGTTTGATAAGTTAGA
GGTGAAATTTCGGGGCTCAACCCTGAACGTGCCTCTAATACTGTTGAGCTAGagagTAGTTGCGGTAGGCGGAATGTATG
GTGTAGCGGTGAAATGCTTAGAGATCATACAGAACACCGATTGCGAAGGCAGCTTACCAAACTATATCTGACGTTGAGGC
ACGAAAGCGTGGGGAGCAAACAGG
>OTU_263
TGGGGAATATTGGACAATGGGCGCAAGCCTGATCCAGCAATGCCGCGTGGATGAAGAAGGTCTTCGGATTGTAAAGTCCT
TTCGACGGGGACGATGATGACGGTACCCGTAGAAGAAGCCCCGGCTAACTTCGTGCCAGCAGCCGCGGTAATACGAAGGg
ggCTAGCGTTACTCGGAATTACTGGGCGTAAAGGGCGCGTAGGCGGCTTGATAAGTCAGGCGTGAAATTCCCGGGCTCAA
CCTGGGGACTGCGCTTGAGACTGTTGGGCTAGAGGATGGAAGAGGGTCGTGGAATTCCCAGTGTAGAGGTGAAATTCGTA
GATATTGGGAAGAACACCGGTGGCGAAGGCGGCGACCTGGTCCATTACTGACGCTGAGGCGCGACAGCGTGGGGAGCAAA
CAGGATTAGATACCCA
>OTU_264
TCGGGAATCTTGCGCAATGGGCGAAAGCCTGACGCAGCAACGCCGTGTGGGTGACGAAGGCCTTCGGGTCGTAAAGCCCT
GTTGTTGGGGACGAAGGTTAGGGGTTAAGTAGCCCCGAGCCTGACGGTACCCTTCGAGGAAGCCCCGGCTAACTACGTGC
CAGCAGCCGCGGTAATACGTAGGgggCGAGCGTTGTCCGGAATCATTGGGCGTAAAGAGCGTGTAGGCGGTTCGGTAAGT
CCGCCGTGAAAACCTGGGGCTCAACCCCGGGCGTGCGGTGGATACTGCCGGACTAGAGGGTGGTAGAGGCGAGTGGAATT
CCCGGTGTAGCGGTGAAATGCGCAGATATCGGGAGGAACACCAGTAGCGAAGGCGGCTCGCTGGGCCATTCCTGACGCTG
AGACGCGAAAGCGTGGGGAGCAAACAGG
>OTU_265
TAGGGAATATTGCACAATGGgggAAACCCTGATGCAGCGACGCCGCGTGAAGGAAGAAGTATCTCGGTATGTAAACTTCT
ATCAGCAGGGAAGACAATGACGGTACCTGACTAAGAAGCCCCGGCTAACTACGTGCCAGCAGCCGCGGTAATACGTAGGg
ggCAAGCGTTATCCGGATTTACTGGGTGTAAAGGGAGCGTAGACGGACGGGCAAGTCTGAAGTGAAAGGCAGGGGCTCAA
CCCCTGGACTGCTTTGGAAACTGTCCATCTAGAGTGCCGGAGAGGTAAGCGGAATTCCTAGTGTAGCGGTGAAATGCGTA
GATATTAGGAGGAACACCAGTGGCGAAGGCGGCTTACTGGACGGTAACTGACGTTAGAGGCTGCGAAAAGCGTGGGGACG
CAAACAGGGATTAAGAATACCCTTGCTAGTCCA
>OTU_266
TAGGGAATCTTCGGCAATGGACGAAAGTCTGACCGAGCAACGCCGCGTGAGTGAAGAAGGTTTTCGGATCGTAAAACTCT
GTTGTTAGACAAGAAACCCCTTGAGAGTAACTGTTCAAGGGTTGACGGTATCTAACCAGAAAGCCACGGCTAACTACGTG
CCAGCAGCCGCGGTAATACGTAGGTGGCAAGCGTTGTCCGGATTTATTGGGCGTAAAGCGAGAGCAGGCGGTTCCTTAAG
TCTGATGTGAAAGCCCACGGCTCAACCGTGGAGGGTCATTGGAAACTGGGGAACTTGAGTGCAGAAGAGGAGAGTGGAAT
TCCATGTGTAGCGGTGGAATGCGTAGATatatGGAGGAACACCAGTGGCGAAGGCGACTctctGGTCTGTAACTGACGCT
GAGTCTCGAAAGCGTGGGGAGCAAACAGG
>OTU_267
CAGGGAATCTTGGGCAATGGGCGAAAGCCTGACCCAGCGACGTCGCGTGGAGGAAGAAGGCCTTCGGGCTGTAAACTCCT
TTTCCAAGGGAAGAGTAAGGACGGTACCTTGGGAATAAGCTCCGGCTAACTACGTGCCAGCAGCCGCGGTAATACGTAGG
GAGCGAGCGTTACCCGGAATCACTGGGCGTAAAGAGCGCGTAGGCGGCTGGGTAAGTCTCTTGTGAAAGCTCCCGGCTTA
ACTGGGAGAGGTCAAGGGATACTACCTGACTAGAGGGCAGTAGAGGAAAGCGGAATTCCCGGTGTAGCGGTGAAATGCGT
AGATATCGGGAGGAACACCAGTGGCGAAAGCGGCTTTCTGGGCTGTACCTGACGCTGAGGCGCGAGAGCGTGGGGAGCAA
ACTGGATTAGATACCCCGGTGTAAGTCC
>OTU_268
TAGGGAATCTTCCACAATGGGCGAAAGCCTGATGGAGCAACGCCGCGTgtgtgATGAAGGCTTTAGGGTCGTAAAGCACT
GTTGTATGGGAAGAAATGCTAGAATAGGGAATGATTCTAGTTCGACGGTACCATACCAGAAAGGGACGGCTAAATACGTG
CCAGCAGCCGCGGTAATACGTATGTCCCGAGCGTTATCCGGATTTATTGGGCGTAAAGCGAGCGCAGACGGTTGATTAAG
TCTGATGTGAAAGCCCGGAGCTCAACTCCGGAATGGCATTGGAAACTGGTTAACTTGAGTGTTGTAGAGGTAAGTGGAAC
TCCATGTGTAGCGGTGGAATGCGTAGATatatGGAAGAACACCAGTGGCGAAGGCGGCTTACTGGACAACAACTGACGTT
GAGGCTCGAAAGTGTGGGTAGCAAACAGG
>OTU_269
TGGGGAATATTGCACAATGGgggAAACCCTGATGCAGCGACGCCGCGTGAGTGAAGAAGTATTTCGGTATGTAAAGCTCT
ATCAGCAGGGAAGAAAGTGACGGTACCTGAATAAGAAGCCCCGGCTAACTACGTGCCAGCAGCCGCGGTAATACGTAGGg
ggCAAGCGTTATCCGGATTTACTGGGTGTAAAGGGAGTGTAGACGGCAAGGCAAGTCTGAAGTGAAAGCCCGGTGCTTAA
CGCCGGGACTGCTTTGGAAACTGTTTAGCTGGAGTGCCGGAGAGGTAAGCGGAATTCCTAGTGTAGCGGTGAAATGCGTA
GATATTAGGAAGAACACCAGTGGCGAAGGCGGCTTACTGGACGGTAACTGACGTTGAGGCTCGAAAGCGTGGGGAGCAAA
CGATGGATTGAGTACGTACCCGTAGGCTGACGTACGTCAA
>OTU_270
TGGGGAATCTTAGACAATGGgggCAACCCTGATCTAGCCATGCCGCGTGGGTGATGAAGGCCTTAGGGTCGTAAAGCCCT
TTCGCTGGGGAAGATAATGACGGTACCCAGTAAAGAAGCCCCGGCTAACTCCGTGCCAGCAGCCGCGGTAATACGGAGGg
ggCTAGCGTTGTTCGGAATGACTGGGCGTAAAGCgcgcgTAGGCGGATTGGCAAGTTGGgggTGAAATCCCGGGGCTCAA
CCTCGGAATGGCCTTCAAGACTGCTGGTCTTGAGTTCGAgagagGTGAGTGGAATTCCGAGTGTAGAGGTGAAATTCGTA
GATATTCGGAGGAACACCAGTGGCGAAGGCGGCTCACTGGCTCGACACTGACGCTGAGGTGCGAAAGCGTGGGGAGCAAA
CAGGATTAGACTACCCCGGTAGCATCCGAATCAGCCTAGGCT
>OTU_271
TGGGGAATATTGGACAATGGGCGAAAGCCTGATCCAGCAATGCCGCGTGAGTGATGAAGGCCTTAGGGTTGTAAAGCTCT
TTTACCCGGGATGATAATGACAGTACCGGGAGAATAAGCCCCGGCTAACTCCGTGCCAGCAGCCGCGGTAATACGGAGGg
ggCTAGCGTTGTTCGGAATTACTGGGCGTAAAGCgcgcgTAGGCGGCTTTGTAAGTTAGAGGTGAAAGCCCGAAGCTCAA
CTTCGGAATTGCCTTTAAGACTGCATCGCTAGAATCATGGAGAGGTTAGTGGAATTCCGAGTGTAGAGGTGAAATTCGTA
GATATTCGGAAGAACACCAGTGGCGAAGGCGACTAACTGGACATGTATTGACGCTGAGGTGCGAAAGCGTGGGGAGCAAA
CAGGATTACGATACCCCATGCTAG
>OTU_272
TAAGGAATATTGGTCAATGGgggCAACCCTGAACCAGCCATGCCGCGTGCAGGAAGACGGCCCTACGGGTTGTAAACTGC
TTTTATACGGGAATAAACCTCTTTACGTGTAAAGAGTTGAATGTACTGTAAGAATAAGGATCGGCTAACTCCGTGCCAGC
AGCCGCGGTAATACGGAGGATCCAAGCGTTATCCGGATTTATTGGGTTTAAAGGGTGCGTAGGCGGCCTATTAAGTCAGG
GGTGAAAGACGGTGGCTCAACCATCGCAGTGCCTTTGATACTGATGGGCTTGATTACACTTGAGGTAGGCGGAATGTGAC
AAGTAGCGGTGAAATGCATAGATATGTCACAGAACACCAATTGCGAAGGCAGCTTACTAAGGTGTTAATGACGCTGAGGC
ACGAAAGCGTGGGGATCAAACAGG
>OTU_273
TAGGGAATATTGGGCAATGGAGGCAACTCTGACCCAGCCATGCCGCGTGCAGGAAGAAGGCCTTCTGGGTTGTAAACTGC
TTTTGGAAGGGAACAAAACGGGCATGCGTGCCAACTTGAGTGTACCTTCAGAATAAGCACCGGCTAACTCCGTGCCAGCA
GCCGCGGTAATACGGAGGGTGCAAGCGTTGTCCGGATTTATTGGGTTTAAAGGGTGCGTAGGCGGCTTATTAAGTCAGGG
GTGAAAGACTGCAGCTCAACTGTAGCAGTGCCTTTGATACTGATGAGCTTGAGTACAGATGAGGCAGGCGGAATGGGTGG
TGTAGCGGTGAAATGCATAGATACCATCCAGAACACCGATTGCGAAGGCAGCCTGCTAAACTGTAACTGACGCTGAGGCA
CGAAAGCGTGGGGATCGAACAGG
>OTU_274
TGGGGAATATTGCACAATGGgggAAACCCTGATGCAGCAACGCCGCGTGAGTGATGACGGTCTTCGGATTGTAAAGCTCT
GTCTTTGGGGACGATAATGACGGTACCCAAGGAGGAAGCCACGGCTAACTACGTGCCAGCAGCCGCGGTAATACGTAGGT
GGCGAGCGTTGTCCGGATTTACTGGGCGTAAAGGGAGCGTAGGCGGATTCTTAAGTGGGATGTGAAATACCCGGGCTCAA
CCTGGGGTGCTGCATTCCAAACTGGGAATCTAGAGTGCAGGAGGGGAGAGTGGAATTCCTAGTGTAGCGGTGAAATGCGT
AGAGATTAGGAAGAACACCAGTGGCGAAGGCGACTctctGGACTGTAACTGACGCTGAGGCTCGAAAGCGTGGGGAGCAA
ACAGGACTTAGATTACCcccGGGTAAGGTTCCCA
>OTU_275
TAGGGAATCTTCCACAATGGACGCAAGTCTGATGGAGCAACGCCGCGTGAGTGAAGAAGGGTTTCGGCTCGTAAAGCTCT
GTTGTTGGTGAAGAAGGACAGGGGTAGTAACTGACCTTTGTTTGACGGTAATCAATTAGAAAGTCACGGCTAACTACGTG
CCAGCAGCCGCGGTAATACGTAGGTGGCAAGCGTTGTCCGGATTTATTGGGCGTAAAGCGAGTGCAGGCGCTCGATAAGT
CTGATGTGAAAGCCTTCGGCTCAACCGGAGAATTGCATCAGAAACTGTCGAGCTTGAGTACAGAAGAGGAGAGTGGAACT
CCATGTGTAGCGGTGAAATGCGTAGATatatGGAAGAACACCGGTGGCGAAGGCGGCTctctGGTCTGTTACTGACGCTG
AGGCTCGAAAGCATGGGTAGCGAACAGGACTTAGATACCCGCTGAGTCC
>OTU_276
TAGGGAATCTTGCGCAATGGGCGAAAGCCTGACGCAGCGACGCCGCGTGAGGGATGAATGCCTTCGGGTTGTAAACCTCT
TTCAGCAGGGACGAAGCCTCACGGTGACGGTACCTGCAGAAGAAGCCCCGGCCAACTACGTGCCAGCAGCCGCGGTAATA
CGTAGGgggCAAGCGTTGTCCGGATTTATTGGGCGTAAAGAGCTCGTAGGCGGCTGGTCACGTCGGGTGTGAAAGCTCAG
AGCTCAACTCTGAGAGGCCATTCGATACGGATCAGCTAGAGGTAGGTAGGGGAAAGTGGAATTCCTGGTGTAGCGGTGAA
ATGCGCAGATATCAGGAGGAACACCGGTGGCGAAGGCGGCTTTCTGGGCCTTACCTGACGCTGAGGAGCGAAAGCTGGgg
gAGCGAACAGGATTAGATACCTGTAGTTC
>OTU_277
TGGGGAATCTTGCCCAATGGGCGAAAGCCTGAGGCAGCAACGCCGCGTGTGGGATGACGGCCCTTGGGTTGTAAACCACT
TTCAGCAGGGACGAAAATGACGGTACCTGCAGAAGAAGCTCCGGCCAACTACGTGCCAGCAGCCGCGGTAAGACGTAGGG
AGCAAGCGTTGTCCGGATTTATTGGGCGTAAAGGGCTCGTAGGCGGCTTGGCAAGTCGGGTGTGAAATCTCCAGGCTCAA
CCTGGAGACGCCACTCGATACTGCCATGGCTTGAGTTCGGTAGGGGACCACGGAATTCCCGGTGTAGCGGTGGAATGCTT
AGATATCGGGAGGAACACCAGTGGCGAAGGCGGTGGTCTGGGCCGAAACTGACGCTGATGAGCGAAAGCGTGGGTAGCAA
ACAGGATTAGATACCCCAGCGTAGTC
>OTU_278
CAAGGAATCTTCCGCAATGGgggCAACCCTGACGGAGCAACGCCGCGTGGgggATGACGCCCTTCGGGGTGTAAACCCCT
TTTCTGCGGGAAGAAGGTGGGGCAACCCACTTGACGGTACCGCAGGAAGAAGGACCGGCTAACTACGTGCCAGCAGCCGC
GGTAATACGTAGGGTCCGAGCGTTGTCCGGAGTTACTGGGCGTAAAGCgcgcgTAGGCGGCGGTGCTGGCCCGGCGTGAA
AGCCcccGGCTCAACCGGGGAGGGTCGTCGGGGACCGCACCGCTTGAGGGCGGTAGGGGCTGGTGGAATGCCTGGTGTAG
TGGTGAAATGCGTAGAGATCAGGCGGAACACCCGTGGCGAAGGCGGCCAGCTGGGCCGTCCCTGACGCTGAGGCGCGAAG
GCGTGGGGAGCGAACGGGATTACGATACCCGGT
>OTU_279
TGGgggATATTGCACAATGGgggAAACCCTGATGCAGCGACGCCGCGTGGAGGAAGAAGGTTTTCGGATTGTAAACTCCT
GTCGTTAGGGACGATAATGACGGTACCTAACAAGAAAGCACCGGCTAACTACGTGCCAGCAGCCGCGGTAAAACGTAGGG
TGCAAGCGTTGTCCGGAATTACTGGGTGTAAAGGGAGCGCAGGCGGACCGGCAAGTTGGAAGTGAAAACTATGGGCTCAA
CCCATAAATTGCTTTCAAAACTGCTGGCCTTGAGTAGTGCAGAGGTAGGTGGAATTCCCGGTGTAGCGGTGGAATGCGTA
GATATCGGGAGGAACACCAGTGGCGAAGGCGACCTACTGGGCACCAACTGACGCTGAGGCTCGAAAGCATGGGTAGCAAA
CAGGA
>OTU_280
TGGGGAATATTGGACAATGGgggAAACCCTGATCCAGCGATGCCTCGTGAGTGAAGAAGGCCCTAGGGTTGTAAAGCTCT
TTTATCAGGGAAGATAATGACGGTACCTGATGAATAAGCTCCGGCTAACTTCGTGCCAGCAGCCGCGGTAATACGAAGGG
AGCGAGCGTTGTTCGGAATAACTGGGCGTAAAGGGCGCGTAGGCGGCATAGTAAGTTTGGTGTGAAAGTCTTGGGCTTAA
CCTGAGGATTGCATTGGATACTGCTAGGCTAGAGTATTGAAAGGGATGATGGAATTATGCATGGAGAGGTGGAATTCATA
GATATGCATAGGAACACCGGAGGCGAAGGCGATCATCTGGGCAATAACTGACGCTGAGGCGCGGAAAGCGTGGGGAGCAA
ACAGGGATTACATGTACCCTTGAGTCC
>OTU_281
TGGGGAATATTGCACAATGGgggAAACCCTGATGCAGCGACGCCGCGTGAGTGAAGAAGTCATTCGTGACGTAAAGCTCT
ATCAGCAGGGAAGAAAATGACGGTACCTGACTAAGAAGCCCCGGCTAACTACGTGCCAGCAGCCGCGGTAATACGTAGGg
ggCAAGCGTTATCCGGATTTACTGGGTGTAAAGGGAGCGTAGACGGTGAAGCAAGTCTGGAGTGAAAACCCGGGGCTCAA
CCCTGGGACTGCTTTGGAAACTGTTTGACTGGAGTGCAGGAGAGGCAGGCGGAATTCCTAGTGTAGCGGTGAAATGCGTA
GATATTAGGAGGAACACCAGTGGCGAAGGCGGCCTGCTGGACTGTAACTGACGTTGAGGCTCGAAAGCGTGGGGAGCAAA
CAGGATAGATACCGTCTGTC
>OTU_282
TGGGGAATCTTGCGCAATGGGCGAAAGCCTGACGCAGCAACGCCGCGTGCGGGAAGAAGGCCTTCGGGTTGTAAACCGCT
TTCAGAAGGAACGAAAATGACGGTACTTTCAGAAGAAGGTGCGGCCAACTACGTGCCAGCAGCCGCGGTGACACGTAGGC
ACCAAGCGTTGTCCGGATTTATTGGGCGTAAAGAGCTCGTAGGCGGTTCGGTTAGTCGGGTGTGAAAACTTTGGGCTCAA
CCCAAAGCGTGCACTCGATACTGCCGTGACTAGAGTTCGGTAGGGGAGTGGGGAATTCCTAGTGTAGCGGTGAAATGCGC
AGATATTAGGAGGAACACCGGTGGCGAAGGCGCCACTCTGGGCCGAAACTGACGCTGAGGAGCGAAAGCGTGGGTAGCAA
ACAGGATTAGATTCGTAGTCC
>OTU_283
TGGGGAATATTGCGCAATGGGCGAAAGCCTGACGCAGCGACGCCGCGTGCGGGATGGAGGCCTTCGGGTTGTAAACCGCT
TTTATCGGGGAGCAAGCGAGAGTGAGTGTACCCGTTGAATAAGCACCGGCTAACTACGTGCCAGCAGCCGCGGTAATACG
TAGGGTGCAAGCGTTATCCGGATTTATTGGGCGTAAAGGGCTCGTAGGCGGTTCGTCGCGTCTGGTGTGAAAGTCCATCG
CTTAACGGTGGATCTGCGCCGGGTACGGGCGGGCTGGAGTGCGGCAGGGGAGACTGGAATTCCCGGTGTAACGGTGGAAT
GTGTAGATATCGGGAAGAACACCAATGGCGAAGGCAGGTCTCTGGGCCGTTACTGACGCTGAGGAGCGAAAGCGTGGGGA
GCGAACAGG
>OTU_284
TGGGGAATATTGGACAATGGACCATAAGTCTGATCCAGCAATTCTGtgtgCACGATGACGGTCTTAGGATTGTAAAGTGC
TTTCAATCGGGAAaaaGAAAGTGATGGTACCGATAGAAGGAAGCGACGGCTAAATACGTGCCAGCAGCCGCGGTAATACG
TATGTCGCAAGCGTTATCCGGATTTATTGGGCGTAAAGCGCGTCTAGGCGGTTTGGTAAGTCTGATGTGGAAATGCGGGG
CTCAACTCCGTATTGCGTTGGAAACTGCCAAACTAGAGTACTGGAGAGGTGGGCGGAACTACAAGTGTAGAGGTGAAATT
CGTAGATATTTGTAGGAATGCCGATAGAGAAGTCAGCTCACTGGACAGATACTGACGCTGAAGCGCGAAAGCATGGGGAG
CAAACAGGATTAGATTACCCCGGGTAGTTCC
>OTU_285
TAGGGAATCTTCCACAATGGACGCAAGTCTGATGGAGCAACGCCGCGTGAGTGAAGAAGGTTTTCGGATCGTAAAGCTCT
GTTGTTGGTGAAGAAAGATAGTGAGAGTAACTGCTCATTATTTGCCGGTAATCAACCAGAAAGTCACGGCTAACTACGTG
CCAGCAGCCGCGGTAATACGTAGGTGGCAAGCGTTGTCCGGATTTATTGGGCGTAAAGCGAGCGCAGGCGGAAAGATAAG
TCAGATGTGAAAGCCCTCGGCTTAACCGAGGAATAGCATCGGAAACTGTCTTTCTTGAGTGCAGAAGAGGAGAGTGGAAC
TCCATGTGTAGCGGTGGAATGCGTAGATatatGGAAGAACACCAGTGGCGAAAGCGGCTctctGGTCTGTAACTGACGCT
GAGGCTCGAAAGCATGGGTAGCGAACAGG
>OTU_286
TGGGGAATTTTCCGCAATGGGCGAAAGCCTGACGGAGCAATACCGCGTGAGGGATGAAGGCCCTTGGGTTGTAAACCTCT
TTTATCAAGGAGGAAGTTCTGACGTGTACTTGATGAATAAGCATCGGCTAACTCCGTGCCAGCAGCCGCGGTAAGACGGA
GGATGCAAGTGTTATCCGGAATCACTGGGCGTAAAGCGTCTGTAGGTGGTTTGAAAAGTCCACTGTTAAaaaTTGAGGCT
TAACCTCAAAGATGCCGTGGAAACTTTCAAACTCGAGTATGGTAGGGGTAGAGGGAATTTCCAGTGGAGCGGTGAAATGC
GTAGATATTGGAAAGACCACCGATGGCGAAGGCACTCTACTGGGCCATTACTGACACTGAgagaCGAAAGCTAGGGGAGC
AAATGGGATTAGGATACCC
>OTU_287
TGGGGAATATTGGACAATGGGCGCAAGCCTGATCCAGCCATGCCGCGTGAGTGATGAAGGCCTTAGGGTTGTAAAGCTCT
TTCAGTGGGGAAGATAATGACGGTACCCACAGAAGAAGCCCCGGCTAACTTCGTGCCAGCAGCCGCGGTAATACGAAGGg
ggCTAGCGTTGTTCGGATTTACTGGGCGTAAAGCGCACGTAGGCGGATTGTTAAGTCAGGGGTGAAATCCTGGAGCTCAA
CTCCAGAACTGCCTTTGATACTGGCAATCTCGAGTCCGGAAGAGGTAAGTGGAACTCCTAGTGTAGAGGTGGAATTCGTA
GATATTAGGAAGAACACCAGTGGCGAAGGCGGCTTACTGGTCCGGAACTGACGCTGAGGTGCGAAAGCGTGGGGAGCAAA
CAGG
>OTU_288
TGGGGAATATTGCACAATGGAGGAAACTCTGATGCAGCGACGCCGCGTGAGGGAAGAAGGTCTTCGGATTGTAAACCTCT
GTTGTCAGGGACGATAATGACGGTACCTGACGAGGAAGCCACGGCTAACTACGTGCCAGCAGCCGCGGTAAAACGTAGGT
GGCAAGCGTTGTCCGGAATTACTGGGTGTAAAGGGAGCGCAGGCGGATTGGCAAGTTGGGAGTGAAACTCATGGGCTCAA
CCCATGACCTGCTTTCAAAACTGTCAGTCTTGAGTGGTGTAGAGGTAGGCGGAATTCCCGGTGTAGCGGTGGAATGCGTA
GATATCGGGAGGAACACCAGTGGCGAAGGCGGCCTACTGGGCACTAACTGACGCTGAGGCTCGAAAGCATGGGTAGCAAA
CAGG
>OTU_289
TAAGGAATATTGGTCAATGGACGGAAGTCTGAACCAGCCATGCCGCGTGAAGGATGAAGGTCCTCTGGATTGTAAACTTC
TTTTATCTGGGAAGAAACCCTCGAATTCTTTTGAGGTTGACGGTACCAGAGGAATAAGCACCGGCTAACTCCGTGCCAGC
AGCCGCGGTAATACGGAGGGTGCAAGCGTTATCCGGATTCACTGGGTTTAAAGGGTGCGTAGGTGGGTCTGTAAGTCAGT
GGTGAAATCTCCGAGCTTAACTTGGAAACTGCCATTGATACTATAGCTCTTGAATTTTCTGGAGGTAAGCGGAATATGTC
ATGTAGCGGTGAAATGCTTAGATATGACATAGAACACCAATTGCGAAGGCAGCTTGCTACAGGAATATTGACACTGAGGC
ACGAAAGCGTGGGGATCAAACAGGATTAGATATCCTCGTACGTC
>OTU_290
TGGGGAATATTGGACAATGGACCAAAAGTCTGATCCAGCAATTCTGtgtgCACGATGACGGTCTTAGGATTGTAAAGTGC
TTTCAATCGGGAAaaaGAAAGTGATGGTACCGATAGAAGAAGCGACGGCTAAATACGTGCCAGCAGCCGCGGTAATACGT
ATGTCGCAAGCGTTATCCGGATTTATTGGGCGTAAAGCGCGTCTAGGCGGTTCGGTAAGTCTGATGTGGAAATGCGGGGC
TCAACTCCGTATTGCGTTGGAAACTGCCGGACTAGAGTACTGGAGAGGTGGGCGGAACTACAAGTGTAGAGGTGAAATTC
GTAGATATTTGTAGGAATGCCGATAGAGAAGTCAGCTCACTGGACAGATACTGACGCTGAAGCGCGAAAAGCATGGgggA
GCAAAACAGGATTAGACTACCCCGGCATGTTAGTCCAA
>OTU_291
TGGGGAATCTTGCGCAATGGCCGAAAGGCTGACGCAGCGACGCCGCGTGGgggATGACGCATTTCGGTgtgtAAACCCCT
GTTGCCCGGGACGAACACCTCCTTTTGGGGAGGCTGACGGTACCGGGTGAGGAAGCACCGGCTAACTCCGTGCCAGCAGC
CGCGGTAATACGGAGGGTGCGAGCGTTGTCCGGAATCACTGGGCGTAAAGGGCGCGTAGGTGGCTACTTAAGCGTGTGGT
GAAAGTCCGGGGCTCAACCCCGGATCGGCCGTGCGAACTGAGTGCTCGAGCACTGTAGAGGCAGGTGGAATTCCGGGTGT
AGCGGTGGAATGCGTAGAGATCCGGAAGAACACCGGTGGCGAAGGCGGCCTGCTGGGCAGTGGCTGACACTGAGGCGCGA
CAGCGTGGGGAGCAAACAGG
>OTU_292
CTAGGAATCTTGGGAATGGGCGAAAGCCTGACCCAGCAACGCCGCGTGGGCGATGAAGGCCTTCGGGTTGTAAAGCCCTT
TTGTGGgggAAGATGATGACGGTACCCCACGAATAAGCCACGGCTAACTACGTGCCAGCAGCCGCGGTAATACGTAGGTG
GCAAGCGTTGTCCGGATTTACTGGGCGTAAAGGGCGTGCAGGCGGTCTGTTAAGTCTAGGGTGAAAGCTCCCGGCTCAAC
TGGGAGAGGTCCTTGGATACTGGCGGACTTGAGGAAGGTAGAGGAGAGTGGAATTCCCGGTGTAGTGGTGATATGCGTAG
ATATCGGGAGGAACACCAGTGGCGAAGGCGGCTctctGGGCCTTACCTGACGCTGAGACGCGAAAGCGTGGGGAGCGAAC
CGGATTAG
>OTU_293
TGGGGAATATTGGACAATGGGCGCAAGCCTGATCCAGCCATGCCGCGTGAGTGATGAAGGCCTTAGGGTTGTAAAGCTCT
TTCACCCACGACGATAATGACGGTAGTGGGAGAAGAAGCCCCGGCTAACTTCGTGCCAGCAGCCGCGGTAATACGAAGGg
ggCTAGCGTTGCTCGGAATCACTGGGCGTAAAGGGCGCGTAGGCGGATTGTTAAGTCAGAGGTGAAAGCCCAGGGCTCAA
CCCTGGAATTGCCTTTGATACTGGCAATCTTGAGACCGGAAGAGGTTAGTGGAACTGCGAGTGTAGAGGTGAAATTCGTA
GATATTCGCAAGAACACCAGTGGCGAAGGCGGCTGACTGGTCCGGTTCTGACGCTGAGGCGCGAAAGCGTGGGGAGCAAA
CAGGGATTAGAATACCCACGTTCC
>OTU_294
TAGGGAATTTTCGGCAATGGgggAAACCCTGACCGAGCAACGCCGCGTGAGTGAAGAAGGCCTCGGGTTGTAAAGCTCTG
TTGTAAGGGAAGAACGATAGGTAGAGGGAATGCTACTTATATGACGGTACCTTACCAGAAAGCCACGGCTAACTACGTGC
CAGCAGCCGCGGTAATACGTAGGTGGCAAGCGTTATCCGGAATTATTGGGCGTAAAGGGAGCGCAGGCGGTTTATTAAGT
TTATGGTGAAAGTTCGGGGCTCAACCCCGTGACGCCATAGAAACTGGTAGACTTGAGTGCAGGAGAGGTTAGTGGAATTC
CATGTGTAGCGGTAAAATGCGTAGATatatGGAGGAACACCAGTGGCGAAGGCGGCTGACTGGCCTGTAACTGACGCTGA
GGCTCGAAAGCGTGGGGAGCAAATAGG
>OTU_295
TGGGGAATATTGCACAATGGGCGCAAGCCTGATGCAGCGACGCCGCGTGAGCGAAGAAGTATCTCGGTATGTAAAGCTCT
ATCAGCAGGGAAGAAAATGACGGTACCTGACTAAGAAGCTCCGGCTAAATACGTGCCAGCAGCCGCGGTAATACGTATGG
AGCAAGCGTTATCCGGATTTACTGGGTGTAAAGGGAGCGTAGGCGGTAAGGCAAGTCTGATGTGAAAACCCGGGGCTCAA
CCCCGGGACTGCATTGGAAACTGTTTAACTAGAGTGTCGGAGAGGCAAGTGGAATTCCTAGTGTAGCGGTGAAATGCGTA
GATATTAGGAGGAACACCAGTGGCGAAGGCGGCTTGCTGGACGATGACTGACGCTGAGGCTCGAAAGCGTGGGGAGCAAA
CAGGATTAGATACCCTGGC
>OTU_296
TGGGGAATATTGCACAATGGGCGCAAGCCTGATGCAGCCATGCCGCGTGTATGAAGAAGGCCTCGGGTTGTAAAGTACTT
TCAGCGGGGAGGAAGGCGTTGAGGTTAATAACCTCAGCGATTGACGTTACCCGCAGAAGAAGCACCGGCTAACTCCGTGC
CAGCAGCCGCGGTAATACGGAGGGTGCAAGCGTTAATCGGAATTACTGGGCGTAAAGCGCACGCAGGCGGTCTGTCAAGT
CGGATGTGAAATCCCCGGGCTCAACCTGGGAACTGCATTCGAAACTGGCAGGCTAGAGTCTTGTAGAGGggggTAGAAGT
TCCAGTGTAGCGGTGAAATGCGTAGAGATCTGGAGGAATACCGGTGGCGAAGGCGGCCcccTGGACAAAGACTGACGCAT
CAGGTGCGAAAGCTGCAGGGGTGCCAAACAAAGGC
>OTU_297
TGGGGAATATTGCACAATGGgggAAACCCTGATGCAGCAACGCCGCGTGAATGAAGAAGGCCTTTGGGTCGTAAAATTCT
GTCCTTGGCAATGAAACAAATGACAGTAGCCTTGGAGGAAGCCCCGGCTAACTCCGTGCCAGCAGCCGCGGTAATACGGA
GGgggCAAGCGTTATCCGGAATTATTGGGCGTAAAGGGTACGCAGGTGGTTttttAAGCGTAGGGTTTAAGGCAATGGCT
CAACCATTGTTCGCCCTATGAACTGAAAGACTTGAGTGCAGGAGAGGAAAGCGGAATTCCTAGTGTAGCGGTGAAATGCA
TAGATATTAGGAGGAACACCAGTGGCGAAGGCGCTTTCTGGACTGTAACTGACACTGAGGTACGAAAGCGTGGGGAGCAA
ACAGG
>OTU_298
TGGGGAATCTTGGACAATGGgggCAACCCTGATCCAGCGACGCCGCGTGGGTGATGAAGGCCTTCGGGTCGTAAAGCCCT
TTTGCCGGGGAAGATGATGACGGTACCCGGAGAAGAAGCACCGGCTAACTCTGTGCCAGCAGCCGCGGTAAGACAGAGGG
TGCTAGCGTTGTTCGGAATTACTGGGCGTAAAGGGCGCGTAGGCGGCTCGTTTAGTCGGGTGTGAAATCCCAAGGCTCAA
CCTTGGAACTGCATTCGATACTGGCGGGCTAGAGACCGGAAGAGGTGGGTGGAATACCCAGTGTAGAGGTGAAATTCGTA
GATATTGGGTGGAACACCGGTGGCGAAGGCGGCTCACTGGTCCGGTTCTGACGCTGAGGCGCGAAAGCGTGGGGAGCAAA
CAGGATTAGACTACCCGCGTACGTC
>OTU_299
TGGGGAATCTTAGACAATGGgggCAACCCTGATCTAGCCATGCCGCGTGAGTGATGAAGGCCTTAGGGTTGTAAAGCTCT
TTCAGCTGGGAAGATAATGACGGTACCAGCAGAAGAAGCCCCGGCTAACTCCGTGCCAGCAGCCGCGGTAATACGGAGGg
ggCTAGCGTTGTTCGGAATTACTGGGCGTAAAGCGCACGTAGGCGGACCAGAAAGTTGGgggTGAAATCCCGGGGCTCAA
CCTCGGAACTGCCTTCAAAACTATTGGTCTGGAGTTCGAgagagGTGAGTGGAATTCCGAGTGTAGAGGTGAAATTCGTA
GATATTCGGAGGAACACCAGTGGCGAAGGCGGCTCACTGGCTCGATACTGACGCTGAGGTGCGAAAGCGTGGGGAGCAAA
CAGGC
>OTU_300
TGGGGAATCTTCCGCAATGGGCGAAAGCCTGACGGAGCAACGCCGCGTGAACGAAGAAGGTCTTAGGATCGTAAAGTTCT
GTTGTTAGGGACGAAGGGCAAGGGTTATAATACAGCCTTTGTTTGACGGTACCTAACGAGGAAGCCACGGCTAACTACGT
GCCAGCAGCCGCGGTAATACGTAGGCGGCAAGCGTTGTCCGGAATTATTGGGCGTAAAGGGAGCGCAGGCGGGAAATTAA
GCGGATCTTAAAAGTGCGGGGCTCAACCCCGTGAGGgggTCCGAACTGATTTTCTTGAGTGCAGGAGAGGAAAGCGGAAT
TCCCAGTGTAGCGGTGAAATGCGTAGATATTGGGAAGAACACCAGTGGCGAAGGCGGCTTTCTGGACTGTAACTGACGCT
GAGGCTCGAAAGCTAGGGTAGCGAACGGG
>OTU_301
TGGGGAATATTGCACAATGGgggAAACCCTGATGCAGCGACGCCGCGTGAAGGAAGAAGTATCTCGGTATGTAAACTTCT
ATCAGCAGGGAAGAAAATGACGGTACCTGACTAAGAAGCCCCGGCTAACTACGTGCCAGCAGCCGCGGTAATACGTAGGg
ggCAAGCGTTATCCGGATTTACTGGGTGTAAAGGGAGCGTAGACGGAGCAGCAAGTCTGATGTGAAAGGCGGgggCTCAA
CCcccGGACTGCATTGGAAACTGTTGATCTTGAGTACCGGAGAGGTAAGCGGAATTCCTAGTGTAGCGGTGAAATGCGTA
GATATTAGGAGGAACACCAGTGGCGAAGGCGGCTTACTGGACGGTAACTGACGTTGAGGCTCGGAAAAGCGTGGgggAGC
AAAACAGGAGTTAAGATACCcccGGgggTAGCCAAGCGACCCCG
>OTU_302
TGGgggATATTGCACAATGGgggAAACCCTGATGCAGCGACGCCGCGTGGAGGAAGAAGGTTTTCGGATTGTAAACTCCT
GTCGTTAGGGACGATAATGACGGTACCTAACAAGAAAGCACCGGCTAACTACGTGCCAGCAGCCGCGGTAAAACGTAGGG
TGCAAGCGTTGTCCGGAATTACTGGGTGTAAAGGGAGCGCAGGCGGGAAGACAAGTTGGAAGTGAAAACCATGGGCTCAA
CCCATGAATTGCTTTCAAAACTGTTtttCTTGAGTAGTGCAGAGGTAGATGGAATTCCCGGTGTAGCGGTGGAATGCGTA
GATATCGGGAGGAACACCAGTGGCGAAGGCGGTCTACTGGGCACCAACTGACGCTGAGGCTCGAAAGCATGGGTAGCAAA
CAGG
>OTU_303
TGGGGAATCTTGCGCAATGGGCGAAAGCCTGACGCAGCGACGCCGTGTGCGGGAAGAAGGCCTTCGGGTTGTAAACCGCT
TTCAGGAGGGACGAAGCCACTCGGGTTAATAGCCCAGAGGGTGACGGTACCTCCAGAAGAAGCCCCGGCTAACTACGTGC
CAGCAGCCGCGGTAATACGTAGGgggCAAGCGTTGTCCGGATTTATTGGGCGTAAAGAGCGTGTAGGCGGCCGAGTAAGT
CTGACGTGAAATCTGGAGGCTCAACCTCCAGCTGTCGTTGGAAACTATTCGGCTAGAGTCCGGAAGAGGAGAGTGGAATT
CCCGGTGTAGCGGTGAAATGCGCAGATATCGGGAAGAACACCCATGGCGAAGGCAGCTctctGGGACGGTACTGACGCTG
AGACGCGAAAGCGTGGGGAGCGAACAGG
>OTU_304
TAGGGAATCTTCCGCAATGGACGAAAGTCTGACGGAGCAACGCCGCGTGAGTGAAGAAGGTTTTCGGATCGTAAAACTCT
GTTGTTAGAGAAGAACGGCTATAATAGTAACTGATTATAGAGTGACGGTATCTAACCAGAAAGCCACGGCTAACTACGTG
CCAGCAGCCGCGGTAATACGTAGGTGGCAAGCGTTGTCCGGATTTATTGGGCGTAAAGCGAGCGCAGGCGGTTTCTTAAG
TCTGATGTGAAAGCCCACGGCTCAACCGTGGAGGGTCATTGGAAACTGGGAGACTTGAGTGCAGAAGAGGAGAGTGGAAT
TCCATGTGTAGCGGTGAAATGCGTAGATatatGGAGGAACACCAGTGGCGAAGGCGACTctctGGTCTGTAACTGACGCT
GAGGCTCGAAAGCGTGGGTAGCAAACAGG
>OTU_305
TGGGGAATATTGCGCAATGGCCTAACGGCTGACGCAGCGACGCCGCGTGTGGGATGACGCCCTTCGGGGTGTAAACCACT
GTTGCTCGAGACGAATAGCGAGCTTTAGCTCGCCTGACGGTATCGAGTGAGGAAGCACCGGCTAACTCCGTGCCAGCAGC
CGCGGTAATACGGAGGGTGCGAGCGTTGTCCGGAATCACTGGGCGTAAAGGGCGCGTAGGTGGTCAGGTAAGGGTGTGGT
GAAAGTCCGGGGCTCAACCCCGGATCTGCCGTGCCGACTGCTTGACTGGAGCATTGCAGAGGCAGATGGAATTCCGGGTG
TAGCGGTGGAATGCGTAGAGATCCGGAAGAAGACCGGTGGCGAAGGCGATCTGCTGGGCAATGGCTGACACTGAGGCGCG
ACAGCGTGGGGAGCAAACAGGATTAGCATACCCGCGTACGTC
>OTU_306
TGGGGAATATTGGACAATGGGCGCAAGCCTGATCCAGCCATGCCGCGTGGATGATGAAGGCCTTAGGGTTGTAAAGTCCT
TTTAACGGGGAAGATAATGACGGTACCCGTAGAATAAGCCCCGGCTAACTTCGTGCCAGCAGCCGCGGTAATACGAAGGg
ggCTAGCGTTGCTCGGAATTACTGGGCGTAAAGCGCACGTAGGCGGCTCTTTAAGTCGGgggTGAAATCCTGGAGCTCAA
CTCCAGAACTGCCTTCGATACTGAAGAGCTCGAGTCCGGGAGAGGTGAGTGGAACTGCGAGTGTAGAGGTGAAATTCGTA
GATATTCGCAAGAACACCAGTGGCGAAGGCGGCTCACTGGCCCGGTACTGACGCTGAGGTGCGAAAGCGTGGGGAGCAAA
CAGG
>OTU_307
TTAGGAATCTTCGGCAATGGgggAAACCCTGACCGAGCGACACTGCGTGGAGGATGAAGGTTTTCGGATCGTAAACTCCT
GAACGAGGGACGAAaaaTGACGGTACCTCGCTAATAGCACCGGCTAACTCCGTGCCAGCAGCCGCGGTAATACGGAGGGT
GCGAGCGTTATCCGGAATCACTGGGCGTAAAGGGCGCGTAGGCGGTTTGTCAAGTCCGATGTTAAAGCGTGAGGCTCAAC
CTCATCACGGCGTTGGATACTAGCAAGCTTGACGGTTGGAGAGGAAGGTAGAATTACCAGTGTAGCGGTGGAATGCGTAG
ATACTGGTAGGAATACCCATTGCGAAGGCAGCCTTCTGGACAACACGTGACGCTGAGGCGCGAAAGTGTGGGGAGCAAAC
CGG
>OTU_308
TGGGGAATATTGCACAATGGGCGCAAGCCTGATGCAGCGACGCCGCGTGGgggATGGACGGCCTTCGGGTTGTAAACCCC
TTTCGGTCGGGACGAAGCCCTGTTGGgggTGACGGTACCGGCAGAAGAAGCACCGGCTAACTACGTGCCAGCAGCCGCGG
TAATACGTAGGGTGCAAGCGTTGTCCGGATTTACTGGGCGTAAAGAGCTCGTAGGTGGTATGCCGCGTCAATTGTGAAAT
TCCGGGGCTTAACTCCGGGCGTGCAGTTGATACGGGTATTACTAGAGTGCTGTAGGGGTAACTGGAATTCCTGGTGTAGC
GGTGAAATGCGCAGATATCAGGAGGAACACCGATGGCGAAGGCAGGTTACTGGGCAGTTACTGACGCTGAGGAGCGAAAG
CATGGGTAGCGAACAGGATTAGATATGTAGTCC
>OTU_309
TAAGGAATATTGGTCAATGGACGCAAGTCTGAACCAGCCATGCCGCGTGAAGGATGAAGGTCCTCTGGATTGTAAACTTC
TTTTACAGGGGAAGAAACCCGAAAATTCTTtttCGGTTGACGGTACCCTGGGAATAAGCACCGGCTAACTCCGTGCCAGC
AGCCGCGGTAATACGGAGGGTGCAAGCGTTATCCGGATTCACTGGGTTTAAAGGGTGCGTAGGTGGGTCTGTAAGTCAGT
GGTGAAATCTCCAAGCTTAACTTGGAAACTGCCGTTGATACTATAGCTCTTGAATGTTGTGGAGGTGAGCGGAATATGTC
ATGTAGCGGTGAAATGCTTAGATATGACATAGAACACCAATTGCGAAGGCAGCTCACTACACAAATATTGACACTGAGGC
ACGAAAGCGTGGGGATCAAACAGG
>OTU_310
TGGGGAATATTGCACAATGGgggAAACCCTGATGCAGCGACGCCGCGTGAGTGAAGAAGTATTTCGGTATGTAAAGCTCT
ATCAGCAGGGAAGAAAATGACGGTACCTGACTAAGAAGCCCCGGCTAACTACGTGCCAGCAGCCGCGGTAATACGTAGGg
ggCAAGCGTTATCCGGATTTACTGGGTGTAAAGGGAGCGTAGACGGTACTGCAAGTCTGAAGTGAAAGCCCGGGGCTCAA
CCGCGGGACTGCTTTGGAAACTGTGATACTGGAGTGCAGGAGAGGTAAGAGGAATTCCTAGTGTAGCGGTGAAATGCGTA
GATATTAGGAGGAACACCAGTGGCGAAGGCGTCTTACTGGACTGTAACTGACGTTGAGGCTCGAAAGCGTGGGGAGCAAA
CAGG
>OTU_311
TGGGGAATATTGCACAATGGggggAACCCTGATGCAGCAACGCCGCGTGAAGGAAGAAGGTTTTCGGATTGTAAACTTCT
ATCAATAGGGAAGAAAGAAATGACGGTACCTAAATAAGAAGCCCCGGCTAACTACGTGCCAGCAGCCGCGGTAATACGTA
GGgggCAAGCGTTATCCGGAATTACTGGGTGTAAAGGGAGAGTAGGCGGCATGGTAAGCAATATGTGAAAGCCTCGGGCT
TAACCCAAGGATAGCATAATGAACTATCAAGCTAGAGTACAGGAGAGGAAAGCGGAATTCCTAGTGTAGCGGTGAAATGC
GTAGATATTAGGAAGAACACCAGTGGCGAAGGCGGCTTTCTGGACTGAAACTGACGCTGAGGCTCGAAAGCGTGGGGAGC
GAACAGGATTAGATACCCTGTCC
>OTU_312
TAGGGAATCTTCGGCAATGGGCGAAAGCCTGACCGAGCAACGCCGCGTGAATGATGAAGGCCTCGGGTTGTAAAATTCTG
TTATAAGGGAAGAATGGCTCTAGTAGGAAATGGCTAGAGTGTGACGGTACCTTATGAGAAAGCCACGGCTAACTACGTGC
CAGCAGCCGCGGTAATACGTAGGTGGCGAGCGTTATCCGGAATTATTGGGCGTAAAGAGCgcgcAGGTGGTTGATTAAGT
CTGATGTGAAAGCCCACGGCTTAACCGTGGAGGGTCATTGGAAACTGGTCAACTTGAGTGCAGAAGAGGGAAGTGGAATT
CCATGTGTAGCGGTGAAATGCGTAGAGATATGGAGGAACACCAGTGGCGAAGGCGGCTTCCTGGTCTGTAACTGACACTG
AGGCGCGAAAGCGTGGGGAGCAAACAGG
>OTU_313
TGGGGAATATTGCACAATGGgggAAACCCTGATGCAGCAACGCCGCGTGAAGGAAGACGGTTTTCGGATTGTAAACTTCT
GTTCTTAGTGAAGAAATTTGACGGTAGCTAAGGAGCAAGCCACGGCTAACTACGTGCCAGCAGCCGCGGTAATACGTAGG
TGGCAAGCGTTGTCCGGAATTACTGGGTGTAAAGGGAGCGCAGGCGGGAAGCCAAGTCAGCTGTGAAAACTACGAGCTTA
ACTTGTAGACTGCAGTTGAAACTGGTTTTCTTGAGTGAAGTAGAGGTAGGCGATCGAATCGTGTAGCGGTGAAATGCGTA
GATATTCGGAGGAACACCGGTGGCGAAGGCGGCCTACTGGGCTTTAACTGACGCTGAGGCTCGAAAGTGTGGGGAGCAAA
CAGGATTTAGATACCCCAACGTAGTCC
>OTU_314
TGGGGAATATTGGGCAATGGGCGCAAGCCTGACCCAGCAACGCCGCGTGAAGGAAGAAGGCTTTCGGGTTGTAAACTTCT
TTTCTCAGGGACGAAGCAAGTGACGGTACCTGAGGAATAAGCCACGGCTAACTACGTGCCAGCAGCCGCGGTAATACGTA
GGTGGCAAGCGTTATCCGGATTTACTGGGTGTAAAGGGCGTGTAGGCGGGATCGCAAGTCAGATGTGAAAACTGGAGGCT
CAACCTCCAGCCTGCATTTGAAACTGTGGTTCTTGAGTACTGGAGAGGCAGACGGAATTCCTAGTGTAGCGGTGAAATGC
GTAGATATTAGGAGGAACACCAGTGGCGAAGGCGGTCTGCTGGACAGCAACTGACGCTGAGGCGCGAAAGCGTGGGGAGC
AAACAGG
>OTU_315
TAAGGAATATTGGTCAATGGACGCAAGTCTGAACCAGCCATGCCGCGTGGAGGATGAAGGCCCTCTGGGTTGTAAACTTC
TTTTATCTGGGACGAAACCCATCCATTCTTGGGTGATTGACGGTACCAGAGGAATAAGCACCGGCTAACTCCGTGCCAGC
AGCCGCGGTAATACGGAGGGTGCAAGCGTTATCCGGATTCACTGGGTTTAAAGGGTGCGTAGGCGGGCAGGTAAGTCAGT
GGTGAAATCTCCAAGCTTAACTTGGAAACTGCCGTTGATACTATCTGTCTTGAATACTGTGGAGGTGAGCGGAATATGTC
ATGTAGCGGTGAAATGCTTAGATATGACATAGAACACCAATTGCGAAGGCAGCTCACTACACAGCCATTGACGCTGAGGC
ACGAAAGCGTGGGGATCAAACAGG
>OTU_316
TGGGGAATATTGCGCAATGGGCGAAAGCCTGACGCAGCGACGCCGCGTGAGGGATGAAGGTCTTCGGATCGTAAACCTCT
GTCAGCAGGGAAGAACGGTCACTGTGCTAATCAGCAGTGAATTGACGGTACCTGCAAAGGAAGCACCGGCTAACTCCGTG
CCAGCAGCCGCGGTAATACGGAGGGTGCGAGCGTTAATCGGAATTACTGGGCGTAAAGCGCTCGTAGGCGGTATGTCAAG
TCAAGGGTGAAATCCcccGCGCTCAACGTGGGAACTGCCTTTGAAACTGGCAAACTGGAGTGCGTGAGAGGACAGTGGAA
TTCCAGGTGTAGGAGTGAAATCCGTAGATATCTGGAGGAACATCAGTGGCGAAGGCGACTGTCTGGCACGTAACTGACGC
TGAGGAGCGAAAGCGTGGGTAGCAAACAGGATTAGATACCCCGGGGTA
>OTU_317
TGGGGAATATTGGACAATGGGCGAAAGCCTGATCCAGCAACGCCGCGTGAGGGATGACGGCCTTCGGGTTGTAAACCTCT
TTCAGCAGGGACGAAGCGAAAGTGACGGTACCTGCAGAAGAAGCACCGGCCAACTACGTGCCAGCAGCCGCGGTAATACG
TAGGGTGCGAGCGTTGTCCGGAATTATTGGGCGTAAAGGGCTCGTAGGCGGTTTGTCGCGTCGGGAGTGAAAACTCAGGG
CTTAACCCTGAGCCTGCTTCCGATACGGGCAGACTAGAGGTATGCAGGGGAGAACGGAATTCCTGGTGTAGCGGTGAAAT
GCGCAGATATCAGGAGGAACACCGGTGGCGAAGGCGGTTCTCTGGGCATTACCTGACGCTGAGGAGCGAAAGTGTGGGGA
GCGAACAGGATTAGATTGGTAGTCC
>OTU_318
TGGGGAATCTTGCGCAATGGGCGAAAGCCTGACGCAGCGACGCCGCGTGGgggATGAAGGCCTTAGGGTCGTAAACCCCT
TTCAGCAGGGACGAAGATGACGGTACCTGCAGAAGAAGCCCCGGCCAACTACGTGCCAGCAGCCGCGGTAAGACGTAGGg
ggCGAGCGTTGTCCGGAATTATTGGGCGTAAAGGGCTCGTAGGCGGTTCGGTAAGTCGGATGTGAAAACTTAGGGCTCAA
CCCTGAGACGCCATCCGATACTGCTGTGACTTGAGTTCGGTAGAGGAGTGTGGAATTCCTGGTGTAGCGGTGAAATGCGC
AGATATCAGGAGGAACACCTACGGCGAAGGCAGCACTCTGGGCCGAAACTGACGCTGAGGAGCGAAAGCGTGGGTAGCAA
ACAGG
>OTU_319
TAGGGAATCTTCGGCAATGGggggAACCCTGACCGAGCAACGCCGCGTGAGTGAAGAAGGTTTTCGGATCGTAAAGCTCT
GTTGTAAGAGAAGAACGTTAGCGGGAGTGGAAAATCCGCTAAGTGACGGTACCTTACCAGAAAGGGACGGCTAACTACGT
GCCAGCAGCCGCGGTAATACGTAGGTCCCGAGCGTTGTCCGGATTTATTGGGCGTAAAGCGAGCGCAGGCGGTTTGATAA
GTCAGAAGTAAAAGGCTGTGGCTCAACCATAGTACGCTTTTGAAACTGTCAAACTTGAGTGCAGAAGGggggAGTGGAAT
TCCATGTGTAGCGGTGAAATGCGTAGATatatGGAGGAACACCGGTGGCGAAAGCGGCTctctGGTCTGTAACTGACGCT
GAGGCTCGAAAGCGTGGGTAGCGAACAGG
>OTU_320
TAGGGAATTTTCGTCAATGGGCGCAAGCCTGAACGAGCAATGCCGCGTGGGTGAAGAAGGTCTTCGGATCGTAAAGCTCT
GTTGCGAGGGAAaaaGGAAGAGAAGAGGGAATGATTCTCTTTTGATGGTACCTCGCCAGAAAGTCACGGCTAACTACGTG
CCAGCAGCCGCGGTAATACGTAGGTGGCGAGCGTTATCCGGAATGATTGGGCGTAAAGGGTGCGCAGGCGGCATATCAAG
TCTGAAGTGAAAGGTACGGGCTCAACCTGTACAGGCTTTGGAAACTGGTATGCTCGAGGACAGGAGAGGGCGGTGGAACT
CCACGTGTAGCGGTAAAATGCGTAGAGATGTGGAAGAACACCAGTGGCGAAGGCGCCGCCTGGCCTGTAACTGACGCTCA
GGCACGAAAGCGTGGGGAGCAAATAACGGATTGAGGACTACCCCAAGTAG
>OTU_321
TGGGGAATATTGCACAATGGGCGAAAGCCTGATGCAGCAACGCCGCGTGAACGATGAAGGTCTTCGGATCGTAAAGTTCT
GTTGCAGGGGAAGATAATGACGGTACCCTGTGAGGAAGCCCCGGCTAACTACGTGCCAGCAGCCGCGGTAATACGTAGGg
ggCTAGCGTTATCCGGATTTACTGGGCGTAAAGGGTGCGTAGGTGGTTtttCAAGTTGGTGGTCAAAGGCTACGGCTCAA
CCGTAGTAAGCTTCCAAAACTGGAAAACTTGAGTGCAGGAGAGGAAAGTGGAATTCCCAGTGTAGCGGTGAAATGCGTAG
ATATTGGGAGGAACACCAGTAGCGAAGGCGGCTTTCTGGACTGCAACTGACACTGAGGCACGAAAGCGTGGGTAGCAAAC
AGG
>OTU_322
TGGGGAATATTGGACAATGGGCGAAAGCCTGATCCAGCAATGCCGCGTGAGTGATGAAGGCCTTAGGGTTGTAAAGCTCT
TTTACCCGGGATGATAATGACAGTACCGGGAGAATAAGCCCCGGCTAACTCCGTGCCAGCAGCCGCGGTAATACGGAGGg
ggCTAGCGTTGTTCGGAATTACTGGGCGTAAAGCgcgcgTAGGCGGCTTTGTAAGTTAGAGGTGAAAGCCCGGAGCTCAA
CTCCGGAACTGCCTTTAAGACTGCATCGCTAGAATTGTGGAGAGGTAAGTGGAATTCCGAGTGTAGAGGTGAAATTCGTA
GATATTCGGAAGAACACCAGTGGCGAAGGCGACTTACTGGACACATATTGACGCTGAGGTGCGAAAGCGTGGGGAGCAAA
CAGGAATTAGAGTACCCCGTGTAAGTC
>OTU_323
TGGGGAATATTGCACAATGGGCGAAAGCCTGATGCAGCGACGCCGCGTGAGGGATGACGGCCTTCGGGTTGTAAACCTCT
TTCAGTAGGGAAGAAGCCTTCGGGTGACGGTACCTGCAGAAGAAGCGCCGGCTAACTACGTGCCAGCAGCCGCGGTAATA
CGTAGGGCGCAAGCGTTGTCCGGAATTATTGGGCGTAAAGAGCTCGTAGGCGGTTTGTCGCGTCTGCTGTGAAAACGCAA
GGCTTAACCTTGCGCCTGCAGTGGGTACGGGCAGACTAGAGTGCGGTAGGGGAGACTGGAATTCCTGGTGTAGCGGTGGA
ATGCGCAGATATCAGGAGGAACACCGATGGCGAAGGCAGGTCTCTGGGCCGTTACTGACGCTGAGGAGCGAAAGCATGGG
GAGCGAACAGG
>OTU_324
TGGGGAATATTGGACAATGGGCGGAAGCCTGATCCAGCAACGCCGCGTGAGGGATGACGGCCTTCGGGTTGTAAACCTCT
TTCATCACCGACGAAGTCGCATCTTtttGGGTGTGGTGACGGTAGGTGGAGAAGAAGCACCGGCCAACTACGTGCCAGCA
GCCGCGGTAATACGTAGGGTGCGAGCGTTGTCCGGAATTATTGGGCGTAAAGGGCTCGTAGGCGGTTTGTCGCGTCGGGA
GTGAAAACACCGGGCTTAACTCGGTGCTTGCTTTCGATACGGGCAGACTAGAGGTATGCAGGGGAGAACGGAATTCCTGG
TGTAGCGGTGAAATGCGCAGATATCAGGAGGAACACCGGTGGCGAAGGCGGTTCTCTGGGCATTACCTGACGCTGAGGAG
CGAAAGTGTGGGGAGCGAACAGGATTAGACCACGTAGTCC
>OTU_325
TGGGGAATATTGGACAATGGGCGCAAGCCTGATCCAGCCATGCCGCGTGAGTGATGAAGGCCCTAGGGTTGTAAAGCTCT
TTTAGCGGGGAAGATAATGACGGTACCCGCAGAATAAGCCCCGGCTAACTTCGTGCCAGCAGCCGCGGTAATACGAAGGg
ggCTAGCGTTGCTCGGAATCACTGGGCGTAAAGGGCGCGTAGGCGGCCATTCAAGTCGGgggTGAAAGCCCAGGGCTCAA
CCCTGGAATTGCCTTCGATACTGTTTGGCTAGAGACCGGAAGAGGTTAGTGGAACTGCGAGTGTAGAGGTGAAATTCGTA
GATATTCGCAAGAACACCAGTGGCGAAGGCGGCTAACTGGTCCGGTTCTGACGCTGAGGCGCGAAAGCGTGGGGAGCAAA
CAGGA
>OTU_326
TGGGGAATATTGGACAATGGGCGGAAGCCTGATCCAGCAACGCCGCGTGAGGGATGACGGCCTCGGGTTGTAAACCTCTT
TCAGTACCGACGAAGCGCAAGTGACGGTAGGTACAGAAGAAGGACGGCCAACTACGTGCCAGCAGCCGCGGTAATACGTA
GGGTCCGAGCGTTGTCCGGAATTATTGGGCGTAAAGGGCTCGTAGGCGGTTTGTCGCGTCGGGAGTGAAAACCTACAGCT
CAACTGTGGGCTTGCTTCCGATACGGGCAGACTAGAGGTATGCAGGGGAGAATGGAATTCCTGGTGTAGCGGTGAAATGC
GCAGATATCAGGAGGAACACCGGTGGCGAAGGCGGTTCTCTGGGCATTACCTGACGCTGAGGAGCGAAAGTGTGGGGAGC
GAACAGG
>OTU_327
TGGGGAATATTGCACAATGGgggAAACCCTGATGCAGCGACGCCGCGTGGAGGAAGAAGGTCTTCGGATTGTAAACTCCT
GTCCCAGGGGACGATAATGACGGTACCCTGGGAGGAAGCACCGGCTAACTACGTGCCAGCAGCCGCGGTAAAACGTAGGG
TGCAAGCGTTGTCCGGAATTACTGGGTGTAAAGGGAGCGCAGGCGGATTGGCAAGTTGGGAGTGAAATCTATGGGCTCAA
CCCATAAATTGCTTTCAAAACTGTCAGTCTTGAGTGGTGTAGAGGTAGGCGGAATTCCCGGTGTAGCGGTGGAATGCGTA
GATATCGGGAGGAACACCAGTGGCGAAGGCGGCCTACTGGGCACTAACTGACGCTGAGGCTCGAAAGCATGGGTAGCAAA
CAGG
>OTU_328
TGGGGAATATTGCACAATGGGCGAAAGCCTGATGCAGCGACGCCGCGTGAGGGATGACGGCCTTCGGGTTGTAAACCTCT
TTCAGCAGGGACGAAGCGCAAGTGACTGTACCTGCAGAAGAAGCACCGGCTAACTACGTGCCAGCAGCCGCGGTAATACG
TAGGGTGCGAGCGTTGTCCGGAATTACTGGGCGTAAAGAGTTCGTAGGCGGTTTGTCGCGTCGTgtgtgAAAACCCGCAG
CTCAACTGCGGGCTTGCAGGCGATACGGGCAGACTTGAGTACTGCAGGGGAGACTGGAATTCCTGGTGTAGCGGTGAAAT
GCGCAGATATCAGGAGGAACACCGGTGGCGAAGGCGGGTCTCTGGGCAGTAACTGACGCTGAGGAACGAAAGCGTGGGTA
GCGAACAGG
>OTU_329
TGGGGAATATTGGACAATGGGCGCAAGCCTGATCCAGCAATTCCGCGTGGGTGAAGAAGGTCTTCGGATTGTAAAGCCCT
TTCGGCAGGGACGATGATGACGGTACCTGCAGAAGAAGCCCCGGCTAACTTCGTGCCAGCAGCCGCGGTAATACGAAGGg
ggCTAGCGTTGCTCGGAATGACTGGGCGTAAAGGGCGCGTAGGCGGTTTGCACAGTCAGGCGTGAAATTCCCGGGCTTAA
CCTGGgggCTGCGTTTGATACGTGCGGACTTGAGGATGAgagagGCTCGTGGAATTCCCAGTGTAGAGGTGAAATTCGTA
GATATTGGGAAGAACACCGGTGGCGAAGGCGGCGAGCTGGCTCATTTCTGACGCTGAGGCGCGAAAGCGTGGGGAGCAAA
CAGGATTAGAGTA
>OTU_330
TGGGGAATATTGCGCAATGGgggAAACCCTGACGCAGCAATACCGCGTGAGTGAGGAAGGTTTTCGGATTGTAAAGCTCT
GTTGATAGGGAAGAAaaaTGACGGTACCTATCGAGGAAGTCCCGGCTAACTACGTGCCAGCAGCCGCGGTAATACGTAGG
GGACAAGCGTTGTCCGGAATCACTGGGCGTAAAGGGCGCGTAGGCGGTTTATTAAGTCTGATGTGAAAGGTACCGGCTCA
ACCGGTGACATGCATTGGAAACTGGTAGACTTGAGTATTGGAGAGGCAAGTGGAATTCCTAGTGTAGCGGTGAAATGCGT
AGATATTAGGAGGAACACCAGTGGCGAAGGCGGCTTGCTGGACAAATACTGACGCTGAGGTGCGAAAGCGTGGGGAGCGA
ACAGGATTAGAGTACCccccGTA
>OTU_331
TGGGGAATATTGCACAATGGGCGAAAGCCTGATGCAGCAACGCCGCGTGAAGGAAGAAGGTCTTCGGATTGTAAACTTCT
ATCAGCAGGGAAGAAGAAATGACGGTACCTGACTAAGAAGCTCCGGCTAACTACGTGCCAGCAGCCGCGGTAATACGTAG
GGAGCAAGCGTTATCCGGATTTACTGGGTGTAAAGGGTGCGTAGGCGGCCTTTTAAGTCGGAAGTGAAATTTCGGGGCTC
AACCCCGGAGCTGCTACCGAAACTGAGAGGCTAGAGTGTGGGAGAGGAAAGTGGAACTTTGAGTGTAGCGGTGAAATGCG
TAGAGATTCAAAGGAACACCAGTAGCGAAGGCGCTTTCTGGACCATAACTGACGCTGAGGCACGAAAGCGTGGGGAGCAA
ACAGG
>OTU_332
TGGGGAATCTTGCGCAATGGGCGAAAGCCTGACGCAGCAACGCCGCGTGGgggATGAAGGCTTTCGGGTTGTAAACCCCT
TTCAGCAGGGACGATTGTGACGGTACCTGCAGAAGAAGCCCCGGCCAACTACGTGCCAGCAGCCGCGGTAATACGTAGGg
ggCAAGCGTTGTCCGGATTTATTGGGCGTAAAGAGCTCGTAGGCGGCTCACTAAGTCGGATGTGAAAACTCCAGGCTCAA
CCTGGAGACGCCATTCGATACTGGTGTGGCTTGAGTTCGGTAGGGGAGCACGGAATTCCTGGTGTAGCGGTGAAATGCGC
AGATATCAGGAGGAACACCGGTGGCGAAGGCGGTGCTCTGGGCCGAAACTGACGCTGAGGAGCGAAAGCGTGGGTAGCAA
ACAGGATTAGATACCCC
>OTU_333
TGGGGAATATTGGACAATGGGCGAAAGCCTGATCCAGCAATGCCGCGTgtgtgAAGAAGGCCTGCGGGTTGTAAAGCACT
TTCAGCAGGGAAGAAAAGCTTAGGGCTAATACCTCTAAGTCTTGACGTTACCTGCAGAAGAAGCACCGGCTAACTCCGTG
CCAGCAGCCGCGGTAATACGGAGGGTGCGAGCGTTAATCGGAATTACTGGGCGTAAAGCgcgcgTAGGCGGTTGAGCAAG
TCGGATGTGAAAGCCCTGGGCTTAACCTGGGAATTGCATTCGAGACTGCTCGGCTAGAGTTTGGTAGAGGAAAGCGGAAT
TCCGGGTGTAGCGGTGAAATGCGTAGATATCCGGAGGAACATCAGTGGCGAAGGCGGCTTTCTGGACTGAAACTGACGCT
GAGGTGCGAAAGCGTGGGGAGCAAACAGGATTAGACTGACCcccGTAGTC
>OTU_334
TAGGGAATCTTGCGCAATGGGCGAAAGCCTGACGCAGCGACGCCGCGTGAGGGATGAAGGCCTCGGGTTGTAAACCTCTT
TCAGCAGGGACGAAGCCTTCGGGTGACGGTACCTGCAGAAGAAGGTCCGGCCAACTACGTGCCAGCAGCCGCGGTAATAC
GTAGGGACCAAGCGTTGTCCGGATTTATTGGGCGTAAAGAGCTCGTAGGCGGCTATTCGCGTCGGATGTGAAAGCTCGGG
GCTCAACCCTGAGAGGCCATTCGATACGGGATAGCTAGAGGCAGGTAGGGGAAAGTGGAATTCCTGGTGTAGCGGTGAAA
TGCGCAGATATCAGGAGGAACACCGGTGGCGAAGGCGGCTTTCTGGGCCTTGCCTGACGCTGAGGAGCGAAAGCTGGggg
AGCGAACAGGATTGAGATACCCAGTACGTGCT
>OTU_335
TGGGGAATATTGCACAATGGgggAAACCCTGATGCAGCGACGCCGCGTGAGCGAAGAAGTATTTCGGTATGTAAAGCTCT
ATCAGCAGGGAAGAAGAAATGACGGTACCTGACTAAGAAGCACCGGCTAAATACGTGCCAGCAGCCGCGGTAATACGTAT
GGTGCAAGCGTTATCCGGATTTACTGGGTGTAAAGGGAGCGCAGGCGGAAGGCTAAGTCTGATGTGAAAGCCCGGGGCTC
AACCCCGGTACTGCATTGGAAACTGGTCATCTAGAGTGTCGGAGGGGTAAGTGGAATTCCTAGTGTAGCGGTGAAATGCG
TAGATATTAGGAGGAACACCAGTGGCGAAGGCGGCTTACTGGACGATAACTGACGCTGAGGCTCGAAAGCGTGGGGAGCA
AACAGG
>OTU_336
TAGGGAATCTTGCGCAATGGGCGAAAGCCTGACGCAGCGACGCCGCGTGAGGGATGAATGCCTTCGGGTTGTAAACCTCT
TTCAGCAGGGACGAAGCCTTCGGGTGACGGTACCTGCAGAAGAAGGTCCGGCCAACTACGTGCCAGCAGCCGCGGTAATA
CGTAGGGACCAAGCGTTGTCCGGATTTATTGGGCGTAAAGAGCTCGTAGGCGGCTGTTCGCGTCGGATGTGAAAGCTCAG
AGCTCAACTCTGAGAGGCCATTCGATACGGGATAGCTAGAGGTAGGTAGGGGAGATCGGAATTCCTGGTGTAGCGGTGAA
ATGCGCAGATATCAGGAGGAACACCGGTGGCGAAGGCGGATCTCTGGGCCTTACCTGACGCTGAGGAGCGAAAGCTGGgg
gAGCAAACAGGATTAGATACCCTGTCC
>OTU_337
TGGGGAATATTGGACAATGGACCAAAAGTCTGATCCAGCAATTCTGtgtgCACGATGAAGTTtttCGGAATGTAAAGTGC
TTTCAGTTGGGAAGAAGAAAGTGACGGTACCAACAGAAGAAGCGACGGCTAAATACGTGCCAGCAGCCGCGGTAATACGT
ATGTCGCAAGCGTTATCCGGATTTATTGGGCGTAAAGCGCGTCTAGGCGGTTTGGTAAGTCTGATGTGAAAATGCGGGGC
TCAACTCCGTATTGCGTTGGAAACTGCCAAACTAGAGTACTGGAGAGGTAGGCGGAACTACAAGTGTAGAGGTGAAATTC
GTAGATATTTTGTAGGAATGCCGATGGGGAAGCCAGCCTACTGGACAGATACTGACGCTAAAAGCGCGAAAAGCGTGGGT
AGCAAAACAGGATTAGATACCccccccccccGGGTAGTC
>OTU_338
TAGGGAATATTGGTCAATGGATGCAAGTCTGAACCAGCCATGCCGCGTGCAGGAAGAAGGCCTTCTGGGTTGTAAACTGC
TTTTGCCGGgggATAAAATTCCCATGCGTGGGACATTGAAGGTACCCGGTGAATAAGCCACGGCTAACTACGTGCCAGCA
GCCGCGGTAATACGTAGGTGGCAAGCGTTGTCCGGATTTATTGGGTTTAAAGGGTGCGTAGGCGGCCTATTAAGTCAGTT
CTGAAATATCCCGGCTTAACCGGGAGGGTGGGATTGATACTGATGGGCTTGAGTGGAATCGAGGTAGGCGGAATTGACGG
TGTAGCGGTGAAATGCTTAGATATCGTCAAGAACACCGATAGTGTAGACAGCTTACTAGACTTCAACTGACGCTGAGGCA
CGAAAGTGTGGGGATCAAACAGG
>OTU_339
TAGGGAATATTGGGCAATGGTGGCAACACTGACCCAGCCATGCCGCGTGCAGGAAGAAGGCCTTCTGGGTTGTAAACTGC
TTTTGGAAGGGAACAAAACGGGCATGCGTGCCAACTTGAGTGTACCTTCAGAATAAGCACCGGCTAACTCCGTGCCAGCA
GCCGCGGTAATACGGAGGGTGCAAGCGTTGTCCGGATTTATTGGGTTTAAAGGGTGCGTAGGCGGCTTATTAAGTCAGGG
GTGAAAGACGATTGCTCAACAATCGCAGTGCCTTTGATACTGATGAGCTTGAGTATAGATGAGGCCGGCGGAATGGGTGG
TGTAGCGGTGAAATGCATAGATACCATCCAGAACACCGATTGCGAAGGCAGCCGGCTAAACTACAACTGACGCTGAGGCA
CGAAAGCGTGGGGATCGAACAGGATTGATACCCCGCTAGTC
>OTU_340
TGGGGAATATTGCACAATGGGCGCAAGCCTGATGCAGCAACGCCGCGTGAGCGATGAAGGCCTTCGGGTCGTAAAGCTCT
GTCCTCAAGGAAGATAATGACGGTACTTGAGGAGGAAGCCCCGGCTAACTACGTGCCAGCAGCCGCGGTAATACGTAGGg
ggCTAGCGTTATCCGGATTTACTGGGCGTAAAGGGTGCGTAGGCGGTCTTTCAAGTCAGGAGTTAAAAGGCTACGGCTCA
ACCGTAGTAAGCTCCTGATACTGTCTGACTTGAGTGCAGGAGAGGAAAGCGGAATTCCCAGTGTAGCGGTGAAATGCGTA
GATATTGGGAGGAACACCAGTAGCGAAGGCGCTTTCTGGACTGTAACTGACGCTGAGGCACGGAAAAGCGTGGGGAGCAA
ACAGGCATTTAACGATACCccccGTAGGTC
>OTU_341
TGGGGAATATTGGACAATGGGCGAAAGCCTGATCCAGCAATGCCGCGTGAGTGATGAAGGCCTTAGGGTTGTAAAGCTCT
TTTACCCGGGATGATAATGACAGTACCGGGAGAATAAGCTCCGGCTAACTCCGTGCCAGCAGCCGCGGTAATACGGAGGG
AGCTAGCGTTGTTCGGAAATACTGGGCGTAAAGCGCACGTAGGCGGCGCAGCAAGTCAGGGGTGAAATCCCGGGGCTCAA
CCCCGGAACTGCCCTTGAAACTGCAGTGCTAGAATCTTGGAGAGGCGAGTGGAATTCCGAGTGTAGAGGTGAAATTCGTA
GATATTCGGAAGAACACCAGTGGCGAAGGCGACTCGCTGGACAAGTATTGACGCTGAGGTGCGAAAGCGTGGGGAGCAAA
CAGGA
>OTU_342
TGAGGAATATTGGTCAATGGACGGAAGTCTGAACCAGCCAAGTCGCGTGAAGGAAGACGGCCCTACGGGTTGTAAACTTC
TTTAGTGCGGGAACAAAGGAGGGGACGTGTCCCCTTATGAGTGTACCGCAAGAATAAGCATCGGCTAACTCCGTGCCAGC
AGCCGCGGTAATACGGAGGATGCGAGCGTTATCCGGATTTATTGGGTTTAAAGGGTGCGCAGGCGGACAGTCAAGTCAGC
GGTAAAATCGCGGGGCTCAACCCCGCTCAGCCGTTGAAACTGATTATCTAGCGTGGCGTCGAGGTATGCGGAATGCGTTG
TGTAGCGGTGAAATGCATAGATATGACGCAGAACTCCAATTGCGAAGGCAGCATACCGGGCGCCTACGGACGCTGAGGCA
CGAAAGCGTGGGTATCGAACAGG
>OTU_343
TGGGGAATATTGCACAATGGgggAAACCCTGATGCAGCAACGCCGCGTGAGCGATGAAGGCCTTTGGGTCGTAAAGCTCT
GTCCTTGGGGAAGAAACAAATGACGGTACCCTTGGAGGAAGCCCCGGCTAACTCCGTGCCAGCAGCCGCGGTAATACGGA
GGgggCAAGCGTTATCCGGAATTATTGGGCGTAAAGGGTACGTAGGTGGTTTGATAAGCGTAGGGTTTAAGGCAATGGCT
CAACCATTGTTCGCCCTACGAACTGTCAGACTTGAGTGCAGGAGAGGAAAGCGGAATTCCTAGTGTAGCGGTGAAATGCG
TAGATATTAGGAGGAACACCAGTGGCGAAGGCGGCTTTCTGGACTGTAACTGACACTGAGGTACGAAAGCGTGGGGAGCA
AAGCAGGTTAGTATGACCTCCGTGTAGTCC
>OTU_344
TGGGGAATCTTGCGCAATGGGCGAAAGCCTGACGCAGCCATGCCGCGTGAATGATGAAGGTCTTAGGATTGTAAAATTCT
TTCACCGGGGACGATAATGACGGTACCCGGAGAAGAAGCCCCGGCTAACTTCGTGCCAGCAGCCGCGGTAATACGAAGGg
ggCTAGCGTTGCTCGGAATTACTGGGCGTAAAGGGCGCGTAGGCGGATCGTTAAGTCAGAGGTGAAATCCCGGAGCTCAA
CTTCGGAATTGCCTTTGATACTGGCGATCTTGAGTGTGAgagagGTATGTGGAACTCCGAGTGTAGAGGTGAAATTCGTA
GATATTCGGAAGAACACCAGTGGCGAAGGCGACATACTGGCTCATTACTGACGCTGAGGCGCGAAAGCGTGGGGAGCAAA
CAGG
>OTU_345
TGGGGAATATTGGACAATGGGCGGAAGCCTGATCCAGCAACGCCGCGTGAGGGATGACGGCCTTCGGGTTGTAAACCTCT
TTCAGCATTGACGAAGCTGCTCTTTTGGGTGGTGACGGTAGGTGCAGAAGAAGGACGGCCAACTACGTGCCAGCAGCCGC
GGTAATACGTAGGGTCCGAGCGTTGTCCGGAATTATTGGGCGTAAAGGGCTCGTAGGCGGTTTGTCGCGTCGGGAGTGAA
AACACCGGGCTTAACTCGGTGCTTGCTTTCGATACGGGCAGACTGGAGGTATGCAGGGGAGAACGGAATTCCTGGTGTAG
CGGTGAAATGCGCAGATATCAGGAGGAACACCGGTGGCGAAGGCGGTTCTCTGGGCATTACCTGACGCTGAGGAGCGAAA
GTGTGGGGAGCGAACAGG
>OTU_346
TGGGGAATCTTGGGCAATGGgggAAACCCTGACCCAGCGACGCCGCGTGGgggATGAAGGCCTTCGGGTTGTAAACCCCT
GTTCGGTGGGACGAACATTTTCCCATCAATAGTGGGAAAATCTGACGGTACCACCAGAGTAAGCCCCGGCTAACTCCGTG
CCAGCAGCCGCGGTAATACGGAGGgggCAAGTGTTGTTCGGAATTACTGGGCGTAAAGGGCgcgcAGGCGGCTTGGCAAG
TCGAGTGTGAAATACCTCAGCTTAACTGAGGAATGGCGCTCGAAACTACCTCGCTAGAGGGCGGGAGAGGGAAGTGGAAC
TCTCGGTGTAGGGGTGAAATCTGTAGATATCGAGAGGAACACCGGTGGCGAAGGCGGCTTCCTGGCCCGTACCTGACGCT
GAGGCGCGAAAGCGTGGGGAGCAAACAGGATTAAGACCACCTCGTAGTCC
>OTU_347
TAGGGAATTTTCGTCAATGGggggAACCCTGAACGAGCAATGCCGCGTGAGTGAAGAAGGTCCTCGGATCGTAAAGCTCT
GTTGTAAGCGAAGAACGGTCCGCACAGGGAATGGTGCGGGAGTGACGGTAGCTTACCAGAAAGCCACGGCTAACTACGTG
CCAGCAGCCGCGGTAATACGTAGGTGGCAAGCGTTATCCGGAATCATTGGGCGTAAAGGGTGCGTAGGCGGCGGATTAAG
TCCGTAGTAAAAGGCATTGGCTCAACCAATGTAAGCTATGGAAACTGGTCGGCTGGAGTGCAGAAGAGGGCGATGGAATT
CCATGTGTAGCGGTAAAATGCGTAGATatatGGAGGAACACCAGTGGCGAAGGCGGTCGCCTGGTCTGCAACTGACGCTG
AGGCACGAAAGCGTGGGGAGCAAATAGG
>OTU_348
TGGGGAATCTTGCGCAATGGGCGAAAGCCTGACGCAGCGACGCCGCGTGCGGGAAGAAGGCCTTCGGGTTGTAAACCGCT
TTCAGGAGGGACGAAGCCACTCGGGTTAATAGCCCAGAGGGTGACGGTACCTCCAGAAGAAGCCCCGGCTAACTACGTGC
CAGCAGCCGCGGTAATACGTAGGgggCAAGCGTTGTCCGGATTTATTGGGCGTAAAGCGCGTGTAGGCGGCCAGGTAGGT
CTGGTGTGAAACCTCAAGGCTCAACCTTGAGCGGTCATCGGAAACCACTTGGCTAGAGTCCGGAAGAGGAGAGTGGAATT
CCCGGTGTAGCGGTGAAATGCGCAGATATCGGGAAGAACACCCATGGCGAAGGCAGCTctctGGGACGGTACTGACGCTG
AGACGCGAAAGCGTGGGGAGCGAACAGG
>OTU_349
TGGGGAATATTGCACAATGGgggAAACCCTGATGCAGCGACGCCGCGTGAAGGAAGAAGTATCTCGGTATGTAAACTTCT
ATCAGCAGGGAAGAAAATGACGGTACCTGACTAAGAAGCCCCGGCTAACTACGTGCCAGCAGCCGCGGTAATACGTAGGg
ggCAAGCGTTATCCGGATTTACTGGGTGTAAAGGGAGCGTAGACGGTGTTGCAAGTCTGATGTGAAAGGCGGgggCTCAA
CCCCTGGACTGCATTGGAAACTGTGATACTCGAGTGCCGGAGAGGTAAGCGGAATTCCTAGTGTAGCGGTGAAATGCGTA
GATATTAGGAGGAACACCAGTGGCGAAGGCGGCTTACTGGACGGTAACTGACGTTGAGGCTCGAAAAGCGTGGgggAGCA
AAACAGGATTAAGGAATTAACCCCGGCCGGTTAAGTTCCCCAA
>OTU_350
TGGGGAATTTTGCGCAATGGGCTAACGCCTGACGCAGCAACGCCGCGTGGAGGATGAAGGTCCTTGGATTGTAAACTCCT
GTCAGCAGGGAAaaaGGGAGCCGGCCTAATACGCCGGTGACTTGATTGTACCTGCAGAGGAAGCCCCGGCTAACTCTGTG
CCAGCAGCCGCGGTAATACAGAGGgggCAAGCGTTATTCGGAATTATTGGGCGTAAAGGGCGCGTAGGCGGCCTAGCAAG
CGACGGGTGAAATCCCTCGGCTTAACCGAGGAACTGCCTGTCGAACTGCATGGCTTGAGACCGGGAGAGGTGAGTGGAAT
TCCCAGTGTAGCGGTGAAATGCGTAGATATTGGGAGGAACACCAGTGGCGAAGGCGGCTCACTGGACCGGTACTGACGCT
GAGGCGCGAAAGCGTGGGGAGCAAACAGG
>OTU_351
TGGGGAATATTGCACAATGGGCGCAAGCCTGATGCAGCAACGCCGCGTGCGGGAAGAAGGCCCTAGGGTTGTAAACCGCT
TTCAGCAGGGAAGAAACTGACGGTACCTGCAGAAGAAGGTGCGGCCAACTACGTGCCAGCAGCCGCGGTGACACGTAGGC
ACCAAGCGTTGTCCGGATTTATTGGGCGTAAAGAGCTCGTAGGCGGTTCAGTAAGTCGGGTGTGAAAACTCAAGGCTCAA
CCTTGAGAGGCCACCCGATACTGCTGTGACTTGAGTACGGTAGGGGAGTGGGGAACTCCTGGTGTAGCGGTGAAATGCGC
AGATATCAGGAAGAACACCGGTGGCGAAGGCGCCACTCTGGGCCGTAACTGACGCTGAGGAGCGAAAGCGTGGGTAGCAA
ACAGGAT
>OTU_352
TGGGGAATATTGCACAATGGGCGAAAGCCTGATGCAGCAACGCCGCGTGAGGGATGAAGGCCTTCGGGTTGTAAACCTCT
TTTAGCAGGGAAGAAGCGAAAGTGACGGTACCTGCAGAAaaaGCACCGGCTAACTACGTGCCAGCAGCCGCGGTAATACG
TAGGGTGCAAGCGTTGTCCGGAATTATTGGGCGTAAAGAGCTCGTAGGCGGTTTGTCGCGTCTGCTGTGAAAATCCGAGG
CTCAACCTCGGACTTGCAGTGGGTACGGGCAGACTAGAGTGCAGTAGGGGAGAAGGGAATTCCTGGTGTAGCGGTGGAAT
GCGCAGATATCAGGAGGAACACCGATGGCGAAGGCACTTCTCTGGGCTGTAACTGACGCTGAGGAGCGAAAGCGTGGGGA
GCGAACAGGATTAGATACCCA
>OTU_353
TGGGGAATATTGGACAATGGGCGCAAGCCTGATCCAGCCATGCCGCGTGAGTGATGAAGGCCTTAGGGTTGTAAAGCTCT
TTTATCCGGGACGATAATGACGGTACCGGAGGAATAAGCCCCGGCTAACTTCGTGCCAGCAGCCGCGGTAATACGAAGGg
ggCTAGCGTTGCTCGGAATCACTGGGCGTAAAGGGCGCGTAGGCGGCGTTTTAAGTCGGgggTGAAAGCCTGTGGCTCAA
CCACAGAATGGCCTCGATACTGGGACGCTTGAGTATGGTAGAGGTTGGTGGAACTGCGAGTGTAGAGGTGAAATTCGTAG
ATATTCGCAAGAACACCGGTGGCGAAGGCGGCCAACTGGACCATTACTGACGCTGAGGCGCGAAAGCGTGGGGAGCAAAC
AGG
>OTU_354
TGGGGAATCTTGCGCAATGCGCGAAAGCGTGACGCAGCAACGCCGCGTGGgggAAGACGGCCTTAGGGTTGTAAACCCCT
TTCAGGAGGGACGAAGGTCGGCGCGTTAATAGCGTGTCCGACTGACGGTACCTCCACAAGAAGCCCCGGCTAACTACGTG
CCAGCAGCCGCGGTAATACGTAGGgggCAAGCGTTGTCCGGAATTATTGGGCGTAAAGAGCGTGTAGGCGGTCCGGTAAG
TCAGCTGTGAAAGTCAAGGGCTCAACCCTTGAAAGCCGGTTGATACTGTCGGGCTAGAGTCCGGAAGAGGCGAGTGGAAT
TCCCGGTGTAGCGGTGAAATGCGCAGATATCGGGAGGAACACCAATGGCGAAGGCAGCTCGCTGGGACGGTACTGACGCT
GAGACGCGAAAGCGTGGGGAGCAAACAGGA
>OTU_355
TGGGGAATATTGCACAATGGgggAAACCCTGATGCAGCGACGCCGCGTGAGCGATGAAGTATTTCGGTATGTAAAGCTCT
ATCAGCAGGGAAGAAAATGACGGTACCTGACTAAGAAGCACCGGCTAAATACGTGCCAGCAGCCGCGGTAATACGTATGG
TGCAAGCGTTATCCGGATTTACTGGGTGTAAAGGGAGCGTAGACGGTGTTGCAAGTCTGATGTGAAAGGCGGgggCTCAA
CCCCTGGACTGCATTGGAAACTGTGATACTCGAGTGCCGGAGAGGTAAGCGGAATTCCTAGTGTAGCGGTGAAATGCGTA
GATATTAGGAGGAACACCAGTGGCGAAGGCGGCTTACTGGACGGTAACTGACGTTGAGGCTCGAAAGCGTGGGGAGCAAA
CAGGAGTTAGATACCCTCGTTAGCC
>OTU_356
TGAGGAATATTGCACAATGGACGCAAGTCTGATGCAGCAACGCCGCGTGGAGGATGAAGGTTTTCGGATCGTAAACTCCT
TTTCTTGGGGAAGAGCAGGGACGGTACCCGAGGAATAAGTCACGGCTAACTACGTGCCAGCAGCCGCGGTAATACGTAGG
TGGCGAGCGTTATCCGGAATTACTGGGCGTAAAGCGCACGCAGGTGGTTCTTTAAGTTTGACGTGAAAGCTCCTGGCTTA
ACTGGGAGAGGTCGTTGAATACTGGGGAACTTGAGGCAATGAGAGGGATGTAGAATTCACGGTGTAGTGGTGGAATGCGT
AGATATCGTGAGGAATACCAGTGGCGAAAGCGGCATCCTGGCATTAGCCTGACGCTCATGTGCGAAAGCGTGGGGAGCGA
ACGGGATTAGATTACCCCGGGGTAGTCC
>OTU_357
TGGGGAATATTGGACAATGGGCGCAAGCCTGATCCAGCCATGCCGCGTGAGTGATGAAGGCCCTAGGGTTGTAAAGCTCT
TTTGTGCGGGAAGATAATGACGGTACCGCAAGAATAAGCCCCGGCTAACTTCGTGCCAGCAGCCGCGGTAATACGAAGGg
ggCTAGCGTTGCTCGGAATCACTGGGCGTAAAGGGTGCGTAGGCGGGTCTTTAAGTCAGGGGTGAAATCCTGGAGCTCAA
CTCCAGAACTGCCTTTGATACTGAAGATCTTGAGTTCGGGAGAGGTGAGTGGAACTGCGAGTGTAGAGGTGAAATTCGTA
GATATTCGCAAGAACACCAGTGGCGAAGGCGGCTCACTGGCCCGATACTGACGCTGAGGCACGAAAGCGTGGGGAGCAAA
CAGG
>OTU_358
TGGGGAATATTGCACAATGGGCGCAAGCCTGATGCAGCCATGCCGCGTGTATGAAGAAGGCCTTCGGGTTGTAAAGTACT
TTCAGCGGGGAGGAAGGCGATAAGGTTAATAACCTTGTCGATTGACGTTACCCGCAGAAGAAGCACCGGCTAACTCCGTG
CCAGCAGCCGCGGTAATACGGAGGGTGCAAGCGTTAATCGGAATTACTGGGCGTAAAGCGCACGCAGGCGGTCTGTCAAG
TCGGATGTGAAATCCCCGGGCTCAACCTGGGAACTGCATTCGAAACTGGCAGGCTAGAGTCTTGTAGAGGggggTAGAAT
TCCAGGTGTAGCGGTGAAATGCGTAGAGATCTGGAGGAATACCGGTGGCGAACGGCGGCCcccTGGACAAAGACTGACGC
ATCAGGTGGCGAAACCGTGGgggACAAAACAGGCGTTGAGACTAACCC
>OTU_359
TGAGGAATATTGGTCAATGGGCGCAGGCCTGAACCAGCCAAGTAGCGTGAAGGATGACTGCCCTATGGGTTGTAAACTTC
TTTTATAAAGGAATAAAGTCGGGGTATGTATACCCGTTTGCATGTACTTTATGAATAAGGATCGGCTAACTCCGTGCCAG
CAGCCGCGGTAATACGGAGGATCCGAGCGTTATCCGGATTTATTGGGTTTAAAGGGAGCGTAGATGGATGTTTAAGTCAG
TTGTGAAAGTTTGCGGCTCAACCGTAAAATTGCAGTTGATACTGGATATCTTGAGTGCAGTTGAGGCAGGCGGAATTCGT
GGTGTAGCGGTGAAATGCTTAGATATCACGAAGAACTCCGATTGCGAAGGCAGCCTGCTAAGCTGCAACTGACATTGAGG
CTCGAAAGTGTGGGTATCAAACAGGATTAGATAGTAGTCC
>OTU_360
TGGGGAATATTGGACAATGGGCGGAAGCCTGATCCAGCAACGCCGCGTGAGGGATGACGGCCTTCGGGTTGTAAACCTCT
TTCGGTGGGGACGAAGCGAAAGTGACGGTACCCACTAAAGAAGCACGGCCAACTACGTGCCAGCAGCCGCGGTAATACGT
AGGGTGCGAGCGTTGTCCGGAATTATTGGGCGTAAAGGGCTCGTAGGCGGTTTGTCGCGTCGGGAGTGAAAACCATGAGC
TTAACTCATGGCTTGCTTTCGATACGGGCAGACTAGAGGTATGCAGGGGAGAACGGAATTCCTGGTGTAGCGGTGAAATG
CGCAGATATCAGGAGGAACACCGGTGGCGAAGGCGGTTCTCTGGGCATTACCTGACGCTGAGGAGCGAAAGTGTGGGGAG
CGAACAGG
>OTU_361
TGGGGAATATTGGACAATGGGCGAAAGCCTGATCCAGCAATGCCGCGTGAGTGATGAAGGCCTTAGGGTTGTAAAGCTCT
TTTACCCGGGATGATAATGACAGTACCGGGAGAATAAGCCCCGGCTAACTCCGTGCCAGCAGCCGCGGTAATACGGAGGg
ggCTAGCGTTGTTCGGAAATACTGGGCGTAAAGCGAACGTAGGCGGCTTAGCAAGTCAGGGGTGAAATCCCAGAGCTCAA
CTCTGGAACTGCCTTTGAAACTGCTTCGCTTGAATCCTGGAGAGGCGAGTGGAATTCCGAGTGTAGAGGTGAAATTCGTA
GATATTCGGAAGAACACCAGTGGCGAAGGCGACTCGCTGGACAGGTATTGACGCTGAGGTTCGAAAGCGTGGGGAGCAAA
CAGG
>OTU_362
TGGGGAATCTTGCGCAATGGGCGAAAGCCTGACGCAGCGACGCCGCGTGCGGGAAGACGGCCTTCGGGTTGTAAACCGCT
TTCAGCAGGGACGAAATTGACGGTACCTGCAGAAGAAGCTCCGGCCAACTACGTGCCAGCAGCCGCGGTAAGACGTAGGg
ggCGAGCGTTGTCCGGAATCATTGGGCGTAAAGGGCTCCTAGGTGGTTCAGTAAGTCGACTGTGAAAATCCAAGGCTCAA
CCTTGGGACGCCAGTCGATACTGCTGTGACTCGAGTTCGGTAGAGGAGTGTGGAATTCCTGGTGTAGCGGTGAAATGCGC
AGATATCAGGAGGAACACCAACGGCGAAGGCAGCACTCTGGGCCGATACTGACACTGAAGAGCGAAAGCGTGGGGAGCAA
ACAGG
>OTU_363
TGGgggATATTGCACAATGGgggAAACCCTGATGCAGCAACGCCGCGTGTGGGAAGAAGGTTTTCGGATTGTAAACCACT
GTTCTTGGTGAAGATAATGACGGTAACCAAGGAGAAAGCTCCGGCTAACTACGTGCCAGCAGCCGCGGTAATACGTAGGG
AGCAAGCGTTGTCCGGATTTACTGGGTGTAAAGGGTGCGTAGGCGGCTAGGCAAGTCAGACGTGAAAACCATGGGCTCAA
CCTGTGGACTGCGTTTGAAACTGTTTAGCTTGAGTGAAGTAGAGGTAGGCGGAATTCCCGGTGTAGCGGTGAAATGCGTA
GAGATCGGGAGGAACACCAGTGGCGAAGGCGGCCTACTGGGCTTTAACTGACGCTGAGGCACGAAAGCATGGGTAGCAAA
CAGGATTGAATGACCCCGGTAGTC
>OTU_364
TGGGGAATATTGGACAATGGgggAAACCCTGATCCAGCGATGCCGCGTgtgtgAAGAAGGCCTCGGGTTGTAAAGCACTT
TAGGTGGGGAAGAAAGGTAACTCGTGAATAACGGATTACTATGACGGTACCCACAGAATAAGCACCGGCTAACTCTGTGC
CAGCAGCCGCGGTAATACAGAGGGTGCAAGCGTTAATCAGAATGACTGGGCGTAAAGGGCGTGTAGGTGGTTGACTAGGT
TTGATGTGAAATCCCCGGGCTTAACCTGGGAATTGCGTCGAAAACGGGTTGACTGGAGTGAGACAGAGGGTTGTGGAATT
TCCGGTGTAGCGGTGAAATGCGTAGATATCGGAAAGAACATCAGTGGCGAAGGCGACAACCTGGGTCTTAACTGACACTG
AGGCGCGAAGGCGTGGGGAGCAAACAGG
>OTU_365
TGGGGAATCTTGCGCAATGGGCGAAAGCCTGACGCAGCAACGCCGCGTGCGGGAAGAAGGCCCTCGGGTTGTAAACCGCT
TTCAGAAGGAACGAAACTGACGGTACTTTCAGAAGAAGGTGCGGCCAACTACGTGCCAGCAGCCGCGGTGACACGTAGGC
ACCAAGCGTTGTCCGGATTTATTGGGCGTAAAGAGCTCGTAGGCGGTTCGGTAAGTCGGATGTGAAAACTTTGGGCTCAA
CCCAAAGCGTGCACTCGATACTGCTGTGACTAGAGTTCGGTAGGGGAGTGGGGAATTCCTAGTGTAGCGGTGAAATGCGC
AGATATTAGGAGGAACACCGGTGGCGAAGGCGCCACTCTGGGCCGAAACTGACGCTGAGGAGCGAAAGCGTGGGTAGCAA
ACAGGATTCAGATAGCCCGGGGCTAGTC
>OTU_366
TGGGGAATCTTGCGCAATGGgggCAACCCTGACGCAGCGACGCCGCGTGCGGGACAAGGCCTTCGGGTCGTAAACCGCTT
TCAGCAGGGATGAGACAAGACGGTACCTGCAGAAGAAGCCCCGGCTAACTACGTGCCAGCAGCCGCGGTAATACGTAGGg
ggCGAGCGTTATCCGGATTCATTGGGCGTAAAGCgcgcgTAGGCGCCGGGCAGGCCGGgggTCAAATGGCGGGGCTCAAC
CCCGTCCCGCCcccGGAACCGCCCGGCTCGGGTCCGGTAGGGGAGGGTGGAACGCCCGGTGTAGCGGTGGAATGCGCAGA
TATCGGGCGGAACACCGGTGGCGAAGGCGGCCCTCTGGGCCGAGACCGACGCTGAGGCGCGAAAGCCGGgggAGCGAACA
GGGATTACGATTGAACCcccGGGTAGTC
>OTU_367
TGGGGAATATTGCACAATGGGCGGAAGCCTGATGCAGCGACGCCGCGTGAGGGATGACGGCCTTCGGGTTGTAAACCTCT
TTCAGCAGGGACGAAGCGCAAGTGACGGTACCTGCAGAAGAAGCGCCGGCCAACTACGTGCCAGCAGCCGCGGTAAGACG
TAGGGCGCGAGCGTTGTCCGGATTTATTGGGCGTAAAGAGCTCGTAGGCGGCTTGTCGCGTCGACTGTGAAAACCCGCGG
CTCAACCGCGGGCCTGCAGCCGATACGGGCAGGCTAGAGTTCGGTAGGGGAGACTGGAATTCCTGGTGTAGCGGTGAAAT
GCGCAGATATCAGGAGGAACACCGATGGCGAAGGCAGGTCTCTGGGCCGATACTGACGCTGAGGAGCGAAAGCGTGGGGA
GCGAACAGG
>OTU_368
TGGGGAATCTTGCGCAATGCGCGAAAGCGTGACGCAGCAACGCCGCGTGAGGGAAGACGGCCTTCGGGTTGTAAACCTCT
TTCAGGAGGGACGAAGCCTGGCTGGTGAATAGCCAGTCCAGGTGACGGTACCTCCACAAGAAGCCCCGGCTAACTACGTG
CCAGCAGCCGCGGTAATACGTAGGgggCAAGCGTTGTCCGGAATTATTGGGCGTAAAGAGCGCGTAGGCGGTCCAGTAAG
TCGGTTGTGAAAGTCGGgggCTCAACCCTCGGATGCCGATCGATACTGCTGGGCTAGAGTCCGGAAGAGGCGAGTGGAAT
TCCTGGTGTAGCGGTGAAATGCGCAGATATCAGGAGGAACACCAATGGCGAAGGCAGCTCGCTGGGACGGTACTGACGCT
GAGGCGCGAAAGCGTGGGGAGCAAACAGG
>OTU_369
TGGGGAATCTTGCGCAATGGgggCAACCCTGACGCAGCGACGCCGCGTGCGGGACAGGCCTTCGGGTCGTAAACCGCTTT
CAGCAGGGACGAGACAAGACGGTACCTGCAGAAGAAGCCCCGGCTAACTACGTGCCAGCAGCCGCGGTAATACGTAGGgg
gCGAGCGTTATCCGGATTCATTGGGCGTAAAGCgcgcgTAGGCGGCCGCGTAGGCGGggggTCAAATCCCGGGGCTCAAC
CCCGGTCCGCCcccccGAACCCCGCGGCTCGGGTCCGGTAGGGGAGGGTGGAATTCCCGGTGTAGCGGTGGAATGCGCAG
ATATCGGGAGGAACACCGGTGGCGAAGGCGCCCTCTGGGCCGAGACCGACGCTGAGGCGCGAAAGCTGGgggAGCGAACA
GG
>OTU_370
TCGGGAATATTGCGCAATGGAGGAAACTCTGACGCAGTGACGCCGCGTGCAGGAAGAAGGTTTTCGGATTGTAAACTGCT
TTAGACAGGGAAGAAaaaaTGACAGTACCTGTAGAATAAGCTCCGGCTAACTACGTGCCAGCAGCCGCGGTAATACGTAG
GGAGCAAGCGTTATCCGGATTTATTGGGTGTAAAGGGTGCGTAGATGGATAGGCAAGTTGGTTGTGAAATACCTCGGCTC
AACTGAGGAACTGCAGCCAAAACTACAAATCTTGAGTACTGGAGGGGAAAGCGGAATTCCTAGTGTAGCGGTGAAATGCG
TAGATATTAGGAAGAACACCGGTGGCGAAGGCGGCTTTCTGGACAGAAACTGACATTGAGGCACGAAAGTGTGGGGAGCA
AACAGG
>OTU_371
TAGGGAATCTTCCGCAATGGACGAAAGTCTGACGGAGCAACGCCGCGTGAGTGATGAAGGTTTTCGGATCGTAAAGCTCT
GTTGTTAGGGAAGAACAAGTGCCGTTCAAATAGGGCGGCACCTTGACGGTACCTAACCAGAAAGCCACGGCTAACTACGT
GCCAGCAGCCGCGGTAATACGTAGGTGGCAAGCGTTGTCCGGAATTATTGGGCGTAAAGGGCTCGCAGGCGGTTTCTTAA
GTCTGATGTGAAAGCCcccGGCTCAACCGGGGAGGGTCATTGGAAACTGGGGAACTTGAGTGCAGAAGAGGAGAGTGGAA
TTCCACGTGTAGCGGTGAAATGCGTAGAGATGTGGAGGAACACCAGTGGCGAAGGCGACTctctGGTCTGTAACTGACGC
TGAGGAGCGAAAGCGTGGGGAGCGAACAGG
>OTU_372
TAAGGAATATTGGTCAATGGACGCAAGTCTGAACCAGCCATGCCGCGTGGAGGATGAAGGCCCTCTGGGTTGTAAACTTC
TTTTATAGGGGACGAAATCTATTtttCTAAGTAGTCTGACGGTACCCTAGGAATAAGCACCGGCTAACTCCGTGCCAGCA
GCCGCGGTAATACGGAGGGTGCAAGCGTTATCCGGATTCACTGGGTTTAAAGGGTGCGTAGGAGGGCAGGTAAGTCAGTG
GTGAAATCTTCGAGCTTAACTCGGAAACTGCCGTTGATACTATCTGTCTTGAATACCGTGGAGGTGAGCGGAATATGTCA
TGTAGCGGTGAAATGCTTAGATATGACATAGAACACCAATTGCGAAGGCAGCTCACTACACGCATATTGACTCTGAGGCA
CGAAAGCGTGGGGATCAAACAGG
>OTU_373
TAGGGAATTTTCGGCAATGGgggggAACCCTGACCGAGCAACGCCGCGTGAAGGAAGAAGGAATTCGTTCTGTAAACTTC
TGTTATAAAGGAAGAACGGCGGATATAGGGAATGATATCCGAGTGACGGTACTTTATGAGAAAGCCACGGCTAACTACGT
GCCAGCAGCCGCGGTAATACGTAGGTGGCGAGCGTTATCCGGAATTATTGGGCGTAAAGAGGGAGCAGGCGGCGGCAGAG
GTCTGTGGTGAAAGACTGAAGCTTAACTTCAGTAAGCCATAGAAACCGGGCTGCTAGAGTGCAGGAGAGGATCGTGGAAT
TCCATGTGTAGCGGTGAAATGCGTAGATatatGGAGGAACACCAGTGGCGAAGGCGACGGTCTGGCCTGTAACTGACGCT
CATTCCCGAAAGCGTGGGGACAAATAGGATTAGCAACCGGGTAGTC
>OTU_374
TGGGGAATATTGGACAATGGGCGCAAGCCTGATCCAGCCATGCCGCGTGAGTGATGAAGGCCTTAGGGTTGTAAAGCTCT
TTCACCGATGAAGATAATGACGGTAGTCGGAGAAGAAGCCCCGGCTAACTTCGTGCCAGCAGCCGCGGTAATACGAAGGg
ggCTAGCGTTGTTCGGAATTACTGGGCGTAAAGCGCACGTAGGCGGATATTTAAGTCAGGGGTGAAATCCCGCAGCTCAA
CTGCGGAACTGCCTTTGATACTGGGTATCTTGAGTATGGAAGAGGTTAGTGGAATTGCGAGTGTAGAGGTGAAATTCGTA
GATATTCGCAGGAACACCAGTGGCGAAGGCGGCTAACTGGTCCATAACTGACGCTGAGGTGCGAAAGCGTGGGGAGCAAA
CAGG
>OTU_375
TGGGGAATCTTGCGCAATGGGCGAAAGCCTGACGCAGCAACGCCGCGTGGgggATGAAGGCCTTCGGGTTGTAAACCCCT
TTCAGCAGGAACGAAATTGACGGTACCTGCAGAAGAAGCACCGGCCAACTACGTGCCAGCAGCCGCGGTAATACGTAGGG
TGCAAGCGTTGTCCGGATTTATTGGGCGTAAAGAGCTCGTAGGCGGTTTGGCAAGTTGGGTGTGAAAACTCCAGGCTCAA
CCTGGAGATGCCACCCAAGACTGCTATGACTTGAGTCTGGTAGGGGAGCACGGAATTCCTGGTGTAGCGGTGAAATGCGC
AGATATCAGGAGGAACACCGGTGGCGAAGGCGGTGCTCTGGGCCAGTACTGACGCTGAGGAGCGAAAGCGTGGGGAGCAA
ACAGGATTAGAATACCccccGGTAGTCC
>OTU_376
TGGGGAATCTTGCGCAATGGGCGAAAGCCTGACGCAGCAACGCCGCGTGGgggATGAAGGCTTTCGGGTTGTAAACCCCT
TTCAGCAGGGACGATTATGACGGTACCTGCAGAAGAAGGACCGGCCAACTACGTGCCAGCAGCCGCGGTAATACGTAGGG
TCCAAGCGTTGTCCGGATTTATTGGGCGTAAAGAGCTCGTAGGTGGTTCGCTAAGTCGGATGTGAAAACTCGGGGCTCAA
CCCCGAGACGCCATCCGATACTGGCGTGACTTGAGTCTGGTAGGGGAGATGGGAATTCCTGGTGTAGCGGTGAAATGCGC
AGATATCAGGAGGAACACCGATGGCGAAGGCACATCTCTGGGCCAGTACTGACACTGAGGAGCGAAAGCGTGGGTAGCAA
ACAGG
>OTU_377
TGGGGAATATTGCGCAATGGGCGAAAGCCTGACGCAGCGACGCCGCGTGAGGGATGAAGGCCTCGGGTTGTAAACCTCTT
TCAGCAGGGACGAAGCGCAAGTGACGGTACCTGCAGAAGAAGGACCGGCCAACTACGTGCCAGCAGCCGCGGTAATACGT
AGGGTCCGAGCGTTGTCCGGAATTATTGGGCGTAAAGAGCTCGTAGGCGGTCTGTCGCGTCGGCTGTGAAAACACGGGGC
TCAACTCCGTGCCTGCAGTCGATACGGGCAGACTAGAGTTCGGTAGGGGAGACTGGAATTCCTGGTGTAGCGGTGAAATG
CGCAGATATCAGGAGGAACACCGGTGGCGAAGGCGGGTCTCTGGGCCGAAACTGACGCTGAGGAGCGAAAGCGTGGGGAG
CGAACAGG
>OTU_378
TAGGGAATATTGGGCAATGCCCGCAAGGGTGACCCAGCCATGCCGCGTGCAGGAAGAAGGCCTTCTGGGTTGTAAACTGC
TTTTGGAAGGGAACAAaaaGACACTGCGGTGTAAATTGAGTGTACCTTCAGAATAAGCACCGGCTAACTCCGTGCCAGCA
GCCGCGGTAATACGGAGGGTGCAAGCGTTGTCCGGATTTATTGGGTTTAAAGGGTGCGTAGGCGGCTTATTAAGTCAGGG
GTGAAAGACTATTGCTTAACAATGGCAGTGCCTTTGATACTGATAGGCTTGAGTACATTTGAGGCAGATGGAACGGGTGG
TGTAGCGGTGAAATGCATAGATACCATCCAGAACACCGATTGCGAAGGCAGTCTGCTAAACTGTAACTGACGCTGAGGCA
CGAAAGCGTGGGGATCGAACAGGATTA
>OTU_379
TGGGGAATCTTGCGCAATGCGCGAAAGCGTGACGCAGCAACGCCGCGTGGgggAAGACGGCCTTCGGGTTGTAAACCCCT
TTCAGTTGGGACGAAGGTCGGGCGGTGAATAGCCGTTCCGGCTGACGGTACCTTCACAAGAAGCCCCGGCTAACTACGTG
CCAGCAGCCGCGGTAATACGTAGGgggCAAGCGTTGTCCGGAATCATTGGGCGTAAAGAGCGTGTAGGCGGCCCGGTAAG
TCCGCTGTGAAAGTCGAGGGCTCAACCCTCGAATGCCGGCGGATACTGTCGGGCTAGAGTCCGGAAGAGGCGAGTGGAAT
TCCTGGTGTAGCGGTGAAATGCGCAGATATCAGGAGGAACACCTACGGCGAAGGCAGCTCGCTGGGACGGTACTGACGCT
GAGACGCGAAAGCGTGGGGAGCAAACAGG
>OTU_380
TGAGGAATTTTGCGCAATGGgggCAACCCTGACGCAGCAACGCCGCGTGAGTGATGAAGGCCTTTTGGTTGTAAAGCTCT
GTCGCCTGGAAAGAAACCACGGATCAGGAAATGGGTCTGTGCTGACGGTACCAGGAAAGGAAGGACCGGCTAACTCCGTG
CCAGCAGCCGCGGTAATACGGggggTCCAAGCGTTATTCGGAATTATTGGGTGTAAAGCGCATGTAGGCGGTTGGGTgtg
tCAGATGTGAAAGCCCGGGGCTTAACCCCGGAAGTGCATTTGAAACTACCTGGCTTGAGTCTCGGAGAGGAAAGTGGAAT
TCCCAGTGTAGAGGTGGAATTCGTAGATATTGGGAGGAACACCGGTGGCGAAAGCGACTTTCTGGACGATGACTGACGCT
CAGATGCGAAAGCGTGGGTAGCAAACAGG
>OTU_381
TAAGGAATATTGGTCAATGGGCGCAAGCCTGAACCAGCCATGCCGCGTGCAGGAAGACAGCCCTACGGGTCGTAAACTGC
TTTTATTGGGGAATAACCCTTTCTACGTGTAGGAAGTTGAATGTACCCAAGGAATAAGGATCGGCTAACTCCGTGCCAGC
AGCCGCGGTAATACGGAGGATCCAAGCGTTATCCGGATTTATTGGGTTTAAAGGGTGCGTAGGCGGCCTATTAAGTCAGG
GGTGAAAGACGGTGGCTCAACCATCGCAGTGCCTTTGATACTGATAGGCTTGATTACACTAGAGGTAGGCGGAATGTGAC
AAGTAGCGGTGAAATGCATAGATATGTCACAGAACACCAATTGCGAAGGCAGCTTACTATGGTGTCAATGACGCTGAGGC
ACGAAAGCGTGGGGATCAAACAGGATTAGACTGACCCTGGCTAGTCCAC
>OTU_382
TAGGGAATATTGCTCAATGGgggAAACCCTGAAGCAGCAACGCCGCGTGGAGGATGAAGGTTTTAGGATTGTAAACTCCT
TTTGTAAGAGAAGATTATGACGGTATCTTACGAATAAGCACCGGCTAACTCCGTGCCAGCAGCCGCGGTAATACGGAGGG
TGCAAGCGTTACTCGGAATCACTGGGCGTAAAGAGTGCGTAGGCGGGAAAGTAAGTCAGATGTGAAATCCTGTAGCTTAA
CTACAGAACTGCATTTGAAACTACTTTTCTAGAGTGTGGGAGAGGTAGGTGGAATTCTTGGTGTAGGGGTAAAATCCGTA
GAGATCAAGAGGAATACTCATTGCGAAGGCGACCTGCTGGAACATTACTGACGCTGATGCACGGAAAGCAGTGGGGATGC
AAACAGGACTTTAGGATACCCCTTGCTGAAGTCC
>OTU_383
TGAGGAATCTTCCACAATGGGCGAAAGCCTGATGGAGCAATGCCGCGTGCAGGATGAAGGCCTTCGGGTTGTAAACTGCT
TTTATTAGAGAAGAATATGACGGTAACTAATGAATAAGGGTCGGCTAACTACGTGCCAGCAGCCGCGGTCATACGTAGGA
CCCAAGCGTTATCCGGAGTGACTGGGCGTAAAGAGTTGCGTAGGTGGCGTATTAAGCGAGTAATGAAAATTATCGGCTCA
ACCGATAACTTGTTATTCGAACTGATATGCTCGAGAATAGTAGAGGTATCTGGAATTACTAGTGTAGGAGTGGAATCCGT
AGATATTAGTAGGAACACCAATGGCGTAGGCAGGATACTGGACTATTTCTGACACTAAGGCACGAAAGCGTGGGGAGCGA
ACCGG
>OTU_384
TAGGGAATATTGCACAATGGggggAACCCTGATGCAGCCATGCCGCGTgtgtgAAGAAGGCCTCGGGTTGTAAAGCACTT
TCAGTGGGGAGGAAATCGCAAGAGTGACGTTACCCACAGAAGAAGCACCGGCTAACTCCGTGCCAGCAGCCGCGGTAATA
CGGAGGGTGCAAGCGTTAATCGGAATAACTGGGCGTAAAGGGCATGTAGGCGGATAGTCAAGTAAGGTGTGAAAGCCCCG
GGCTCAACCTGGGAACTGCACTTTAAACTAACTATCTAGAGTATTGCAGAGGGAAATGGAATTCCAGGTGTAGCGGTGAA
ATGCGTAGATATCTGGAAGAACACCAGAGGCGAAGGCGATTTCCTGGGCAGATACTGACGCTGAGGTGCGAAAGCGTGGG
GAGCAAACAGGATTAGAGTACCCACGACTACGTCCA
>OTU_385
TGGGGAATATTGGACAATGGGCGAAAGCCTGATCCAGCCATGCCGCGTGAGTGATGAAGGCCTTAGGGTTGTAAAGCTCT
TTCGGCGGGGACGATAATGACGGTACCCGCAGAAGAAGCCCCGGCTAACTTCGTGCCAGCAGCCGCGGTAATACGAAGGg
ggCTAGCGTTGCTCGGAATCACTGGGCGTAAAGGGCGCGTAGGCGGCCGATCAAGTCAGAGGTGAAAGCCCAAGGCTCAA
CCTTGGAATTGCCTTTGATACTGTTCGGCTCGAGACCGGAAGAGGTAAGTGGAACTGCGAGTGTAGAGGTGAAATTCGTA
GATATTCGCAAGAACACCAGTGGCGAAGGCGGCTTACTGGTCCGGTTCTGACGCTGAGGCGCGAAAGCGTGGGGAGCAAA
CAGG
>OTU_386
TGGGGAATATTGCACAATGGGCGAAAGCCTGATGCAGCAACGCCGCGTGAGTGATGAAGGCCTTCGGGTCGTAAAACTCT
GTCCTCAAGGAAGATAATGACGGTACTTGAGGAGGAAGCCCCGGCTAACTACGTGCCAGCAGCCGCGGTAATACGTAGGg
ggCTAGCGTTATCCGGATTTACTGGGCGTAAAGGGTGCGTAGGTGGTTTCTTAAGTCAGGAGTGAAAGGCTACGGCTTAA
CCGTAGTAAGCTCTTGAAACTGGGAAACTTGAGTGCAGGAGAGGAAAGTGGAATTCCTAGTGTAGCGGTGAAATGCGTAG
ATATTAGGAGGAACACCAGTAGCGAAGGCGCTTTCTGGACTGTAACTGACACTGAGGCACGAAAGCGTGGGGAGCAAACA
GG
>OTU_387
TAGGGAATCTTCCGCAATGGACGCAAGTCTGACGGAGCAACGCCGCGTGAGTGAAGAAGGTCTTCGGATCGTAAAGCTCT
GTTGTTAGAGAAGAATAGATAGGAGAGGGAATGTTCCTATTGTGACGGTATCTAACCAGAAAGCCACGGCTAACTACGTG
CCAGCAGCCGCGGTAATACGTAGGTGGCAAGCGTTGTCCGGATTTATTGGGCGTAAAGGGAGTGTAGGCGGTGCCTTAAG
TCTGATGTGAAAGCCCACGGCTCAACCGTGGAGGGTCATTGGAAACTGGGGCACTTGAGTGCAGAAGAGGAGAGCGGAAT
TCCATGTGTAGCGGTGAAATGCGTAGATatatGGAGGAACACCAGTGGCGAAGGCGGCTctctGGTCTGTAACTGACGCT
GAGGCTCGAAAGCGTGGGGAGCAAACAGG
>OTU_388
CGGGGAATATTGCGCAATGGGCGAAAGCCTGACGCAGCAACGCCGCGTGAGGGATGAAGGCTCTCGGGTTGTAAACCTCT
TTCAGCAGGGACGATTGTGACGGTACCTGCAGAAGAAGCTCCGGCCAACTACGTGCCAGCAGCCGCGGTAACACGTAGGG
AGCAAGCGTTGTCCGGATTTATTGGGCGTAAAGAGCTCGTAGGTGGTTCGGTAAGTCGGGTGTGAAAACTCTGGGCTCAA
CTCAGAGACGCCACCTGATACTGCTGTGACTTGAGTCTGGTAGGGGAGTGTGGAATTTCCGGTGTAGCGGTGAAATGCGC
AGATATCGGAAGGAACACCAGTGGCGAAGGCGGCACTCTGGGCCAGTACTGACACTGAGGAGCGAAAGCGTGGGTAGCGA
ACAGG
>OTU_389
TGGGGAATATTGGACAATGGGCGCAAGCCTGATCCAGCCATGCCGCGTGAGTGATGAAGGCCCTAGGGTTGTAAAGCTCT
TTCACCGGTGAAGATAATGACGGTAACCGGAGAAGAAGCCCCGGCTAACTTCGTGCCAGCAGCCGCGGTAATACGAAGGg
ggCTAGCGTTGTTCGGATTTACTGGGCGTAAAGCGCACGTAGGCGGACTTTTAAGTCAGGGGTGAAATCCCAGAGCTCAA
CTCTGGAACTGCCTTTGATACTGGAAGTCTTGAGTATGGTAGAGGTGAGTGGAATTCCGAGTGTAGAGGTGAAATTCGTA
GATATTCGGAGGAACACCAGTGGCGAAGGCGGCTCACTGGACCATTACTGACGCTGAGGTGCGAAAGCGTGGGGAGCAAA
CAGG
>OTU_390
TGGGGAATATTGCGCAATGGACGAAAGTCTGACGCAGCGACGCCGCGTGTGGGATGACGGTCTTCGGATTGTAAACCACT
GTCGGGAGGGACGAATACGCCGCAAGGCGGGTGACGGTACCTCCAAAGGAAGCACCGGCTAACTCCGTGCCAGCAGCCGC
GGTAATACGGAGGGTGCGAGCGTTGTCCGGAATCACTGGGCGTAAAGGGCGCGTAGGCGGCCTGATAAGTAGGgggTGAA
ATCCTGCGGCTTAACCGCAGGGCTGCCTTCTAAACTGTCAGCTCGAGCACAGTAGAGGCAGGTGGAATTCCCGGTGTAGC
GGTGGAATGCGTAGAGATCGGGAAGAACATCAGTGGCGAAGGCGGCCTGCTGGGCTGTTGCTGACGCTGAGGCGCGACAG
CGTGGGGAGCAAACAGGTAGTTAGACTTGACCCTTCGCTACGTCC
>OTU_391
TAAGGAATATTGGTCAATGGACGCAAGTCTGAACCAGCCATGCCGCGTGGAGGATGAAGGTCCTCTGGATTGTAAACTTC
TTTTATTTGGGAAGAAATGCATTttttCTAAGATGTTTGACGGTACCAGATGAATAAGCACCGGCTAACTCCGTGCCAGC
AGCCGCGGTAATACGGAGGGTGCAAGCGTTATCCGGATTCACTGGGTTTAAAGGGTGCGTAGGTGGGCAGTTAAGTCAGT
GGTGAAATCTCCGGGCTCAACCCGGAAACTGCCATTGATACTATCTGTCTTGAATATCGTGGAGGTAAGCGGAATATGTC
ATGTAGCGGTGAAATGCTTAGATATGACATAGAACACCAATTGCGAAGGCAGCTTACTACCCGAATATTGACACTGAGGC
ACGAAAGCGTGGGGATCAAACAGG
>OTU_392
TGGGGAATATTGCACAATGGGCGCAAGCCTGATGCAGCCATGCCGCGTgtgtgAAGAAGGCCTCGGGTTGTAAAGCACTT
TCAGCGGGGAGGAAGGCGTTAAGGTTAATAACCTTGGCGATTGACGTTACCCGCAGAAGAAGCACCGGCTAACTCCGTGC
CAGCAGCCGCGGTAATACGGAGGGTGCAAGCGTTAATCGGAATACTGGGCGTAAAGCGCACGCAGGCGGTCTGTCAAGTC
GGATGTGAAATCCCCGGGCTCAACCTGGGAACTGCATTCGAAACTGGCAGGCTAGAGTCTTGTAGAGGggggTAGAATTC
CAGGTGTAGCGGTGAAATGCGTAGAGATCTGGAGGAATACCGGTGGCGAAGGCGGCCcccTGGACAAAGCACTGACGCTC
AGGTGCGAAAGCGGTGGGGACACAACAGGGATTCAAGATGCCCTATTAGC
>OTU_393
TGAGGAATATTGGTCAATGGTCGGCAGACTGAACCAGCCAAGTCGCGTGAGGGAAGACGGCCCTACGGGTTGTAAACCTC
TTTTGTCGGAGAGTAAAGTACGCTACGTGTAGTGTATTGCAAGTATCCGAAGAAaaaGCATCGGCTAACTCCGTGCCAGC
AGCCGCGGTAATACGGAGGATGCGAGCGTTATCCGGATTTATTGGGTTTAAAGGGTGCGTAGGCGGCACGCCAAGTCAGC
GGTGAAATTTCCGGGCTCAACCCGGACTGTGCCGTTGAAACTGGCGAGCTAGAGTGCACAAGAGGCAGGCGGAATGCGTG
GTGTAGCGGTGAAATGCATAGATATCACGCAGAACCCCGATTGCGAAGGCAGCCTGCTAGGGTGCGACAGACGCTGAGGC
ACGAAAGCGTGGGTATCGAACAGG
>OTU_394
CGGGGAATCTTGCGCAATGGGCGAAAGCCTGACGCAGTAACGCCGCGTGGgggATGAATGCCTTCGGGTTGTAAACCCCT
TTCAGCAGGGACGAAATTGACGGTACCTGCAGAAGAAGCCCCGGCCAACTACGTGCCAGCAGCCGCGGTAATACGTAGGg
ggCGAGCGTTGTCCGGATTTATTGGGCGTAAAGAGCGCGTAGGTGGCTCGACAAGTCGGATGTGAAAACTCCAGGCTCAA
CCTGGAGACGCCACTCGATACTGTCGTGGCTAGAGTTCGGTAGGGGATCACGGAATTCCTGGTGTAGCGGTGAAATGCGG
AGATATCAGGAGGAACACCGATGGCGAAGGCAGTGATCTGGGCCGATACTGACACTGAGGCGCGAAAGCGTGGGTAGCGA
ACAGG
>OTU_395
TGGGGAATATTGGACAATGGGCGCAAGCCTGATCCAGCCATGCCGCGTGAGTGATGAAGGCCCTAGGGTTGTAAAGCTCT
TTCGGCGGGGACGATAATGACGGTACCCGCAGAAGAAGCCCCGGCTAACTTCGTGCCAGCAGCCGCGGTAATACGAAGGg
ggCTAGCGTTGCTCGGAATCACTGGGCGTAAAGGGCGCGTAGGCGGATCTTTAAGTCGGgggTGAAAGCCCAGGGCTCAA
CCCTGGAATTGCCTTCGATACTGGAGATCTTGAGACCGGAAGAGGTAAGTGGAACTGCGAGTGTAGAGGTGAAATTCGTA
GATATTCGCAAGAACACCAGTGGCGAAGGCGGCTTACTGGTCCGGTTCTGACGCTGAGGCGCGAAAGCGTGGGGAGCAAA
CAGGA
>OTU_396
TGGGGAATATTGCACAATGGGCGCAAGCCTGATGCAGCCATGCCGCGTGTATGAAGAAGGCCTTAGGGTTGTAAAGTACT
TTCAGTTGGGAGGAAGGCGTTGATGCTAATATCATCAACGATTGACGTTACCAACAGAAGAAGCACCGGCTAACTCCGTG
CCAGCAGCCGCGGTAATACGGAGGGTGCAAGCGTTAATCGGAATTACTGGGCGTAAAGCGCACGCAGGCGGTTGATTAAG
TTAGATGTGAAATCCCCGGGCTTAACCTGGGAATGGCATCTAAGACTGGTCAGCTAGAGTCTTGTAGAGGggggTAGAAT
TCCATGTGTAGCGGTGAAATGCGTAGAGATGTGGAGGAATACCGGTGGCGAAGGCGGCCcccTGGACAAAGACTGACGCT
CAGGTGCGAAAGCGTGGGGAGCAAACAGG
>OTU_397
TTAGGAATTTTGGGCAATGGGCGAAAGCCTGACCCAGCAACGCCGCGTGGGTGATGAAGGCCCTCGGGTCGTAAAGCCCT
TTTCCCAGGGAAGATGGTGACGGTACCTGGGGAATCAGCCCCGGCTAACTACGTGCCAGCAGCCGCGGTAATACGTAGGg
ggCAAGCGTTGTCCGGATTTATTGGGCGTAAAGCGCTCGCAGGTGGTCCGTCGCGTCGTGCGTGAAAGGCCCCGGCTCAA
CTGGGGAGGGTCGTGCGATACGGGCGGACTGGAGGCCAGTAGGgggATGCGGAATTCCGGGTGTAGTGGTGGAATGCGTA
GAGATCCGGAGGAACACCAGCGGCGAAGGCGGCATCCTGGACTGGTCCTGACACTCAGGAGCGAAAGCGTGGGGAGCGAT
CCGG
>OTU_398
TAAGGAATATTGGTCAATGGAGGCAACTCTGAACCAGCCATGCCGCGTGCAGGAAGACGGCCCTACGGGTTGTAAACTGC
TTTTGTCGGGGAATAAACCTCTTTACGTGTAAGGAGTTGAATGTACTCGAAGAATAAGGATCGGCTAACTCCGTGCCAGC
AGCCGCGGTAATACGGAGGATCCAAGCGTTATCCGGATTTATTGGGTTTAAAGGGTGCGTAGGCGGCTTATTAAGTCAGG
GGTGAAAGACGGTGGCTCAACCATCGCAGTGCCTTTGATACTGATGAGCTTGAATGAACTTGAGGTAGGCGGAATGTGAC
AAGTAGCGGTGAAATGCATAGATATGTCACAGAACACCAATTGCGAAGGCAGCTTACTAAAGTTTAATTGACGCTGAGGC
ACGAAAGCGTGGGGATCAAACAGG
>OTU_399
TAGGGAATCTTGCGCAATGGGCGAAAGCCTGACGCAGCGACGCCGCGTGAGGGATGAATGCCTTCGGGTTGTAAACCTCT
TTCAGCAGGGACGAAGCCCTTTGGGTGACGGTACCTGCAGAAGAAGCCCCGGCCAACTACGTGCCAGCAGCCGCGGTAAT
ACGTAGGgggCAAGCGTTGTCCGGATTTATTGGGCGTAAAGAGCTCGTAGGCGGCTATCTGCGTCGGATGTGAAAGCTCA
GAGCTCAACTCTGAGAGGCCATTCGATACGGGATAGCTAGAGGTAGGTAGGGGAAAGTGGAATTCCTGGTGTAGCGGTGA
AATGCGCAGATATCAGGAGGAACACCGGTGGCGAAGGCGGCTTTCTGGGCCTTACCTGACGCTGAGGAGCGAAAGCTGGg
ggAGCAAACAGGATTAGATACCCCC
>OTU_400
TGAGGAATATTGGTCAATGGGCGAGAGCCTGAACCAGCCAAGTAGCGTGAAGGATGACTGCCCTATGGGTTGTAAACTTC
TTTTATAAAGGAATAAAGTCGGGTATGTATACCCGTTTGCATGTACTTTATGAATAAGGATCGGCTAACTCCGTGCCAGC
AGCCGCGGTAATACGGAGGATCCGAGCGTTATCCGGATTTATTGGGTTTAAAGGGAGCGTAGATGGATGTTTAAGTCAGT
TGTGAAAGTTTGCGGCTCAACCGTAAAATTGCAGTTGATACTGGATATCTTGAGTGCAGTTGAGGCAGGCGGAATTCGTG
GTGTAGCGGTGAAATGCTTAGATATCACGAAGAACTCCGATTGCGAAGGCAGCCTGCTAAGCTGCAACTGACATTGAGGC
TCGAAAGTGTGGTGATACTAAACAACGGATTAGTATGACCATGCTACGTC
>OTU_401
TGGgggATATTGCACAATGGgggAAACCCTGATGCAGCGACGCCGCGTGAGGGAAGACGGTTTTCGGATTGTAAACCTCT
GTCTTCAGGGACGATAGTGACGGTACCTGAAGAGGAAGCCACGGCTAACTACGTGCCAGCAGCCGCGGTAATACGTAGGT
GGCGAGCGTTGTCCGGAATTACTGGGTGTAAAGGGAGCGTAGGCGGGGAAACAAGTTGAATGTTAAATCTATCGGCTCAA
CCGATAGCTGCGTTCAAAACTGTATCTCTTGAGTGAAGTAGAGGCAGGCGGAATTCCTAGTGTAGCGGTGAAATGCGTAG
ATATTAGGAGGAACACCAGTGGCGAAGGCGGCCTGCTGGGCTTTTACTGACGCTGAGGCTCGAAAGCATGGGTAGCAAAC
AGGATTAG
>OTU_402
TGGGGAATCTTGCGCAATGCGCGAAAGCGTGACGCAGCAACGCCGCGTGGgggAAGAAGGCCTTCGGGTTGTAAACCCCT
TTCAGGAGGGACGAAGGTTCGGCAGTGAATAGCTGTCCGGACTGACGGTACCTCCACAAGAAGCCCCGGCTAACTACGTG
CCAGCAGCCGCGGTAATACGTAGGgggCAAGCGTTGTCCGGAATCATTGGGCGTAAAGCgcgcgTAGGCGGCCCGGTAAG
TCCGTTGTAAAAGTCAAAGGCTCAACCTTTGAAAGCCGATGGATACTGCCGGGCTCGAGTCCGGAAGAGGCGAGTAGAAT
TCCTGGTGTAGCGGTGGAATGCGCAGATATCAGGAGGAATACCCATAGCGAAGGCAGCTCGCTGGGACGGTACTGACGCT
GAGGCGCGAAAGCGTGGGGAGCGAACAGGATTGATACCTGCTGAGTCC
>OTU_403
TGGGGAATATTGCACAATGGGCGCAAGCCTGATGCAGCAACGCCGCGTGAACGATGAAGGTCTTCGGATCGTAAAGTTCT
GTCGCATGGGAAGATAATGACGGTACCATGTGAGGAAGCACCGGCTAACTACGTGCCAGCAGCCGCGGTAATACGTAGGG
TGCTAGCGTTATCCGGAATTACTGGGCGTAAAGGGTGCGTAGGTGGTCTTGTAAGTCAGGGGTTAAATTACACGGCTCAA
CCGTGTCCAGCCTCTGAAACTACTTGACTTGAGTGCAGGAGAGGAAAGCGGAATTCCCAGTGTAGCGGTGAAATGCGTAG
ATATTGGGAGGAACACCGGTAGCGAAGGCGCTTTCTGGCCTGTAACTGACACTGAGGCACGAAAGCGTGGGTAGCAAACA
GG
>OTU_404
TGGGGAATCTTGCGCAATGGGCGAAAGCCTGACGCAGCAACGCCGCGTGGgggATGAAGGCTCTCGGGTTGTAAACCCCT
TTCAGCAGGGACGAAACTGACGGTACCTGCAGAAGAAGCCCCGGCCAACTACGTGCCAGCAGCCGCGGTAATACGTAGGg
ggCAAGCGTTGTCCGGATTTATTGGGCGTAAAGAGCTCGTAGGCGGCTCAGTAAGTCGGGTGTGAAACCTCCAGGCTCAA
CCTGGAGACGCCACTCGATACTGCTGTGGCTTGAGTCCGGTAGGGGAGCACGGAATTCCTGGTGTAGCGGTGAAATGCGC
AGATATCAGGAGGAACACCAGTGGCGAAGGCGGTGCTCTGGGCCGGAACTGACGCTGAGGAGCGAAAGCGTGGGGAGCAA
ACAGG
>OTU_405
TGGGGAATATTGGACAATGGgggCAACCCTGATCCAGCCATGCCGCGTgtgtgAAGAAGGCCTCGGGTTGTAAAGCACTT
TAAGTGGGGAGGAAGGGGTCAACGTTAATACCGTTGATCATTGACGCTACCCACAGAATAAGCACCGGCTAACTCTGTGC
CAGCAGCCGCGGTAATACAGAGGGTGCAAGCGTTAATCGGAATTACTGGGCGTAAAGCgcgcgTAGGCGGCTAATTAAGT
CGGGTGTGAAAGCCCCGGGCTCAACCTGGGAATTGCATCCGATACTGATTGGCTAGAGTATGAgagagGGAGGTAGAATT
CCACGTGTAGCGGTGAAATGCGTAGATATGTGGAGGAATACCGGTGGCGAAGGCGGCCTCCTGGCTTAATACTGACGCTG
AGGTGCGAAAGCGTGGGGATCAAACAGGAT
>OTU_406
TGGGGAATTTTGGACAATGGGCGCAAGCCTGATCCAGCAATGCCGCGTGAGTGAAGAAGGCCTCGGGTTGTAAAGCTCTT
TTGTCAGGGAAGAAACGGCGGAGACTAATACTTTCTGCTAATGACGGTACCTGAAGAATAAGCACCGGCTAACTACGTGC
CAGCAGCCGCGGTAATACGTAGGGTGCAAGCGTTAATCGGAATTACTGGGCGTAAAGCGTGCGCAGGCGGTTGTGCAAGA
CCGATGTGAAATCCCCGGGCTTAACCTGGGAATGGCATTGGTGACTGCACGGCTAGAGTgtgtCAGAGGggggTAGAATT
CCACGTGTAGCAGTGAAATGCGTAGAGATGTGGAGGAATACCGATGGCGAAGGCAGCCcccTGGGATAACACTGACGCTC
ATGCACGAAAGCGTGGGGAGCAAACAGG
>OTU_407
TAGGGAATCTTCCACAATGGACGAAAGTCTGATGGAGCAACGCCGCGTGAGTGATGAAGGATTTCGGTTCGTAAAACTCT
GTTGCAAGGGAAGAACAAGTAGCGTAGTAACTGGCGCTACCTTGACGGTACCTTGTTAGAAAGCCACGGCTAACTACGTG
CCAGCAGCCGCGGTAATACGTAGGTGGCAAGCGTTGTCCGGAATTATTGGGCGTAAAGCgcgcgcAGGTGGTTTCTTAAG
TCTGATGTGAAAGCCcccGGCTCAACCGGGGAGGGTCATTGGAAACTGGGAAACTTGAGTGCAGAAGAGGATAGTGGAAT
TCCAAGTGTAGCGGTGAAATGCGTAGAGATTTGGAGGAACACCAGTGGCGAAGGCGACTGTCTGGTCTGTAACTGACACT
GAGGCGCGAAAGCGTGGGGAGCAAACAGG
>OTU_408
TAGGGAATCTTCCACAATGGGCGAAAGCCTGATGGAGCAACACCGCGTGAGTGAAGAAGGGTTTCGGCTCGTAAAACTCT
GTTGTTGGAGAAGAACGTATGTAATAGTAACTGATTACATAGTGACGGTATCCAACCAGAAAGCCACGGCTAACTACGTG
CCAGCAGCCGCGGTAATACGTAGGTGGCAAGCGTTATCCGGATTTATTGGGCGTAAAGCGAGCGCAGGCGGTTttttAAG
TCTGATGTGAAAGCCCTTGGCTCAACCAAGGAAGTGCATCGGAAACTGGAAAACTTGAGTGCAGAAGAGGACAGTGGAAC
TCCATGTGTAGCGGTGAAATGCGTAGATatatGGAAGAACACCAGTGGCGAAGGCGGCTGTCTGGTCTGTAACTGACGCT
GAGGCTCGAAAGCATGGGTAGCGAACAGGATTAGATACCCCCCC
>OTU_409
TGGGGAATATTGCACAATGGAGGGAACTCTGATGCAGCGACGCCGCGTGAGTGATGAAGGGATTCGTCTCGTAAAACTCT
GTACTATGGGAAGAAAAGGACTGTACCATAGAAGAAAGCTCCGGCTAAATACGTGCCAGCAGCCGCGGTAATACGTATGG
AGCGAGCGTTGTCCGGAATTATTGGGCGTAAAGGGTGCGTAGGCGGCTTTACAAGTTGGATGTGAAATCTTGTGGCTCAA
CCACAAAATTGCATCCAAAACTGTAAAACTTGAGTTAAGGAGAGGTAAGTGGAATTCCTGGTGTAGCGGTGGAATGCGTA
GATATCAGGAGGAATACCGGTGGCGAAGGCGACTTACTGGACTTAAACTGACGCTGAGGCACGAAAGCGTGGGGAGCAAA
CAGGATTAGATACCCTGAG
>OTU_410
TGGGGAATATTGCACAATGGgggAAACCCTGATGCAGCGACGCCGCGTGAAGGAAGAAGTATCTCGGTATGTAAACTTCT
ATCAGCAGGGAAGAAAATGACGGTACCTGACTAAGAAGCCCCGGCTAACTACGTGCCAGCAGCCGCGGTAATACGTAGGg
ggCAAGGCGTTATCCGGATTTACTGGGTGTAAAGGGAGCGTAGACGGTGCTGCAAGTCTGATGTGAAAGGCGGgggCTCA
ACCCCTGGACTGCATTGGAAACTGTAGCACTCGAGTGCCGGAGAGGTAAGACGGAATTCCTAGTGTAGCGGTGAAATGCG
TAGATATTAGGAGGAACACCAGTGGCGAAGGCGGCTTACTGGACGGTAACTGACGTTGAGGCTCGAAAGCGTGGGGAGCA
AACAGGAGTTAGATACCCTGAGTAAGCTC
>OTU_411
TGGGGAATATTGCACAATGGGCGGAAGCCTGATGCAGCGACGCCGCGTGAGGGATGACGGCCTCGGGTTGTAAACCTCTT
TCAGCAGGGACGAAGCGCAAGTGACGGTACCTGCAGAAGAAGCGCCGGCCAACTACGTGCCAGCAGCCGCGGTAAGACGT
AGGGCGCGAGCGTTGTCCGGATTTATTGGGCGTAAAGAGCTCGTAGGCGGCTTGTCGCGTCGAATGTGAAATCTCAGGGC
TCAACTCTGACATTGCATTCGATACGGGCAGGCTAGAGTTCGGTAGGGGAGACTGGAATTCCTGGTGTAGCGGTGAAATG
CGCAGATATCAGGAGGAACACCGGTGGCGAAGGCGGGTCTCTGGGCCGATACTGACGCTGAGGAGCGAAAGCGTGGGGAG
CGAACAGGATTA
>OTU_412
TGAGGAATATTGGTCAATGGGCGCTAGCCTGAACCAGCCAAGTAGCGTGAAGGATGACTGCCCTATGGGTTGTAAACTTC
TTTTATATGGGAATAAAGTGCAGTATGTATACTGCTTTGCATGTACCTTATGAATAAGGATCGGCTAACTCCGTGCCAGC
AGCCGCGGTAATACGGAGGATCCGAGCGTTATCCGGATTTATTGGGTTTAAAGGGAGCGTAGGCGGGTTGTTAAGTCAGT
TGTGAAAGTTTGCGGCTCAACCGTAAAATTGCAGTTGATACTGGCATCCTTGAGTACAGTAGAGGTAGGCGGAATTCGTG
GTGTAGCGGTGAAATGCTTAGATATCACGAAGAACTCCGATTGCGAAGGCAGCCTGCTGGACTGTAACTGACGCTGATGC
TCGAAAGTGTGGGTATCAAACAGG
>OTU_413
TGGGGAATCTTGCGCAATGGGCGAAAGCCTGACGCAGCGACGCCGCGTGAGGGAAGAAGGCCTTCGGGTTGTAAACCTCT
TTCAGCAGGGACGAAGCCACTCGGGTTAATAGCCCAGAGGGTGACGGTACCTGCAGAAGAAGCCCCGGCTAACTACGTGC
CAGCAGCCGCGGTAATACGTAGGgggCAAGCGTTGTCCGGATTTATTGGGCGTAAAGAGCGTGTAGGCGGCCAGACAGGT
CCGTTGTGAAAACTGGAGGCTTAACCTTCAGACGTCGATGGAAACCGTTTGGCTAGAGTCCGGAAGAGGAGAGTGGAATT
CCTGGTGTAGCGGTGAAATGCGCAGATATCAGGAAGAACACCCGTGGCTAAGGCGGCTctctAGTACGGTACTGACGCTG
AGACGCGAAAGCGTGGGGAGCGAACAGG
>OTU_414
TCGGGAATTTTGCTCAATGGgggAAACCCTGAAGCAGCAACGCCGCGTGAGGGATGAAGGCCTTCGGGTTGTAAACCTCT
TTTCTCAGGGAAGATGATGACGGTACCTGAGGAAGAAGCCACGGCTAACTACGTGCCAGCAGCCGCGGTAATACGTAGGT
GGCAAGCGTTGTCCGGATTTACTGGGCGTAAAGAGCgcgcAGGCGGTCGTTCAAGTCGAGTGTGAAAGCCcccGGCTCAA
CTGGGGAGGGTCACTCGATACTGATCGACTCGAAGGCAGGAGAGGGAAGTGGAATTCCCGGTGTAGTGGTGAAATGCGTA
GATATCGGGAGGAACACCAGTGGCGAAGGCGACTTCCTGGCCTGTTCTTGACGCTGAGGCGCGAAAGCTAGGGGAGCAAA
CGGG
>OTU_415
TGGGGAATCTTGCCCAATGGGCGCAAGCCTGAGGCAGCAACGCCGCGTGGgggATGAAGGCTTTCGGGTTGTAAACCCCT
TTCAGCAGGGACGAAGTTGACGGTACCTGCAGAAGAAGCCCCGGCCAACTACGTGCCAGCAGCCGCGGTAATACGTAGGg
ggCGAGCGTTGTCCGGATTTATTGGGCGTAAAGAGCTCGTAGGCGGCTCGGTAAGTCGGATGTGAAATCTCCAGGCTTAA
CCTGGAGAGGCCATTCGATACTGCTGTGGCTAGAGTCCGGTAGAGGAGCATGGAATTCCCGGTGTAGCGGTGAAATGCGC
AGATATCGGGAGGAACACCAGTAGCGAAGGCGGTGCTCTGGGCCGGAACTGACGCTGAGGAGCGAAAGCGTGGGGAGCGA
ACAGG
>OTU_416
TGGGGAATCTTGCGCAATGGGCGAAAGCCTGACGCAGCGACGCCGCGTGCGGGAAGAAGGCCTTCGGGTTGTAAACCGCT
TTCAGGggggACGAAGCCACTCGGGTTAATAGCCCAGAGGGTGACGGTACCTTCAGAAGAAGCCCCGGCTAACTACGTGC
CAGCAGCCGCGGTAATACGTAGGgggCGAGCGTTGTCCGGATTTATTGGGCGTAAAGCGCGTGTAGGCGGCCATGCAGGT
CCGCTGTGAAAACTAGAGGCTCAACCTCTAGAGGTCGGTGGAAACCGCATGGCTAGAGTCCGGAAGAGGAGACTGGAATT
CCCGGTGTAGCGGTGAAATGCGCAGATATCGGGAGGAACACCCGTGGCGAAGGCGGGTCTCTGGGACGGTACTGACGCTG
AGACGCGAAAGCGTGGGGAGCGAACAGG
>OTU_417
TGGGGAATATTGCACAATGGGCGCAAGCCTGATGCAGCGACGCCGCGTGCGGGATGGAGGCCTTCGGGTTGTAAACCGCT
TTTGTTCAAGGGCAAGGCACGGTTtttGGCCGTGTTGAGTGGATTGTTCGAATAAGCACCGGCTAACTACGTGCCAGCAG
CCGCGGTAATACGTAGGGTGCAAGCGTTATCCGGATTTATTGGGCGTAAAGGGCTCGTAGGCGGTTCGTCGCGTCCGGTG
TGAAAGTCCATCGCTTAACGGTGGATCCGCGCCGGGTACGGGCGGGCTTGAGTGCGGTAGGGGAGACTGGAATTCCCGGT
GTAACGGTGGAATGTGTAGATATCGGGAAGAACACCAATGGCGAAGGCAGGTCTCTGGGCCGTTACTGACGCTGAGGAGC
GAAAGCGTGGGGAGCGAACAGG
>OTU_418
TGGGGAATCTTGCGCAATGGGCGGAAGCCTGACGCAGCGACGCCGCGTGCGGGAGGAAGGCCCTCGGGTCGTAAACCGCT
TTCAGCAGGGACGAGGCCGCAAGGTGACGGTACCTGCAGAAGAAGCCCCGGCTAACTACGTGCCAGCAGCCGCGGTAATA
CGTAGGgggCGAGCGTTATCCGGATTCATTGGGCGTAAAGCGCTCGTAGGCGGCCTGCTAGGTCGGGAGTCAAATGCGGg
ggCCCAACCcccGGCCGCTCCCGATACCGGCGGGCTTGAGTTTGGTAGGGGAAGGCGGAATTCCCGGTGTAGCGGTGGAA
TGCGCAGATATCGGGAAGAACACCGGTGGCGAAGGCGGCCTTCTGGGCCACAACTGACGCTGAGGAGCGAAAGCTGGggg
AGCGAACAGGA
>OTU_419
TAGGGAATCTTCCACAATGGGCGAAAGCCTGATGGAGCAACGCCGCGTGAGTGATGAAGGTTTTCGGATCGTAAAGCTCT
GTTGTTAGGGAAGAACACCCGGGAGAGGATCCCGGTTTGACGGTACCTAACGAGGAAGCCCCGGCTAACTACGTGCCAGC
AGCCGCGGTAATACGTAGGgggCAAGCGTTGTCCGGAATTATTGGGCGTAAAGCgcgcgcAGGCGGCCTATTAAGTCTGA
TGTGAAAGCCCACGGCTCAACCGTGGAGGGCCATTGGAAACTGGTAGGCTTGAGTGCAGGAGAGGAGAGCGGAATTCCCG
GTGTAGCGGTGAAATGCGTAGATATCGGGAGGAACACCCGTGGCGAAGGCGGCTctctGGCCTGTAACTGACGCTGAGGC
GCGAAAGCGTGGGGAGCAAACAGG
>OTU_420
TAGGGAATCTTCCGCAATGGACGAAAGTCTGACGGAGCAACGCCGCGTGAGTGATGAAGGGTTTCGGCTCGTAAAGCTCT
GTTGTTAGGGAAGAACAAGTGCCTGAGTAACTGCAGGCACCTTGACGGTACCTAACCAGAAAGCCACGGCTAACTACGTG
CCAGCAGCCGCGGTAATACGTAGGTGGCAAGCGTTGTCCGGAATTATTGGGCGTAAAGCgcgcgcAGGCGGTCTCTTAAG
TCTGATGTGAAAGCCcccGGCTCAACCGGGGAGGGCCATTGGAAACTGGGAGACTTGAGTACAGAAGAGGAGAGTGGAAT
TCCACGTGTAGCGGTGAAATGCGTAGATATGTGGAGGAACACCAGTGGCGAAGGCGACTctctGGTCTGTAACTGACGCT
GAGGCGCGAAAGCGTGGGGAGCAAACAGGATTAGACCACCCCGTAGTC
>OTU_421
TGAGGAATATTGGTCAATGGGCGGTAGCCTGAACCAGCCAAGTAGCGTGAAGGATGAAGGTTCTATGGATTGTAAACTTC
TTTTATAAAGGAATAAAGTGAGGCACGTGTGCCTTtttGTATGTACTTTATGAATAAGGATCGGCTAACTCCGTGCCAGC
AGCCGCGGTAATACGGAGGATCCGAGCGTTATCCGGATTTATTGGGTTTAAAGGGAGCGTAGATGGGTTGTTAAGTCAGT
TGTGAAAGTTTGCGGCTCAACCGTAAAATTGCAATTGATACTGGCGTCCTTGAGTACAGTTGAGGTGGGCGGAATTCGTG
GTGTAGCGGTGAAATGCTTAGATATCACGAAGAACTCCTATTGCGAAGGCAGCTCACTAAACTGCAACTGACATTGAGGC
TCGAAAGTGTGGGTATCAAACAGG
>OTU_422
TGGGGAATCTTGCACAATGGgggAAACCCTGATGCAGCGACGCCGCGTGAGTGATGAAGCCCTTCGGGGTGTAAAGCTCT
TTCGGCAGGGACGATAATGACGGTACCTGAAGAAGAAGCTGCGGCTAACTACGTGCCAGCAGCCGCGGTAATACGTAGGC
AGCGAGCGTTGTTCGGAGTTACTGGGCGTAAAGAGTGCGTAGGCGGTTTTCTAAGTTTGGTGTGAAATCTCCCGGCTCAA
CTGGGAGGGTGCGCCGAAGACTGGAAGGCTAGAGTATGGGAGAGGTAAGCGGAATTCCTGGTGTAGCGGTGAAATGCGTA
GATATCAGGAGGAACACCTGCGGTGTAGACGGCTTACTGGACCATCACTGACGCTGAGGCACGAAAGCGTGGGTAGCAAA
CAGG
>OTU_423
TGGGGAATATTGCGCAATGGGCGAAAGCCTGACGCAGCGACGCCGCGTGAGGGATGACGGCCTTCGGGTTGTAAACCTCT
TTCAGCAGGGACGAAGCGCAAGTGACGGTACCTGCAGAAGAAGCACCGGCCAACTACGTGCCAGCAGCCGCGGTAATACG
TAGGGTGCAAGCGTTGTCCGGAATTATTGGGCGTAAAGAGCTCGTAGGCGGCTTGTCACGTCGACTGTGAAAACCCGGGG
CTCAACTCCGGGCCTGCAGTCGATACGGGCTGGCTTGAGTGCGGTAGGGGAGACTGGAATTCCTGGTGTAGCGGTGAAAT
GCGCAGATATCAGGAGGAACACCGGTGGCGAAGGCGGGTCTCTGGGCCGTAACTGACGCTGAGGAGCGAAAGCGTGGGGA
GCGAACAGG
>OTU_424
TGGGGAATATTGGACAATGGggggAACCCTGATCCAGCCATGCCGCGTgtgtgAAGAAGGCCTTTTGGTTGTAAAGCACT
TTAAGCGAGGAGGAGGCTTACCTGGTTAATACCTGGGATAAGTGGACGTTACTCGCAGAATAAGCACCGGCTAACTCTGT
GCCAGCAGCCGCGGTAATACAGAGGGTGCAAGCGTTAATCGGATTTACTGGGCGTAAAGCgcgcgTAGGTGGCTAATTAA
GTCAAATGTGAAATCCCCGAGCTTAACTTGGGAATTGCATTCGATACTGGTTAGCTAGAGTATGGGAGAGGATGGTAGAA
TTCCAGGTGTAGCGGTGAAATGCGTAGAGATCTGGAGGAATACCGATGGCGAAGGCAGCCATCTGGCCTAATACTGACAC
TGAGGTGCGAAAGCATGGGGAGCAAACAGG
>OTU_425
TGGGGAATATTGGGCAATGGACGCAAGTCTGACCCAGCAACGCCGCGTGAAGGAAGAAGGCTTTCGGGTTGTAAACTTCT
TTTGTCAGGGAACAGTAGAAGAGGGTACCTGACGAATAAGCCACGGCTAACTACGTGCCAGCAGCCGCGGTAATACGTAG
GTGGCAAGCGTTGTCCGGATTTACTGGGTGTAAAGGGCGTGCAGCCGGGCAGGCAAGTCAGATGTGAAATCTGGAGGCTC
AACCTCCAAACTGCATTTGAAACTGCTTGTCTTGAGTATCGGAGAGGTCATCGGAATTCCTTGTGTAGCGGTGAAATGCG
TAGATATAAGGAAGAACACCAGTGGCGAAGGCGGATGACTGGACGACAACTGACGGTGAGGCGCGAAAGCGTGGGGAGCA
AACAGG
>OTU_426
TGGGGAATCTTGCGCAATGGGCGAAAGCCTGACGCAGCAACGCCGCGTGGgggATGAAGGCTCTCGGGTTGTAAACTCCT
TTCAGCAGGGACGAAATTGACGGTACCTGCAGAAGAAGCCCCGGCCAACTACGTGCCAGCAGCCGCGGTAATACGTAGGg
ggCAAGCGTTGTCCGGATTCATTGGGCGTAAAGAGCTCGTAGGCGGCTCCGTCAGTCGGGTGTGAAACCTCCAGGCTCAA
CCTGGAGCTGCCACCCGATACTGCGGTGGCTTGAGTCCGGTAGGgggCCACGGAATTCCTGGTGTAGCGGTGAAATGCGC
AGATATCAGGAGGAACACCGATGGCGAAGGCAGTGGCCTGGGCCGGTACTGACGCTGAGGAGCGAAAGCGTGGGGAGCGA
ACAGGACTTAGATATCCCCAGTAGCTCC
>OTU_427
CAAGGAATTTTCCGCAATGGGCGAAAGCCTGACGGAGCAACGCCGCGTGTGGGATGACGCTTTTCGGAGTGTAAACCACT
GTTCCTGGGGACGAAGCACTGACGGTACCCAGGGAGGAAGGCCCGGCTAACTACGTGCCAGCAGCCGCGGTAATACGTAG
GGGTCGAGCGTTGTCCGGAGTTACTGGGCGTAAAGCgcgcgcAGGTGGCTCATTACGCCCGGCGTGAAAGCCcccGGCCT
AACCGGGGAAGGTCGTCGGGTACGGGTGAGCTTGAGGGTATCAGGGGCTGGTGGAATTCCCGGTGTAGTGGTGAAATGCG
TAGAGATCGGGAGGAACACCCGTGGCGAAGGCGGCCAGCTGGGATACACCTGACACTGAGGCGCGAAGGCGTGGGGAGCG
AACGGG
>OTU_428
TGGGGAATATTGCACAATGGGCGCAAGCCTGATGCAGCGACGCCGCGTGGgggATGACGGCCTTCGGGTTGTAAACTCCT
TTCGCTAGGGACGAAGCTTtttGTGACGGTACCTAGATAAGAAGCACCGGCTAACTACGTGCCAGCAGCCGCGGTAATAC
GTAGGGTGCGAGCGTTGTCCGGAATTACTGGGCGTAAAGGGCTCGTAGGTGGTTTGTCGCGTCGTCTGTGAAATTCCGGG
GCTTAACTCCGGGCGTGCAGGCGATACGGGCATAACTTGAGTACTGTAGGGGTAACTGGAATTCCTGGTGTAGCGGTGAA
ATGCGCAGATATCAGGAGGAACACCGATGGCGAAGGCAGGTTACTGGGCAGTTACTGACGCTGAGGAGCGAAAGCATGGG
TAGCGAACAGG
>OTU_429
TGGGGAATATTGGACAATGGGCGGAAGCCTGATCCAGCAATTCCGCGTGGGTGAAGAAGGTCTTCGGATTGTAAAGCCCT
TTCGGCGGGGACGATGATGACGGTACCCGCAGAAGAAGCCCCGGCTAACTTCGTGCCAGCAGCCGCGGTAATACGAAGGg
ggCTAGCGTTGCTCGGAATTACTGGGCGTAAAGGGCGCGTAGGCgcgcAGTTAGTCAGGCGTGAAATTCCTGGGCTTAAC
CTGGGGACTGCGCTTGATACGGCTGTGCTAGAGGGTGGAAGAGGCTCGCGGAATTCCCAGTGTAGAGGTGAAATTCGTAG
ATATTGGGAAGAACACCGGTGGCGAAGGCGGCGAGCTGGTCCATTACTGACGCTGAGGCGCGACAGCGTGGGGAGCAAAC
AGGATTGAGACTACCCGTCGCTAGTC
>OTU_430
TAGGGAATATTGGGCAATGGGCGAGAGCCTGACCCAGCCATGCCGCGTGCAGGAAGAAGGCCTTCTGGGTTGTAAACTGC
TTTTACCAGGGAAGAAAACGCTCTTGCGAGAGTAACTGACGGTACCTGGTGAATAAGCACCGGCTAACTCCGTGCCAGCA
GCCGCGGTAATACGGAGGGTGCAAGCGTTGTCCGGATTTATTGGGTTTAAAGGGTGCGTAGGCGGCCCGTTAAGTCAGCG
GTGAAATCCCAGGGCTCAACCCTGGAACTGCCGTTGATACTGGCGGGCTTGAGTTCGGTCGAGGCGGGCGGAACTGGTGG
TGTAGCGGTGAAATGCATAGATACCACCAAGAACCCCGATTGCGTAGGCAGCTCGCTAGGCCGAAACTGACGCTGAGGCA
CGAAAGCGTGGGGAGCGAACAGG
>OTU_431
TAGGGAATATTGGGCAATGGCCGAGAGGCTGACCCAGCCATGCCGCGTGCAGGACGAAGGCTTTCTGAGTCGTAAACTGC
TTTTGCCAGGGAAGAATAAGGgggATGCGTCCTCCGACGACGGTACCTGGTGAATAAGCACCGGCTAACTCCGTGCCAGC
AGCCGCGGTAATACGGAGGGTGCAAGCGTTGTCCGGATTTATTGGGTTTAAAGGGTGCGTAGGCGGCCGTTTAAGTCCGG
GGTGAAAGCCCACTGCTCAACAGTGGAACTGCCCTGGAAACTGGACGGCTTGAGTACAGACGAGGGCGGCGGAATGGATG
GTGTAGCGGTGAAATGCATAGATACCATCCAGAACCCCGATTGCGAAGGCAGCTGCCTAGACTGTAACTGACGCTGAGGC
ACGAAAGCGTGGGGAGCGAACAGG
>OTU_432
CAGGGAATCTTGGGCAATGGGCGAAAGCCTGACCCAGCGACGCCGCGTGGAGGAAGAAGTCCTTCGGGGCGTAAACTCCT
GGACTGGgggACGAGGAAGGACGGTACCCCAGTAGAAAGGGACGGCTAACTACGTGCCAGCAGCCGCGGTAAAACGTAGG
TCCCGAGCGTTGTTCGGATTCACTGGGTGTAAAGGGCGCGTAGGTGGTTGTCTGTGTCTCATGTGAAAACTCAGGGCTCA
ACTCTGAGATTGCGTGGGAAACTAGGCAGCTAGAGGACGGTAGAGGGGAGTGGAATTCCCGGTGTAGCGGTAAAATGCGT
AGATATCGGGAGGAACACCGGTGGCGAAGGCGGCTctctGGGCCGATCCTGACGCTGAGGCGCGAAAGCTAGGGGAGCGA
ACCGG
>OTU_433
TGGGGAATCTTGCGCAATGCGCGAAAGCGTGACGCAGCAACGCCGCGTGGgggAAGAAGGCCTTCGGGTTGTAAACCCCT
TTCAGGAGGGACGAAGCCCGAGCGGTGAACAGCCGACTCGGGTGACGGTACCTCCAGAAGAAGCCCCGGCTAACTACGTG
CCAGCAGCCGCGGTAATACGTAGGgggCAAGCGTTGTCCGGAATCATTGGGCGTAAAGAGCGTGTAGGCGGTCCGGTTAG
TCGGCTGTGAAAGTCCAGGGCTCAACCCTGGGATGCCGGTCGATACTGCCGGACTAGAGTCCGGAAGAGGCAAGTGGAAT
TCCCGGTGTAGCGGTGAAATGCGCAGATATCGGGAGGAACACCAATGGCGAAGGCAGCTTGCTGGGACGGTACTGACGCT
GAGACGCGAAAGCGTGGGGAGCAAACAGG
>OTU_434
TGGGGAATATTGGACAATGGGCGCAAGCCTGATCCAGCAATGCCGCGTGGGTGAAGAAGGTCCTCGGATTGTAAAGCCCT
TTCGGCGGGGACGATGATGACGGTACCCGCAGAAGAAGCCCCGGCTAACTTCGTGCCAGCAGCCGCGGTAATACGAAGGg
ggCTAGCGTTGCTCGGAATGACTGGGCGTAAAGGGCGCGTAGGCGGCGCATTTAGTCAGGCGTGAAAGTCCTGGGCTCAA
CCTGGGAACTGCGCTTGATACGGGTGTGCTAGAGGACGGAAGAGGCTCGCGGAATTCCCAGTGTAGAGGTGAAATTCGTA
GATATTGGGAAGAACACCGGTGGCGAAGGCGGCGAGCTGGTCCGTATCTGACGCTGAGGCGCGACAGCGTGGGGAGCAAA
CAGG
>OTU_435
TAGGGAATATTGGGCAATGGACGAGAGTCTGACCCAGCCATGCCGCGTGCAGGATGAAGGCCTTCTGGGTTGTAAACTGC
TTTTATCAGGGAAGAAAACGCTCCTGCGGGAGTAACTGACGGTACCTGATGAATAAGCACCGGCTAACTCCGTGCCAGCA
GCCGCGGTAATACGGAGGGTGCAAGCGTTGTCCGGATTTATTGGGTTTAAAGGGTGCGTAGGCGGTCTATTAAGTCAGTG
GTGAAAGCCAACAGCTCAACTGTTGAACTGCCATTGATACTGATAGACTTGAGTACAGACGAGGTAGGCGGAATTGAAGA
TGTAGCGGTGAAATGCATAGATATCTTCAAGAACACCGATTGCGTAGGCAGCTTACTAGGCTGTAACTGACGCTGAGGCA
CGAAAAGCGTGGGGAGCGAACAGGATTAGATCTAGTAGTCC
>OTU_436
TGGGGAATCTTGCGCAATGGGCGAAAGCCTGACGCAGCGACGCCGCGTGCGGGAAGAAGGCCTTCGGGTTGTAAACCGCT
TTCAGGAGGGAAGAAGCGAAAGTGACGGTACCTCCAGAAGAAGCCCCGGCCAACTACGTGCCAGCAGCCGCGGTAATACG
TAGGgggCAAGCGTTGTCCGGAATTATTGGGCGTAAAGAGCTCGTAGGCGGTCCTTTAAGTCGGAAGTGAAATCTCAGGG
CTCAACCCTGAAATTGCTTTCGATACTGGCGGACTTGAGGCAGGTAGGGGAGAGCGGAATTCCTGGTGTAGCGGTGAAAT
GCGCAGATATCAGGAGGAACACCGGTGGCGAAGGCGGCTctctGGGCCTGTACTGACGCTGAGGAGCGAAAGCGTGGGGA
GCGAACAGG
>OTU_437
TAAGGAATATTGGTCAATGGAGGCAACTCTGAACCAGCCATGCCGCGTGAAGGATGAAGGCCCTCTGGGTTGTAAACTTC
TTTTATCTGGGACGAAACACTCTTATTCTTAAGAGCTTGACGGTACCAGAGGAATAAGCACCGGCTAACTCCGTGCCAGC
AGCCGCGGTAATACGGAGGGTGCAAGCGTTATCCGGATTCACTGGGTTTAAAGGGTGCGTAGGTGGGTCTGTAAGTCAGT
GGTGAAATCTCCGTGCTTAACATGGAAACTGCCATTGATACTATAGGTCTTGAATTTTCTGGAGGATAGCGGAATATGTC
ATGTAGCGGTGAAATGCTTAGATATGACATAGAACACCAATTGCGAAGGCAGCTATCTACAGGGATATTGACACTGAGGC
ACGAAAGCGTGGGGATCAAACAGGATTAGATCGACCCGGTCAGTGCC
>OTU_438
TGGGGAATATTGCACAATGGgggAAACCCTGATGCAGCGACGCCGCGTGAAGGAAGAAGTATTTCGGTATGTAAACTTCT
ATCAGCAGGGAAGAAAATGACGGTACCTGACTAAGAAGCCCCGGCTAACTACGTGCCAGCAGCCGCGGTAATACGTAGGg
ggCAAGCGTTATCCGGATTTACTGGGTGTAAAGGGAGCGTAGACGGAAGTGCAAGTCTGAAGTGAAAGCCCGGGGCTCAA
CCCCGTGACTGCTTTGGAAACTGTGCTTCTAGAGTGTCGGAGAGGTAAGCGGAATTCCTAGTGTAGCGGTGAAATGCGTA
GATATTAGGAGGAACATCAGTGGCGAAGGCGGCTTACTGGACGATAACTGACGTTGAGGCATCGAAAAGCGTGGGGACGC
AAAACAGGATTAACGAATACCCCTGCTAGTCCA
>OTU_439
TGGGGAATATTGGACAATGGGCGAAAGCCTGATCCAGCAATGCCGCGTGAGTGATGAAGGCCTTAGGGTTGTAAAGCTCT
TTTACCCGGGATGATAATGACAGTACCGGGAGAATAAGCCCCGGCTAACTCCGTGCCAGCAGCCGCGGTAATACGGAGGg
ggCTAGCGTTGTTCGGAATTACTGGGCGTAAAGCGTACGTAGGCGGCTTTGTAAGTTAGAGGTGAAAGCCCGGAGCTCAA
CTCCGGAATTGCCTTTAAGACTGCATCGCTAGAACGTCGGAGAGGTGAGTGGAATTCCGAGTGTAGAGGTGAAATTCGTA
GATATTCGGAAGAACACCAGTGGCGAAGGCGACTCACTGGACGACTGTTGACGCTGAGGTACGAAAGCGTGGGGAGCAAA
CAGG
>OTU_440
TGGGGAATATTGCACAATGGGCGAAAGCCTGATGCAGCAACGCCGCGTGAAGGATGAAGGGTTTCGGCTCGTAAACTTCT
ATCAATAGGGAAGAAACAAATGACGGTACCTAAATAAGAAGCCCCGGCTAACTACGTGCCAGCAGCCGCGGTAATACGTA
GGgggCAAGCGTTATCCGGAATTACTGGGTGTAAAGGGAGCGTAGGCGGCATGGTAAGCCAGATGTGAAAGCCTTGGGCT
TAACCCGAGGATTGCATTTGGAACTATCAAGCTAGAGTACAGGAGAGGAAAGCGGAATTCCTAGTGTAGCGGTGAAATGC
GTAGATATTAGGAAGAACACCAGTGGCGAAGGCGGCTTTCTGGACTGAAACTGACGCTGAGGCTCGAAAAGCGTGGGGAG
CAAACAGGATTAGATACCCGGCGCATTCGATCAGGCTTAGCCTGAA
>OTU_441
TGGGGAATATTGGGCAATGGGCGCAAGCCTGACCCAGCAACGCCGCGTGAAGGAAGAAGGCTTTCGGGTTGTAAACTTCT
TTTGTCAGGGAAGATGAACAGACTGTACCTGACGAATAAGCCACGGCTAACTACGTGCCAGCAGCCGCGGTAATACGTAG
GTGGCAAGCGTTGTCCGGATTTACTGGGTGTAAAGGGCGTGTAGGCGGGATTGCAAGTCAGGCGTGAAAACCAGGGGCTC
AACCTCTGGCCTGCGTTTGAAACTGTAGTTCTTGAGTACTGGAGAGGTTGACGGAATTCCTAGTGTAGCGGTGAAATGCG
TAGATATTAGGAGGAACACCAGTGGCGAAGGCGGTCAACTGGACAGCAACTGACGCTGAGGCGCGAAAGCGTGGGGAGCA
AACAGGATTAGACTACCCGAGT
>OTU_442
TGGGGAATATTGCTCAATGGGCGCAAGCCTGAAGCAGCGACGCCGCGTGAGGGATGAAGGCCTTCGGGTTGTAAACCTCT
TTCAGCAGGGAAGAAGCGAAAGTGACGGTACCTGCAGAAGAAGCACCGGCTAACTACGTGCCAGCAGCCGCGGTAATACG
TAGGGTGCAAGCGTTGTCCGGAATTATTGGGCGTAAAGAGCTCGTAGGCGGTCTGTCGCGTCTGCTGTGAAAACTCGGGG
CTTAACCCCGGGCCTGCAGTGGGTACGGGCAGACTAGAGTGCGGTAGGGGAGACTGGAATTCCTGGTGTAGCGGTGAAAT
GCGCAGATATCAGGAGGAACACCGGTGGCGAAGGCGGGTCTCTGGGCCGTAACTGACGCTGAGGAGCGAAAGCATGGGTA
GCGAACAGG
>OTU_443
TGGGGAATATTGCACAATGGGCGAAAGCCTGATGCAGCAACGCCGCGTGCGGGATGACGGCCTTCGGGTTGTAAACCGCT
TTCAGTAGGGACGAAGGGTGACTGACGGTACCTACAGAAGAAGGACCGGCTAACTACGTGCCAGCAGCCGCGGTGATACG
TAGGGTCCGAGCGTTGTCCGGAATTATTGGGCGTAAAGGGCTTGTAGGCGGTTCGTCGCGTCAGAAGTGAAAACTCAGGG
CTTAACCCTGAGCCTGCTTTTGATACGGGCGGACTAGAGGGATGCAGGGGAGAACGGAATTCCTGGTGGAGCGGTGGAAT
GCGCAGATATCAGGAGGAACACCGGTGGCGAAGGCGGTTCTCTGGGCATTACCTGACGCTGAGAAGCGAAAGCGTGGGGA
GCAAACAGG
>OTU_444
TAAGGAATATTGGTCAATGGgggCAACCCTGAACCAGCCATGCCGCGTGCAGGAAGACAGCCCTATGGGTCGTAAACTGC
TTTTATTGGGGAATAACCTCCTGTATGTATACAGGACTGAATGTACCCAAGGAATAAGGATCGGCTAACTCCGTGCCAGC
AGCCGCGGTAATACGGAGGATCCAAGCGTTATCCGGATTTATTGGGTTTAAAGGGTGCGTAGGCGGCTTATTAAGTCAGG
GGTGAAAGACGGTGGCTCAACCATCGCAGTGCCTTTGATACTGATGAGCTTGAATGCAGCTGAGGTAGGCGGAATGTGAC
AAGTAGCGGTGAAATGCATAGATATGTCACAGAACACCGATTGCGAAGGCAGCTTACTAAAGTGCAATTGACGCTGAGGC
ACGAAAGCGTGGGGATCAAACAGG
>OTU_445
TGAGGAATATTGGTCAATGGGCGCGAGCCTGAACCAGCCAAGTAGCGTGGAGGACGACGGCCCTACGGGTTGTAAACTCC
TTTTATAAGGGGATAAAGTTGGCCATGTATGGCCATTTGCAGGTACCTTATGAATAAGCATCGGCTAATTCCGTGCCAGC
AGCCGCGGTAATACGGAAGATGCGAGCGTTATCCGGATTTATTGGGTTTAAAGGGAGCGTAGGCGGCAGTCAAGTCAGCG
GTCAAATGGCGCGGCTCAACCGCGTTCCGCCGTTGAAACTGGCAGCCTTGAGTATGCACAGGGTACATGGAATTCGTGGT
GTAGCGGTGAAATGCTTAGATATCACGAGGAACTCCGATCGCGCAGGCATTGTACCGGGGCATTACTGACGCTGAGGCTC
GAAGGTGCGGGTATCAAACAGG
>OTU_446
TGGGGAATATTGGACAATGGGCGCAAGCCTGATCCAGCCATGCCGCGTGAGTGATGAAGGCCCTAGGGTTGTAAAGCTCT
TTCACCGGTGAAGATAATGACGGTAACCGGAGAAGAAGCCCCGGCTAACTTCGTGCCAGCAGCCGCGGTAATACGAAGGg
ggCTAGCGTTGTTCGGAATTACTGGGCGTAAAGCGCACGTAGGCGGACATTTAAGTCAGGGGTGAAATCCCGGGGCTCAA
CCCCGGAACTGCCTTTGATACTGGGTGTCTTGAGTGTGGAAGAGGTGAGTGGAATTCCGAGTGTAGAGGTGAAATTCGTA
GATATTCGGAGGAACACCAGTGGCGAAGGCGCTCACTGGTCCACAACTGACGCTGAGGTGCGAAAGCGTGGGGAGCAAAC
AGGATTAGACGTACCCCGGTAGTC
>OTU_447
TGGGGAATATTGCGCAATGGGCGAAAGCCTGACGCAGCGACGCCGCGTGGgggATGACGGCCTTCGGGTTGTAAACCTCT
TTCGACCGGGACGAAGCGAAAGTGACGGTACCGGTAGAAGAAGCACCGGCCAACTACGTGCCAGCAGCCGCGGTAATACG
TAGGGTGCGAGCGTTGTCCGGAATTATTGGGCGTAAAGAGCTCGTAGGCGGTgtgtCGCGTCGGTCGTGAAAACTTGGGG
CTTAACCCTGAGCGTGCGGTCGATACGGGCATCACTTGAGTTCGGCAGGGGAGACTGGAATTCCTGGTGTAGCGGTGAAA
TGCGCAGATATCAGGAGGAACACCGGTGGCGAAGGCGGGTCTCTGGGCCGATACTGACGCTGAGGAGCGAAAGCGTGGGG
AGCGAACAGG
>OTU_448
TGGGGAATATTGCACAATGGGCGGAAGCCTGATGCAGCGACGCCGCGTGAGGGATGACGGCCTTCGGGTTGTAAACCTCT
TTCAGCACGGACGAAGCGAGAGTGACGGTACGTGCAGAAGAAGCGCCGGCCAACTACGTGCCAGCAGCCGCGGTAAGACG
TAGGGCGCGAGCGTTGTCCGGATTTATTGGGCGTAAAGAGCTCGTAGGCGGCTTGTCGCGTCGTTCGTGAAAACTCACAG
CTCAACTGTGAGCTTGCGGTCGATACGGGCAGGCTGGAGTTCGGTAGGGGAGACTGGAATTCCTGGTGTAGCGGTGAAAT
GCGCAGATATCAGGAGGAACACCGGTGGCGAAGGCGGGTCTCTGGGCCGATACTGACGCTGAGGAGCGAAAGCGTGGGGA
GCGAACAGG
>OTU_449
TAGGGAATTTTCCACAATGGGCGCAAGCCTGATGGAGCAACGCCGCGTGCAGGATGAATGCCTTAGGGTTGTAAACTGCT
TTTATATGTGACGATTTTGACGGTAGCATATGAATAAGGATCGGCTAACTCCGTGCCAGCAGCCGCGGTCATACGGAGGA
TCCAAGCGTTATCCGGAATTACTGGGCGTAAAGAGTTGCGTAGGTGGCATAGTAAGTTGGTAGTGAAATGACGTGGCTCA
ACCATGTGTCCATTACCAAAACTGCTAAGCTTGAGAACGAgagagGTAGATGGAATTGCTAGTGTAGGAGTGAAATCCGT
AGATATTAGCAGGAACACCGATGGCGTAGGCAGTCTACTGGCTCGTTTCTGACACTAAGGCACGAAAGCATGGGGAGCAA
ACAGG
>OTU_450
TGGGGAATATTGCACAATGGGCGCAAGCCTGATGCAGCGACGCCGCGTGAGGGATGACGGCCTTCGGGTTGTAAACCTCT
GTTAGCAGGGAAGAAGagagaTTGACGGTACCTGCAGAGAAAGCGCCGGCTAACTACGTGCCAGCAGCCGCGGTAATACG
TAGGGCGCGAGCGTTGTCCGGAATTATTGGGCGTAAAGAGCTTGTAGGCGGTTTGTCGCGTCTGCTGTGAAAGGCCGGGG
CTTAACCCCGTGTATTGCAGTGGGTACGGGCAGACTAGAGTGCAGTAGGGGAGACTGGAATTCCTGGTGTAGCGGTGGAA
TGCGCAGATATCAGGAGGAACACCGATGGCGAAGGCAGGTCTCTGGGCTGTAACTGACGCTGAGAAGCGAAAGCATGGGG
AGCGAACAGG
>OTU_451
TGGGGAATCTTGGACAATGGgggCAACCCTGATCCAGCCATGCCGCGTGAGCGATGAAGGCCTTAGGGTTGTAAAGCTCT
TTCACCGGGGAAGATAATGACGGTACCCGGAGAAGAAGCCCCGGCTAACTCCGTGCCAGCAGCCGCGGTAATACGGAGGg
ggCTAGCGTTGTTCGGATTTACTGGGCGTAAAGCGCACGTAGGCGGACATTTAAGTCAGGGGTGAAATCCCGGGGCTCAA
CCCCGGAACTGCCTTTGATACTGGATGTCTGGAGGTCGAgagagGCGAGTGGAATTCCGAGTGTAGAGGTGAAATTCGTA
GATATTCGGAGGAACACCAGTGGCGAAGGCGGCTCGCTGGCTCGATACTGACGCTGAGGTGCGAAAGCGTGGGGAGCAAA
CAGGA
>OTU_452
TAGGGAATTTTCGTCAATGGGCGCAAGCCTGAACGAGCAATGCCGCGTGAACGAGGAAGGTCTTCGGATCGTAAAGTTCT
GTTGAAGGGGAAaaaGAGCGGAgagagGAAATGATCTCTGATTGATATTACCCTTCGAGGAAGTCACGGCTAACTACGTG
CCAGCAGCCGCGGTAATACGTAGGTGGCGAGCGTTATCCGGAATGATTGGGCGTAAAGGGTGCGTAGGCGGCCTGCTAAG
TCTGGAGTGAAAGGTACCGGCTCAACCGGTACAGGCTCTGGAAACTGGCGGGCTAGagagCAGGAGAGGGCGGTGGAACT
CCATGTGTAGCGGTAAAATGCGTAGATatatGGAAGAACACCAGTGGCGAAGGCGGCCGCCTGGCCTGTTGACTGACGCT
GAGGCACGAAAGCGTGGGGAGCAAATAGGATTAGAAT
>OTU_453
CGGGGAATATTGCACAATGGGCGAAAGCCTGATGCAGCGACGCCGCGTGGgggATGAAGGCTCTCGGGTCGTAAACCCCT
TTCAGCAGGGACGAATTCAGACGGTACCTGCAGAAGAAGCTCCGGCCAACTACGTGCCAGCAGCCGCGGTAACACGTAGG
GAGCAAGCGTTGTCCGGATTTATTGGGCGTAAAGAGCTCGTAGGCGGTTCGATAAGTCAGGTGTGAAAACTCTGGGCTCA
ACTCAGAGACGCCACTTGATACTGTCGTGACTTGAGTCTGGTAGGGGAGTGTGGAATTCCCGGTGTAGCGGTGAAATGCG
CAGATATCGGGAGGAACACCAGTGGCGAAGGCGGCACTCTGGGCCAGTACTGACGCTGAGGAGCGAAAGCGTGGGGAGCG
AACAGG
>OTU_454
TGGGGAATATTGCACAATGGgggAAACCCTGATGCAGCGACGCCGCGTGAGCGAAGAAGGCCTTCGGGTCGTAAAGCTCT
GTCCTATAGGAAGATAATGACGGTACTATAGGAGGAAGCCCCGGCTAACTACGTGCCAGCAGCCGCGGTAATACGTAGGg
ggCTAGCGTTGTCCGGAATCACTGGGCGTAAAGGGTTCGCAGGCGGAAATGCAAGTCAGATGTGAAAGGCATGGGCTCAA
CCCATGTAAGCATTTGAAACTGTATTTCTTGAGGTGTGGAGAGGTAAGTGGAATTCCTAGTGTAGCGGTGAAATGCGTAG
ATATTAGGAGGAATACCTGTGGCGAAGGCGACTTACTGGACACAATCTGACGCTGAGGAACGAAAGCGTGGGTAGCAAAC
AGG
>OTU_455
TGGGGAATATTGCACAATGGGCGGAAGCCTGATGCAGCGACGCCGCGTGAGGGATGACGGCCTTCGGGTTGTAAACCTCT
TTCACCAGGGACGAAGCGTGAGTGACGGTACCTGGAGAAGAAGCACCGGCCAACTACGTGCCAGCAGCCGCGGTAATACG
TAGGGTGCGAGCGTTGTCCGGAATTACTGGGCGTAAAGAGCTCGTAGGCGGTTTGTCGCGTCGTCTGTGAAATTCTGCAA
CTCAATTGCAGGCGTGCAGGCGATACGGGCAGACTTGAGTACTACAGGGGAGACTGGAATTCCTGGTGTAGCGGTGAAAT
GCGCAGATATCAGGAGGAACACCGGTGGCGAAGGCGGGTCTCTGGGTAGTAACTGACGCTGAGGAGCGAAAGCGTGGGTA
GCGAACAGG
>OTU_456
TGGGGAATCTTGCACAATGGGCGAAAGCCTGATGCAGCAACGCCGCGTGCGGGAAGAAGGCCCTAGGGTTGTAAACCGCT
TTCAGCAGGGAAGAAGATGACGGTACCTGTAGAAGAAGGTGCGGCCAACTACGTGCCAGCAGCCGCGGTGACACGTAGGC
ACCAAGCGTTGTCCGGATTTATTGGGCGTAAAGAGCTCGTAGGCGGTTCGGTAAGTCGGGTGTGAAAACTCTGGGCTCAA
CCCAGAGCCGCCACCCGATACTGCTGTGACTTGAGTTCGGTAGGGGAGCGGGGAATTCCTGGTGTAGCGGTGAAATGCGC
AGATATCAGGAGGAACACCAGTGGCGAAGGCGCCGCTCTGGGCCGAGACTGACGCTGAGGAGCGAAAGCGTGGGTAGCAA
ACAGG
>OTU_457
TGGGGAATATTGGACAATGGGCGAAAGCCTGATCCAGCAACGCCGCGTGAGGGATGACGGCCTCGGGTTGTAAACCTCTT
TCAGTAGGGACGAAGCGGAAGTGACGGTACCTACAGAAGAAGCACCGGCCAACTACGTGCCAGCAGCCGCGGTAATACGT
AGGGTGCGAGCGTTGTCCGGAATTATTGGGCGTAAAGGGCTCGTAGGCGGTTCGTCGCGTCGGGAGTGAAAACTCAGGGC
TTAACCCTGAGCCTGCTTCCGATACGGGCGGACTAGAGGTAGGTAGGGGAGAACGGAATTCCTGGTGTAGCGGTGGAATG
CGCAGATATCAGGAGGAACACCGATGGCGAAGGCAGTTCTCTGGGCCTTACCTGACGCTGAGGAGCGAAAGCGTGGGGAG
CGAACAGG
>OTU_458
TGGGGAATATTGGGCAATGGGCGCAAGCCTGACCCAGCAACGCCGCGTGAAGGAAGAAGGCTTTCGGGTTGTAAACTTCT
TTTCTCGGGGACGAAACAAATGACGGTACCTGAGGAATAAGCCACGGCTAACTACGTGCCAGCAGCCGCGGTAATACGTA
GGTGGCGAGCGTTATCCGGATTTACTGGGTGTAAAGGGCGTGTAGGCGGGACTGCAAGTCAGGTGTGAAAACTATGGGCT
CAACCCATAGCCTGCATTTGAAACTGTAGTTCTTGAGTGTCGGAGAGGCAATCGGAATTCCGTgtgtAGCGGTGAAATGC
GTAGATATACGGAGGAACACCAGTGGCGAAGGCGGATTGCTGGACGATAACTGACGCTGAGGCGCGAAAGCGTGGGGAGC
AAACAGG
>OTU_459
TTAGGAATCTTGCGCAATGGGCGAAAGCCTGACGCAGCAACGCCGCGTGGgggATGAATGCTCTCGGGTTGTAAACCCCT
TTCAGCAGGGACGATTATGACGGTACCTGCAGAAGAAGGACCGGCCAACTACGTGCCAGCAGCCGCGGTAATACGTAGGG
TCCAAGCGTTGTCCGGATTTATTGGGCGTAAAGAGCTCGTAGGCGGTTCCGTAAGTCGGATGTGAAAACTCAGGGCTCAA
CCCGGAGACGCCATCTGATACTGCGGTGACTGGAGTCTGGTAGGGGATCACGGAATACCTGGTGTAGCGGTGAAATGCGC
AGATATCAGGTGGAACACCGATGGCGAAGGCAGTGATCTGGGCCAGTACTGACGCTGAGGAGCGAAAGCGTGGGGAGCAA
ACAGG
>OTU_460
TGGGGAATATTGCACAATGGGCGCAAGCCTGATGCAGCGACGCCGCGTGAGGGATGACGGCCTTCGGGTTGTAAACCTCT
TTCAGCAGGGACGAAGCGCAAGTGACGGTACCTGTAGAAGAAGGACCGGCCAACTACGTGCCAGCAGCCGCGGTAATACG
TAGGGTCCGAGCGTTGTCCGGAATTACTGGGCGTAAAGAGCTCGTAGGTGGTTTGTCGCGTTGTTCGTGAAAACTCACAG
CTCAACTGTGGGCGTGCGGGCGATACGGGCAGACTTGAGTACTGCAGGGGAGACTGGAATTCCTGGTGTAGCGGTGGAAT
GCGCAGATATCAGGAGGAACACCGGTGGCGAAGGCGGGTCTCTGGGCAGTAACTGACGCTGAGGAGCGAAAGCGTGGGGA
GCGAACAGG
>OTU_461
TAAGGAATATTGGTCAATGGAGGCAACTCTGAACCAGCCATGCCGCGTGGAGGATGAAGGCCCTCTGGGTTGTAAACTTC
TTTTATAAGGGAAGAAATGCAGACATTCTTGTTTGTTTGACGGTACCTTAGGAATAAGCACCGGCTAACTCCGTGCCAGC
AGCCGCGGTAATACGGAGGGTGCAAGCGTTATCCGGATTCACTGGGTTTAAAGGGTGCGTAGGCGGGCAGGTAAGTCAGT
GGTGAAATCTTCGAGCTTAACTCGGAAACTGCCGTTGATACTATCTGTCTTGAATACTCGGGAGGTGAGCGGAATATGTC
ATGTAGCGGTGAAATGCTTAGATATGACATAGAACACCAATTGCGAAGGCAGCTCACTACAGAGTCATTGACGCTGAGGC
ACGAAAGCGTGGGGATCAAACAGGATTACATGAACCCGGGTAGTGCC
>OTU_462
TGGGGAATATTGCACAATGGGCGCAAGCCTGATGCAGCAACGCCGCGTGAGGGATGACGGCCTTCGGGTTGTAAACCTCT
TTTAGTAGGGAAGAAGGGCTTCGGCTTGACGGTACCTGCAGAAaaaGCACCGGCTAACTACGTGCCAGCAGCCGCGGTAA
TACGTAGGGTGCGAGCGTTGTCCGGAATTATTGGGCGTAAAGAGCTCGTAGGCGGTTTGTCACGTCTGCTGTGAAATCCC
GAGGCTCAACCTCGGGCCTGCAGTGGGTACGGGCAGACTGGAGTGCGGTAGGGGAGATTGGAATTCCTGGTGTAGCGGTG
GAATGCGCAGATATCAGGAGGAACACCGATGGCGAAGGCAGATCTCTGGGCCGTAACTGACGCTGAGGAGCGAAAGCGTG
GGGAGCGAACAGG
>OTU_463
TGGGGAATCTTCCGCAATGGACGAAAGTCTGACGGAGCAACGCCGCGTGAGTGATGACGGCCTTCGGGTTGTAAAGCTCT
GTGATCGGGGACGAATGGCTGGTATGCTAATACCATATCAGAGTGACGGTACCCGAATAGCAAGCCACGGCTAACTACGT
GCCAGCAGCCGCGGTAATACGTAGGTGGCAAGCGTTGTCCGGAATTATTGGGCGTAAAGCgcgcgcAGGCGGCTTCTTAA
GTCCATCTTAAAAGTGCGGGGCTTAACCCCGTGATGGGATGGAAACTGGGAGGCTGGAGTATCGGAGAGGAAAGTGGAAT
TCCTAGTGTAGCGGTGAAATGCGTAGAGATTAGGAAGAACACCGGTGGCGAAGGCGACTTTCTGGACGACAACTGACGCT
GAGGCGCGAAAGCGTGGGGAGCAAACAGG
>OTU_464
TGGGGAATATTGCACAATGGGCGAAAGCCTGATGCAGCGACGCCGCGTGAGGGATGACGGCCTTCGGGTTGTAAACCTCT
TTCGACAGGGATGAAGCCTTCGGGTGACAGTACCTGTAGAAGAAGCACCGGCTAACTACGTGCCAGCAGCCGCGGTAATA
CGTAGGGTGCGAGCGTTGTCCGGAATTATTGGGCGTAAAGAGCTCGTAGGTGGTCCGTCACGTCGGGTGTGAAAACCCAG
GGCTCAACCCTGGGCGTGCACTCGATACGGGCGGACTAGAGTTCGGTAGGGGAGACTGGAATTCCTGGTGTAGCGGTGGA
ATGCGCAGATATCAGGAGGAACACCGGTGGCGAAGGCGGGTCTCTGGGCCGATACTGACACTGAGGAGCGAAAGCGTGGG
GAGCGAACAGG
>OTU_465
TGGGGAATCTTGCGCAATGGCCGAAAGGCTGACGCAGCGACGCCGCGTGTGGGATGACGGCCTTCGGGTTGTAAACCACT
GTTGCCCGGGACGAACacacGGTTGCGACCGTGCTGACGGTACCGGGTGAGGAAGCACCGGCTAACTCCGTGCCAGCAGC
CGCGGTAATACGGAGGGTGCGAGCGTTGTCCGGAATCACTGGGCGTAAAGGGCGCGTAGGCGGTGGGGTAAGCGTGTGGT
GAAAGTCCGGGGCTCAACCCCGGATCGGCCGTGCGAACTGCTTCACTTGAGCACTGTAGAGGCAGGTGGAATTCCGGGTG
TAGCGGTGGAATGCGTAGAGATCCGGAAGAACACCGGTGGCGAAGGCGGCCTGCTGGGCAGTGGCTGACGCTGAGGCGCG
ACAGCGTGGGGAGCAAACAGGATTAGACTACCCCGCGCTAGTC
>OTU_466
TGGGGAATATTGGACAATGGGCGAAAGCCTGATCCAGCAATGCCGCGTGAGTGAAGAAGGCCTTCGGGTTGTAAAGCTCT
TTTACCCGGGAAGATAATGACTGTACCGGGAGAATAAGCCCCGGCTAACTCCGTGCCAGCAGCCGCGGTAATACGGAGGg
ggCTAGCGTTGTTCGGAATTACTGGGCGTAAAGCGCACGTAGGCGGCTTTACAAGTCAGGGGTGAAAGCCCGCGGCTCAA
CCGCGGAATTGCCCTTGAGACTGTATCGCTTGAACACGGGAGAGGTGAGTGGAATTCCGAGTGTAGAGGTGAAATTCGTA
GATATTCGGAAGAACACCAGTGGCGAAGGCGGCTCACTGGACCGTAGTTGACGCTGAGGTGCGAAAGCGTGGGGAGCAAA
CAGGACTTAGACTACCcccGTAG
>OTU_467
TGGGGAATATTGCGCAATGGgggCAACCCTGACGCAGCAACGCCGCGTGATTGAAGAAGGTCTTCGGATTGTAAaaaTCT
TTAATCAGGGACGAAACAAATGACGGTACCTGAAGAATAAGCTCCGGCTAACTACGTGCCAGCAGCCGCGGTAATACGTA
GGGAGCAAGCGTTATCCGGATTTACTGGGTGTAAAGGGCGTGTAGGCGGGCCTGTAAGTTGGAAGTGAAATCTCGGGGCT
TAACCCCGAAACTGCTTTCAAAACTGCGGGTCTTGAGTGATGGAGAGGCAGGCGGAATTCCCAGTGTAGCGGTGAAATGC
GTAGATATTGGGAGGAACACCAGTGGCGAAGGCGGCCTGCTGGACATTAACTGACGCTGAGCGCGAAAGCGTGGGGAGCA
AACAGGATTGACGATGTACCCCAGCTTACCGG
>OTU_468
CGAGGAATCTTCCACAATGGGCGAAAGCCCGATGGAGCAACGCCGCGTGGAGGACGACGGCCTTCGGGTTGTAAACTCCT
TTCGGGAGGGATGATACGGACAGTACCTCCAAAAGAAGCCCCGGCTAACTCTGTGCCAGCAGCCGCGGTAATACAGGggg
ggCAAGCGTTGTCCGGAATTACTGGGCGTACAGCgcgcgcAGGCGGTCCACTACGTGCCGTGTGACAGACGTCGGCTTAA
CCGACGTAGGCCAGGGTACACGGGTGAACTTGAGGCAGagagagGGATGTGGAATACCCGGTGGAGCGGTGAAATGCGTA
GAGATCGGGTGGAACACCAGGGGCGAAGGCGGCATCCTGGCTCTGTACTGACGCTGAGGCGCGAGAGCGTGGGGAGCAAA
CCGG
>OTU_469
TGGGGAATATTGGACAATGGGCGAAAGCCTGATCCAGCAACGCCGCGTGAGGGATGACGGCCTCGGGTTGTAAACCTCTT
TCAGTAGGGACGAAGCTAACGTGACGGTACCTACAGAAGAAGCACGGCCAACTACGTGCCAGCAGCCGCGGTAATACGTA
GGGTGCGAGCGTTGTCCGGAATTATTGGGCGTAAAGGGCTCGTAGGCGGTTTGTCGCGTCGGGAGTGAAAACTCGGGGCT
TAACTCCGAGCCTGCTTCCGATACGGGCAGACTAGAGGTATGCAGGGGAGAACGGAATTCCTGGTGTAGCGGTGAAATGC
GCAGATATCAGGAGGAACACCGGTGGCGAAGGCGGTTCTCTGGGCATTACCTGACGCTGAGGAGCGAAAGTGTGGGGAGC
GAACAGGATTGAGATCACCCCTGGTAGTGCCTAAGTTCGAACCCGG
>OTU_470
TGGGGAATTTTGCGCAATGGGCTAACGCCTGACGCAGCAACGCCGCGTGGAGGATGAAGGTCTTTGGATTGTAAACTCCT
GTCAGCAGGGAAaaaGGGACTGGACCTAACACGTCCGGAACTTGATTGTACCTGCAGAGGAAGCCCCGGCTAACTCTGTG
CCAGCAGCCGCGGTAATACAGAGGgggCAAGCGTTATTCGGAATTATTGGGCGTAAAGGGCGCGTAGGCGGCCTGACAAG
TGGCGGGTGAAATCCCTCGGCTTAACCGAGGAACTGCCTGCCAGACTGTTTGGCTTGAGACCGGGAGAGGTGAGTGGAAT
TCCCAGTGTAGCGGTGAAATGCGTAGATATTGGGAGGAACACCAGTGGCGAAGGCGGCTCACTGGACCGGTACTGACGCT
GAGGCGCGAAAGCGTGGGGAGCAAACAGG
>OTU_471
TGGGGAATATTGCACAATGGGCGAAAGCCTGATGCAGCGACGCCGCGTGAGGGATGACGGCCTCGGGTTGTAAACCTCTT
TCAGCTCCGAAGAAGCGAAAGTGACGGTAGGAGCAGAAGAAGCACCGGCTAACTACGTGCCAGCAGCCGCGGTAATACGT
AGGGTGCAAGCGTTGTCCGGAATTATTGGGCGTAAAGAGCTCGTAGGCGGTgtgtCGCGTCTGCTGTGAAAACTCAGGGC
TCAACTCTGAGCTTGCAGTGGGTACGGGCACACTTGAGTGCTGTAGGGGAGACTGGAATTCCTGGTGTAGCGGTGAAATG
CGCAGATATCAGGAGGAACACCGGTGGCGAAGGCGGGTCTCTGGGCAGTTACTGACGCTGAGGAGCGAAAGCATGGGGAG
CGAACAGG
>OTU_472
TGGGGAATATTGCGCAATGGGCGAAAGCCTGACGCAGCAACGCCGCGTGAGTGATGAAGGCCTTCGGGTCGTAAAGCTCT
GTCGGAGGGAACGAATGTTCTTGAGGTTAACAGCCTCGGGAAGTGACGGTACCCTCAAAGGAAGCACCGGCTAACTCTGT
GCCAGCAGCCGCGGTAATACAGAGGGTGCAAGCGTTGTTCGGAATTATTGGGCGTAAAGGGCGTGTAGGCGGTCTGCTAA
GTCATGtgtgAAATCCCTCGGCTTAACCGAGGAACGACGCATGAAACTGGCAAGCTAGAGTACCAAAGAGGggggTGGAA
TTCCCGGTGTAGCGGTGAAATGCGTAGATATCGGGAGGAACACCGGTGGCGAAGGCGGCCcccTGGTTGGATACTGACGC
TGAGACGCGAAAGCGTGGGGAGCAAACAGG
>OTU_473
TAAGGAATATTGGACAATGCCCGCAAGGGTGATCCAGCCATGCCGCGTGCAGGAAGACGGCCCTATGGGTTGTAAACTGC
TTTTACACCGGAGAAAACCTCCCCTCGTGAGGGGAGCTGATAGTATGGTGAGAATAAGCATCGGCTAACTTCGTGCCAGC
AGCCGCGGTAAGACGAAGGATGCAAGCGTTATCCGGATTCATTGGGTTTAAAGGGAGCGTAGGTGGCCTTATAAGTCAGT
GGTGAAATCtctcGGCTTAACCGAGAAATTGCCATTGATACTGTAGGGCTTGAGTACAGTTGCTGTGGGCGGAATATGAC
ATGTAGTGGTGAAATACATAGAGATGTCATAGAACACCGATTGCGAAGGCAGCTCACAAAACTGTAACTGACACTGAGGC
TCGAAAGTGCGGGGATCAAACAGG
>OTU_474
TGGGGAATATTGGACAATGGGCGGAAGCCTGATCCAGCAACGCCGCGTGAGGGATGACGGCCTTCGGGTTGTAAACCTCT
TTCAGTATCGACGAAGCGCCCGTGTGGGTGGTGACGGTAGGTACAGAAGAAGCACCGGCCAACTACGTGCCAGCAGCCGC
GGTAATACGTAGGGTGCGAGCGTTGTCCGGAATTATTGGGCGTAAAGGGCTCGTAGGCGGTTTGTCGCGTCGGGAGTGAA
AACACTGGGCTTAACCGAGTGCTTGCTTCCGATACGGGCAGACTTGAGGCATTGAGGGGAGAACGGAATTCCTGGTGTAG
CGGTGAAATGCGCAGATATCAGGAGGAACACCGGTGGCGAAGGCGGTTCTCTGGCAATGTTCTGACGCTGAGGAGCGAAA
GTGTGGGGAGCGAACAGG
>OTU_475
TGGGGAATATTGCACAATGGgggAAACCCTGATGCAGCGACGCCGCGTGAGTGAAGAAGTATCTCGGTATGTAAAGCTCT
ATCAGCAGGGAAGAAAATGACGGTACCTGACTAAGAAGCCCCGGCTAACTACGTGCCAGCAGCCGCGGTAATACGTAGGg
ggCAAGCGTTATCCGGAATTACTGGGTGTAAAGGGTGCGTAGGTGGTATGGCAAGTCAGAAGTGAAAACCCAGGGCTTAA
CTCTGGGACTGCTTTTGAAACTGTCAGACTGGAGTGCAGGAGAGGTAAGCGGAATTCCTAGTGTAGCGGTGAAATGCGTA
GATATTAGGAGGAACATCAGTGGCGAAGGCGGCTTACTGGACTGAAACTGACACTGAGGCACGAAAGCGTGGGGAGCAAA
CAGG
>OTU_476
TGGGGAATATTGCACAATGGGCGCAAGCCTGATGCAGCAACGCCGCGTGAGCGATGAAGGCCTTCGGGTCGTAAAGCTCT
GTCCTCAAGGAAGATAATGACGGTACTTGAGGAGGAAGCCCCGGCTAACTACGTGCCAGCAGCCGCGGTAATACGTAGGg
ggCTAGCGTTATCCGGATTTACTGGGCGTAAAGGGTGCGTAGGCGGTCTTTCAAGTCAGGAGTTAAAGGCTACGGCTCAA
CCGTAGTAAGCTCCTGATACTGTCTGACTTGAGTGCAGGAGAGGAAAGCGGAATTCCCAGTGTAGCGGTGAAATGCGTAG
ATATTGGGAGGAACACCAGTAGCGAAGGCGCTTTCTGGACTGTAACTGACGCTGAGGCACGAAAGCGTGGGGAGCAAACA
AGGATTATACACCcccGTCAGTCTCACCGCTCCCGTCGAGCGC
>OTU_477
TAGGGAATCTTGCGCAATGGGCGAAAGCCTGACGCAGCGACGCCGCGTGAGGGATGACGGCCTCGGGTTGTAAACCTCTT
TCAGCAGGGACGAAGCCGCAAGGTGACGGTACCTGCAGAAGAAGCCCCGGCCAACTACGTGCCAGCAGCCGCGGTAATAC
GTAGGgggCAAGCGTTGTCCGGATTTATTGGGCGTAAAGAGCTCGTAGGCGGCTATTCGCGTCGGGTGTGAAAGCTCAAG
GCTCAACCTTGAGAGGCCATTCGATACGGGATAGCTAGAGGTAGGTAGGGGAGATCGGAATTCCTGGTGTAGCGGTGAAA
TGCGCAGATATCAGGAGGAACACCGATGGCGAAGGCAGATCTCTGGGCCTTACCTGACGCTGAGGAGCGAAAGCTGGggg
AGCGAACAGG
>OTU_478
TAAGGAATATTGGTCAATGGACGCAAGTCTGAACCAGCCATGCCGCGTGGAGGATTAAGGCCCTCTGGGTTGTAAACTCC
TTTTATCTGGGAAGAAATGCCATTtttCTAAATGGTTTGACGGTACCAGAGGAATAAGCACCGGCTAACTCCGTGCCAGC
AGCCGCGGTAATACGGAGGGTGCAAGCGTTATCCGGATTCACTGGGTTTAAAGGGTGCGTAGGCGGGCAGGTAAGTCCGT
GGTGAAATCTCTGAGCTTAACTCAGAAACTGCCATGGATACTATTTGTCTTGAATATTGTGGAGGTGAGCGGAATATGTC
ATGTAGCGGTGAAATGCTTAGATATGACATAGAACACCCATTGCGAAGGCAGCTCACTACACAATTATTGACGCTGAGGC
ACGAAAGCGTGGGGATCAAACAGG
>OTU_479
TGGGGAATCTTGCGCAATGCGCGAAAGCGTGACGCAGCAACGCCGCGTGGgggAAGAAGGCCTTCGGGTTGTAAACCCCT
TTCAGTTGGGACGAAGCTCCGGCCGTTAACAGCGGACCGGAGTGACGGTACCTTCAGAAGAAGCCCCGGCTAACTACGTG
CCAGCAGCCGCGGTAATACGTAGGgggCAAGCGTTGTCCGGAATCATTGGGCGTAAAGAGCGCGTAGGCGGTCCGGTAAG
TCCGCTGTGAAAGTCAAGGGCTCAACCCTTGAATGCCGGTGGATACTGTCGGGCTAGAGTCCGGAAGAGGCGAGTGGAAT
TCCCGGTGTAGCGGTGAAATGCGCAGATATCGGGAGGAACACCAATGGCGAAGGCAGCTCGCTGGGACGGTACTGACGCT
GAGGCGCGAAAGCGTGGGGAGCAAACAGG
>OTU_480
TAGGGAATTTTCCACAATGGGCGAAAGCCTGATGGAGCAATCCCGCGTGAATGATGAAGGTCTTAtataGATTGTAAAAT
TCTTTTATTGGAGACGAATGGCAGGAGTAGGAAATGATTTCTGTTTGACTGTATCCATTGAATAAGTATCGGCTAACTAT
GTGCCAGCAGCCGCGGTAATACATAGGATGCAAGCGTTATCCGGATTTACTGGGCGTAAAGCGAGCGCAGGCGGATTTGC
AAGTCTGGTGTTAAATACAACTGCTTAACGGTTGTATGCATTGGAAACTGCAAGTCTAGAGTGTAGTAGGGAGTTTTGGA
ACTCCATGTGGAGCGGTGGAATGCGTAGATatatGGAAGAACACCAGTGGCGAAGGCGAAaaaCTTAGGCTACAACTGAC
GCTTAGGCTCGAAAGTGTGGGGAGCAAATAGG
>OTU_481
TGGGGAATATTGGACAATGGGCGAAAGCCTGATCCAGCAATGCCGCGTGAGTGATGAAGGCCTTAGGGTTGTAAAGCTCT
TTTACTGGGGATGATAATGACAGTACCCAGAGAATAAGCCCCGGCTAACTCCGTGCCAGCAGCCGCGGTAATACGGAGGg
ggCTAGCGTTGTTCGGAAATACTGGGCGTAAAGCGCACGTAGGCGGTGGAGTAAGTCAGAGGTGAAATCCCAGGGCTCAA
CCCTGGAACTGCCTTTGAAACTACTACACTAGAATCATGGAGAGGTCAGTGGAATTCCGAGTGTAGAGGTGAAATTCGTA
GATATTCGGAAGAACACCAGTGGCGAAGGCGACTGACTGGACATGTATTGACGCTGAGGTGCGAAAGCGTGGGGAGCAAA
CAGGATTAGAATACCCCGGGTATCC
>OTU_482
TGGGGAATATTGCACAATGGGCGCAAGCCTGATGCAGCCATGCCGCGTGTATGAAGAAGGCCTCGGGTTGTAAAGTACTT
TCAGCGGGGAGGAAGGGAGTAAAGTTAATACCTTTGCTCATTGACGTTACCCGCAGAAGAAGCACCGGCTAACTCCGTGC
CAGCAGCCGCGGTAATACGGAGGGTGCAAGCGTTAATCGGAATTACTGGGCGTAAAGCGCACGCAGGCGGTTTTGTTAAG
TCAGATGTGAAATCCCCGGGCTCAACCTGGGAACTGCATCTGATACTGGCAAGCTTGAGTCTCGTAGAGGggggTAGAAT
TCCAGGTGTAGCGGTGAAATGCGTAGAGATCTGGAGGAATACCGGTGGCGAAGGCGGCCcccTGGACGAAGACTGACGCT
CAGGTGACGAAAGGCGTGGGGAAGCGAAACAGGATTAGCAGTACCCGG
>OTU_483
TGGGGAATATTGCGCAATGGGCGGAAGCCTGACGCAGCGACGCCGCGTGGgggATGAAGGCCTTCGGGTTGTAAACCTCT
TTCAGCAGGGAAGAAGCGCAAGTGACGGTACCTGCAGAAGAAGCACCGGCTAACTACGTGCCAGCAGCCGCGGTAATACG
TAGGGTGCAAGCGTTGTCCGGAATTATTGGGCGTAAAGAGCTCGTAGGCGGTCTGTCGCGTCGGATGTGAAAATCCAAGG
CTCAACCTTGGACCTGCATTCGATACGGGCAGACTAGAGTTCGGTAGGGGAGACTGGAATTCCTGGTGTAGCGGTGAAAT
GCGCAGATATCAGGAGGAACACCGGTGGCGAAGGCGGGTCTCTGGGCCGATACTGACGCTGAGGAGCGAAAGCGTGGGGA
GCGAACAGG
>OTU_484
TGGGGAATTTTGGACAATGGGCGCAAGCCTGATCCAGCAATGCCGCGTGAGTGAAGAAGGCCTCGGGTTGTAAAGCTCTT
TTGTCAGGGAAGAAACGGTAGAGGCTAATACTCTTTACTAATGACGGTACCTGAAGAATAAGCACCGGCTAACTACGTGC
CAGCAGCCGCGGTAATACGTAGGGTGCAAGCGTTAATCGGAATTACTGGGCGTAAAGCGTGCGCAGGCGGTTTTGTAAGT
TTGTCGTGAAATCCCCGGGCTTAACCTGGGAATTGCGATGAAGACTGCAAGGCTAGAATCTGGCAGAGGggggTAGAATT
CCACGTGTAGCAGTGAAATGCGTAGAGATGTGGAGGAACACCGATGGCGAAGGCAGCCcccTGGGTCAAGATTGACGCTC
ATGCACGAAAGCGTGGGGAGCAAACAGG
>OTU_485
TAAGGAATATTGGTCAATGGACGCAAGTCTGAACCAGCCATGCCGCGTGAAGGATGAAGGCCCTCTGGGTTGTAAACTTC
TTTTATCTGGGACGAAACACTTTTATTCTTAAAAGCTTGACGGTACCAGAGGAATAAGCACCGGCTAACTCCGTGCCAGC
AGCCGCGGTAATACGGAGGGTGCAAGCGTTATCCGGATTCACTGGGTTTAAAGGGTGCGTAGGTGGGTCTGTAAGTCAGT
GGTGAAATCTCCGTGCTTAACACGGAAACTGCCATTGATACTATAGGTCTTGAATATTCTGGAGGTTAGCGGAATATGTC
ATGTAGCGGTGAAATGCTTAGATATGACATAGAACACCAATTGCGAAGGCAGCTAGCTACAGGGTTATTGACACTGAGGC
ACGAAAGCGTGGGGATCAAACAGGATTAGACTGACCCTCGGTACGTCC
>OTU_486
TGGGGAATCTTGCGCAATGGGCGGAAGCCTGACGCAGCGACGCCGCGTGGGTGAAGAAGGCCTTTGGGTCGTAAAGCCCT
GTTGTACGGGACGAAGGGAGTGACGGTACCGTACGAGGAAGCCCCGGCTAACTACGTGCCAGCAGCCGCGGTAAAACGTA
GGgggCGAGCGTTGTCCGGAATTACTGGGCGTAAAGGGCTCGTAGGCGGTTATTCGAGTCACCTGTGAAAGCCGACGGCT
CAACCGGAGGACTGCAGGTGATACTGGATGACTTGAGGGGAGGAGAGGAAGGTGGAATTCCCGGTGTAGCGGTGAAATGC
GTAGATATCGGGAGGAACACCGGTGGCGAAGGCGGCCTTCTGGCCTCTACCTGACGCTGAGGAGCGAAAGCCAGGGGAGC
GAACGGG
>OTU_487
TGGGGAATCTTCCGCAATGGACGAAAGTCTGACGGAGCAACGCCGCGTGAACGATGACGGCCTCGGGTTGTAAAGTTCTG
TTATACGGGACGAATGGTACGACGGCCAATACCCGTCGTAAGTGACGGTACCGTAAGAGAAAGCCACGGCTAACTACGTG
CCAGCAGCCGCGGTAATACGTAGGTGGCAAGCGTTGTCCGGAATTATTGGGCGTAAAGGGCgcgcAGGCGGCGTCGTAAG
TCGGTCTTAAAAGTGCGGGGCTTAACCCCGTGAGGGGACCGAAACTGCGATGCTAGAGTATCGGAGAGGAAAGCGGAATT
CCTAGTGTAGCGGTGAAATGCGTAGATATTAGGAGGAACACCAGTGGCGAAAGCGGCTTTCTGGACGACAACTGACGCTG
AGGCGCGAAAGCCAGGGGAGCAAACGGGACTTAGACTACCccccGTAGTC
>OTU_488
TAGGGAATCTTCCACAATGGGCGCAAGCCTGATGGAGCAACACCGCGTGAGTGAAGAAGGGTTTCGGCTCGTAAAGCTCT
GTTGTTAGAGAAGAACGTGCGTGAGAGCAACTGTTCACGCAGTGACGGTATCTAACCAGAAAGTCACGGCTAACTACGTG
CCAGCAGCCGCGGTAATACGTAGGTGGCAAGCGTTATCCGGATTTATTGGGCGTAAAGCGAGCGCAGGCGGTTTGATAAG
TCTGATGTGAAAGCCTTTGGCTTAACCAAAGAAGTGCATCGGAAACTGTCAGACTTGAGTGCAGAAGAGGACAGTGGAAC
TCCATGTGTAGCGGTGGAATGCGTAGATatatGGAAGAACACCAGTGGCGAAGGCGGCTGTCTGGTCTGCAACTGACGCT
GAGGCTCGAAAGCATGGGTAGCGAACAGG
>OTU_489
TGGGGAATCTTGCGCAATGGGCGAAAGCCTGACGCAGCAACGCCGCGTGCGGGATGACGGCCTTCGGGTTGTAAACCGCT
TTCAGTGGGGACGAAATCAGACGGTACCCACAGAAGAAGCCCCGGCCAACTACGTGCCAGCAGCCGCGGTAACACGTAGG
gggCAAGCGTTGTCCGGAATCATTGGGCGTAAAGAGCTCGTAGGCGGCTCAATAAGTCGGGTGTGAAACCcccAGGCTCA
ACCTGGGGACGCCACCCGATACTGTTGTGGCTAGAGTCCAGTAGGGGAGTGTGGAATTCCCGGTGTAGCGGTGAAATGCG
CAGATATCGGGAGGAACACCAGCGGCGAAGGCGGCACTCTGGGCTGGTACTGACGCTGAGGAGCGAAAGCGTGGGTAGCA
AACAGGATTAGATACCCCGGGGTATCC
>OTU_490
TGGGGAATATTGCACAATGGAGGGAACTCTGATGCAGCAACGCCGCGTGAAGGAAGAAGTATTTCGGTATGTAAACTTCT
ATCAGTAGGGAAGAAAAGAATGACGGTACCTAACTAAGAAGAACCGGCTAAATACGTGCCAGCAGCCGCGGTAATACGTA
TGGTTCAAGCGTTATCCGGATTTACTGGGTGTAAAGGGTGAGTAGGCGGTTATGCAAGTCATATGTGAAATGTCGGGGCT
CAACTCCGGCCTGCATAAGAAACTGTATAACTAGAGTGCAGGAGAGGCAAGCGGAATTCCTAGTGTAGCGGTGAAATGCG
TAGATATTAGGAAGAACACCGGTGGCGAAGGCGGCTTGCTGGACTGTTACTGACGCTGAGTCACGAAAGCGTGGGGAGCA
AACAGGATTAGCATGACCCTGGTACGTCCAC
>OTU_491
TAGGGAATCTTCCACAATGGACGCAAGTCTGATGGAGCAACGCCGCGTGAGTGAAGAAGGCTTTCGGGTCGTAAAACTCT
GTTGTTGAAGAAGAACACGTTTGAGAGTAACTGTTCAGACGTTGACGGTATTCAACCAGAAAGCCACGGCTAACTACGTG
CCAGCAGCCGCGGTAATACGTAGGTGGCAAGCGTTATCCGGATTTATTGGGCGTAAAGCGAGCGCAGGCGGTTttttAAG
TCTGATGTGAAAGCCCTCGGCTTAACCGAGGAAGTGCATCGGAAACTGGGAAACTTGAATGCTGAAGAGGACAGTGGAAC
TCCATGTGTAGCGGTGAAATGCGTAGATatatGGAAGAACACCAGTGGCGAAGGCGGCTGTCTGGTCAGTTATTGACGCT
GAGGCTCGAAAGCATGGGTAGCGAACAGG
>OTU_492
TGGGGAATATTGGACAATGGgggCAACCCTGATCCAGCCATGCCGCGTGAGTGATGAAGGCCTTAGGGTTGTAAAGCTCT
TTCGCACGCGACGATAATGACGGTAGCGTGAGAAGAAGCCCCGGCTAACTTCGTGCCAGCAGCCGCGGTAATACGAAGGg
ggCTAGCGTTGCTCGGAATCACTGGGCGTAAAGCgcgcgTAGGCGGATCTTTAAGTCAGGGGTGAAATCCCGGGGCTCAA
CCCCGGAACTGCCTTTGATACTGGGGATCTTGAGTTCGAgagagGTTGGTGGAACTGCGAGTGTAGAGGTGAAATTCGTA
GATATTCGCAAGAACACCAGTGGCGAAGGCGGCCAACTGGCTCGACACTGACGCTGAGGCGCGAAAGCGTGGGGAGCAAA
CAGG
>OTU_493
TGGGGAATATTGCACAATGGGCGCAAGCCTGATGCAGCAACGCCGCGTGGgggATGACGGCCTTCGGGTTGTAAACCTCT
TTTGTCCAGGAAGAAGCCGGCTTGCCGGTGACGGTACTGGGAGAAaaaGGACCGGCTAACTACGTGCCAGCAGCCGCGGT
AATACGTAGGGTCCGAGCGTTGTCCGGAATTATTGGGCGTAAAGAGCTCGTAGGCGGTTTGTCGCGTCTGCCGTGAAATC
CTCAGGCTCAACCTGAGGTCTGCGGTGGGTACGGGCAGGCTTGAGTGGTGTAGGGGAGACTGGAATTCCTGGTGTAGCGG
TGGAATGCGCAGATATCAGGAGGAACACCGATGGCGAAGGCAGGTCTCTGGGCACTTACTGACGCTGAGGAGCGAAAGCG
TGGGGAGCGAACAGG
>OTU_494
TGGAGAATCTTGCGCAATGGGCGAAAGCCTGACGCAGCGACGCCGCGTGCGGGATGAAGGCCTTCGGGTTGTAAACCGCT
TTCAGGAGGGACGAAGCGAAAGTGACGGTACCTCCAGAAGAAGCCCCGGCCAACTACGTGCCAGCAGCCGCGGTAATACG
TAGGgggCGAGCGTTGTCCGGATTTATTGGGCGTAAAGAGCTCACAGGCGGCCTAGTAAGTCGGATGTGAAATCCCGAGG
CTCAACCTCGGAACTGCATCCGATACTGCGAGGCTTGAGGCAGGTAGGGGAGGATGGAATTCCCGGTGTAGCGGTGGAAT
GCGCAGATATCGGGAGGAACACCGGTGGCGAAGGCGATCCTCTGGGCCTGACCTGACGCTGTAGAGCGAAAGCGTGGGGA
GCGAACAGG
>OTU_495
TGAGGAATATTGGTCAATGGAGGAGACTCTGAACCAGCCAAGTCGCGTGAAGGAAGAAGGATCTAAGATTTGTAAACTTC
TTTAGTAGGAGAGTAAGGATGGGTACGTGTACCCATTAGAAAGTATCCTAAGAATAAGTATCGGCTAACTCCGTGCCAGC
AGCCGCGGTAATACGGAGGATACGAGCGTTATCCGGAATTATTGGGTTTAAAGGGTGCGTAGGTTGCGTAGTAAGTCAGT
GGTGAAACCCCGGGGCTCAACTTCGGGCTTGCCGTTGAAACTGCTGCGCTAGAGTACAGATGATGTGGGCGGAACGCGTA
GTGTAGCGGTGAAATGCATAGATATTACGCAGAACTCCGATTGCGAAGGCAGCTCACAAAAGTGTCACTGACACTGAGGC
ACGAAAGCGTGGGTATCAAACAGG
>OTU_496
TAGGGAATCTTCCGCAATGGACGAAAGTCTGACGGAGCAACGCCGCGTGAGCGAAGAAGGCCTTCGGGTCGTAAAGCTCT
GTTGTCAGGGAAGAACAAGTATCGGAGTAACTGCCGGTACCTTGACGGTACCTGACCAGAAAGCCACGGCTAACTACGTG
CCAGCAGCCGCGGTAATACGTAGGTGGCAAGCGTTGTCCGGAATTATTGGGCGTAAAGCgcgcgcAGGCGGTCCTTTAAG
TCTGATGTGAAAGCCCACGGCTCAACCGTGGAGGGTCATTGGAAACTGGgggACTTGAGTGCAGAAGAGGAGAGCGGAAT
TCCACGTGTAGCGGTGAAATGCGTAGAGATGTGGAGGAACACCAGTGGCGAAGGCGGCTctctGGTCTGTAACTGACGCT
GAGGCGCGAAAGCGTGGGGAGCGAACAGG
>OTU_497
TGAGGAATATTGGTCAATGGGCGCGAGCCTGAACCAGCCAAGTAGCGTGAAGGAAGACTGCCCTACGGGTTGTAAACTTC
TTTTGTCCGGGAATAAAACCGCCTACGTGTAGGCGCTTGTATGTACCGGTACGAATAAGCATCGGCTAACTCCGTGCCAG
CAGCCGCGGTAATACGGAGGATGCGAGCGTTATCCGGATTTATTGGGTTTAAAGGGAGCGCAGACGGGTTtttAAGTCAG
CTGTGAAAGTTCGGGGCTCAACCTTGAAATTGCAGTTGATACTGGAGACCTTGAGTGCAGTTGAGGCAGGCGGAATTCGT
GGTGTAGCGGTGAAATGCTTAGATATCACGAAGAACTCCGATTGCGAAGGCAGCTTAGCTAAAGTGTAACTGACGTTCAT
GCTCGGAAGTGTGGGTAGTACAAATCAGGATTACGATACCATGTCAGTCC
>OTU_498
TGGGGAATATTGCACAATGGgggAAACCCTGATGCAGCGACGCCGCGTGAAGGAAGAAGTATCTCGGTATGTAAACTTCT
ATCAGCAGGGAAGATAGTGACGGTACCTGACTAAGAAGCCCCGGCTAACTACGTGCCAGCAGCCGCGGTAATACGTAGGg
ggCAAGGCGTTATCCGGATTTACTGGGTGTAAAGGGAGCGTAGACGGTGTGGCAAGTCTGATGTGAAAGGCATGGGCTCA
ACCTGTGGACTGCATTGGAAACTGTCATACTTGAGTGCCGGAGGGGTAAGCGGAATTCCTAGTGTAGCGGTGAAATGCGT
AGATATTAGGAGGAACACCAGTGGCGAAGGCGGCTTACTGGACGGTAACTGACGTTGAGGCTCGGAAAAGCGTGGGGAGC
AAAACAGGCAGTTAGACTAACCCCAGTAGTC
>OTU_499
TGGGGAATCTTGCGCAATGGGCGAAAGCCTGACGCAGCGACGCCGCGTGCGGGAAGAAGGCCTTCGGGTTGTAAACCGCT
TTCAGGAGGGACGAAGCCACTCGGGTTAATAGCCCAGAGGGTGACGGTACCTCCAGAAGAAGCCCCGGCTAACTACGTGC
CAGCAGCCGCGGTAATACGTAGGgggCAAGCGTTGTCCGGATTTATTGGGCGTAAAGAGCGTGTAGGCGGCCAAGCAGGT
CCGCTGTGAAAACTCGAGGCTTAACCTCGAGACGTCGGTGGAAACCGTTTGGCTAGAGTCCGGAAGAGGAGAGTGGAATT
CCCGGTGTAGCGGTGAAATGCGCAGATATCGGGAAGAACACCCGTGGCGAAGGCGGCTctctGGGACGGTACTGACGCTG
AGACGCGAAAGCGTGGGGAGCGAACAGG
>OTU_500
TGGGGAATATTGCACAATGGGCGAAAGCCTGATGCAGCGACGCCGCGTGAGGGATGACGGCCTTCGGGTTGTAAACCTCT
TTCAGCGGGGACGAAGGGCAACTGACGGTACCCGCAGAAGAAGCACCGGCTAACTACGTGCCAGCAGCCGCGGTAATACG
TAGGGTGCGAGCGTTGTCCGGAATTATTGGGCGTAAAGAGCTCGTAGGCGGTTTGTTGCGTCGGCTGTGAAAACTTCACG
CTTAACGTGGAGCCTGCAGTCGATACGGGCAGACTTGAGTTCGGCAGGGGAGACTGGAATTCCTGGTGTAGCGGTGAAAT
GCGCAGATATCAGGAGGAACACCGGTGGCGAAGGCGGGTCTCTGGGCCGATACTGACGCTGAGGAGCGAAAGCGTGGGGA
GCGAACAGG
>OTU_501
TGGGGAATATTGCGCAATGGCCGCAAGGCTGACGCAGCGACGCCGCGTGAGGGATGACGGCCTTCGGGTTGTAAACCTCT
GTTGCCCGGGACGAATCGCCCCATGCGTGGGGTTTGACGGTACCGGGTGAGGAAGCACCGGCTAACTCCGTGCCAGCAGC
CGCGGTAATACGGAGGGTGCGAGCGTTGTCCGGAATCACTGGGCGTAAAGGGCGCGTAGGCGGTGGGGTCAGCGTGTGGT
GAAAGTCCGGGGCTCAACCCCGGATCGGCCGTGCGAACTGCCCCACTTGAGCACTGTAGAGGCAGGTGGAATTCCGGGTG
TAGCGGTGGAATGCGTAGAGATCCGGAAGAACACCAGAGGCGAAGGCGGCCTGCTGGGCAGTGGCTGACGCTGAGGCGCG
ACAGCGTGGGGAGCAAACAGGATTAGAT
>OTU_502
TGGGGAATATTGCGCAATGGgggAAACCCTGACGCAGCAACGCCGCGTGAGTGATGACGGTCTTCGGATTGTAAAGCTCT
GTTTTCAGGGACGATAATGACGGTACCTGAGGAGGAAGCCACGGCTAACTACGTGCCAGCAGCCGCGGTAATACGTAGGT
GGCGAGCGTTGTCCGGATTTATTGGGCGTAAAGCATGCGTAGGCGGATACTTAAGTGGGATGTGAAATCCCGGGGCTCAA
CCCCGGTGCTGCATTCCAAACTGGGTATCTAGAGTACAGGAGAGGAAAGCGGAATTCCTAGTGTAGCGGTGAAATGCGTA
GAGATTAGGAAGAACACCAGTGGCGAAGGCGGCTTTCTGGACTGTAACTGACGCTGAGGCATGAAAGCGTGGGTAGCAAA
CAGGC
>OTU_503
TGGGGAATATTGCACAATGGGCGGAAGCCTGATGCAGCGACGCCGCGTGCGGGATGACGGCCTTCGGGTTGTAAACCGCT
TTCAGTAGGGACGAAGCTTTTGTGACGGTACCTACAGAAGAAGCACCGGCTAACTACGTGCCAGCAGCCGCGGTAATACG
TAGGGTGCGAGCGTTGTCCGGAATTATTGGGCGTAAAGAGCTTGTAGGCGGTTTGTCGCGTCTGCTGTGAAAGCCCGGGG
CTTAACCCTGGGTCTGCAGTGGGTACGGGCAGGCTAGAGTGTGGTAGGGGAGACTGGAATTCCTGGTGTAGCGGTGGAAT
GCGCAGATATCAGGAGGAACACCGATGGCGAAGGCAGGTCTCTGGGCCACTACTGACGCTGAGAAGCGAAAGCGTGGGGA
GCGAACAGG
>OTU_504
TGAGGAATTTTCTGCAATGGGCGAAAGCCTGACAGAGCAATACCGCGTGAAGGATGAAGGCCTACGGGTTGTAAACTTCT
TTTCTCAAGGAGGAAGAAATGACGTTACTTGAGGAATAAGCATCGGCTAACCCTGTGCCAGCAGCCGCGGTAATACAGGG
GATGCAAGTGTTATCCGGATTCATTGGGCGTAAAGCGTCTGCAGGTGGATATTTAAGTCTTTTGTTAAAGCTTTGGGCTT
AACCCAAAATCTGCAAAAGAAACTATCTATCTTGAGTATGGTAGAGGTAAAGGGAATTTCCGGTGGAGCGGTGAAATGCG
TAGATATCGGAAAGAACACCAATTGCGAAGGCACTTTACTGGGCCAGTACTGACACTCAGAGACGAAAGCTAAGGGAGCA
AACAGGATTAGATACCCGGTG
>OTU_505
TGGGGAATCTTAGACAATGGGCGAAAGCCTGATCTAGCCATGCCGCGTGGGTGATGAAGGCCTTAGGGTCGTAAAGCCCT
TTCGCCGGGGAAGATAATGACGGTACCCGGTAAAGAAACCCCGGCTAACTCCGTGCCAGCAGCCGCGGTAATACGGAGGg
ggTTAGCGTTGTTCGGAATGACTGGGCGTAAAGCgcgcgTAGGCGGATCGCAAAGTTGGgggTGAAAGCCCAGGGCTCAA
CCCTGGAATTGCCTTCAAGACTCGCGGTCTGGAGTTCGAgagagGTGGGTGGAATTCCGAGTGTAGAGGTGAAATTCGTA
GATATTCGGAGGAACACCAGTGGCGAAGGCGGCCCACTGGCTCGACACTGACGCTGAGGCGCGAAAGCGCGGGGAGCAAA
CAGGATTAGACGTACCCAACGTAGTC
>OTU_506
TGGGGAATCTTGGACAATGGgggCAACCCTGATCCAGCCATGCCGCGTGGACGATGAAGGCCTTAGGGTTGTAAAGTCCT
TTCGCCGGGGAAGATAATGACGGTACCCGGTAAAGAAGCCCCGGCTAACTCCGTGCCAGCAGCCGCGGTAATACGGAGGg
ggCTAGCGTTGTTCGGAATTACTGGGCGTAAAGCgcgcgTAGGCGGACCGTTAAGTCGGgggTGAAATCCCGGGGCTCAA
CCCCGGAACTGCCTTCGATACTGGCTGTCTGGAGGTCGAgagagGTGGGTGGAATTCCGAGTGTAGAGGTGAAATTCGTA
GATATTCGGAGGAACACCAGTGGCGAAGGCGGCCCACTGGCTCGATGCTGACGCTGAGGCGCGAAAGCGTGGGGAGCAAA
CAGG
>OTU_507
TTAGGAATCTTGCGCAATGGGCGAAAGCCTGACGCAGCAACGCCGCGTGGgggATGAAGGCCCTCGGGTTGTAAACCCCT
TTCAGTCGGGACGAAAATGACGGTACCGACAGAAGAAGCCCCGGCCAACTACGTGCCAGCAGCCGCGGTGACACGTAGGg
ggCAAGCGTTGTCCGGATTTATTGGGCGTAAAGGGCTCGTAGGCGGTTCGACAAGTCGGGTGTGAAACCTCCAGGCTCAA
CCTGGAGTCGCCGCTCGAAACTGTTGTGACTAGAGTCCGGTAGAGGAGCATGGAATTTGTGGTGTAGCGGTGGAATGCGC
AGATATCACAAGGAACACCAGTAGCGAAGGCGATGCTCTGGGCCGGTACTGACGCTGAGGAGCGAAAGCATGGGGAGCGA
ACAGG
>OTU_508
TAGGGAATATTGGGCAATGGAGGCAACTCTGACCCAGCCATCCCGCGTGCAGGATGAAGGATCTATGGTTCGTAAACTGC
TTTTGTTAGGGAAGAAaaaGGCTTATTTATAAGCAACTGACGGTACCTAACGAATAAGCACCGGCTAACTCCGTGCCAGC
AGCCGCGGTAATACGGAGGGTGCAAGCGTTATCCGGATTCACTGGGTTTAAAGGGTGCGTAGGCGGCTAtataAGTCAGT
GGTGAAAGCCCGCAGCTCAACTGCGGAATTGCCATTGAAACTGCATAGCTTGAATCTGGTTGAAGTGGGCGGAATACATC
ATGTAGCGGTGAAATGCTTAGATATGATGTAGAACACCGATTGCGAAGGCAGCTCACTAAGCCAACATTGACGCTGAGGC
ACGAAAGCGTGGGTAGCGAACAGG
>OTU_509
TGGGGAATATTGCGCAATGGACGAAAGTCTGACGCAGCAACGCCGCGTGAGGGATGACGGCCTTCGGGTTGTAAACCTCT
TTCAGCAGGGACGAAGCGAGAGTGACGGTACCTGCAGAAGAAGGACCGGCCAACTACGTGCCAGCAGCCGCGGTAATACG
TAGGGTCCGAGCGTTGTCCGGAATTATTGGGCGTAAAGGGCTCGTAGGCGGTTCGTCACGTCGGGAGTGAAAACTCGGAG
CTCAACTCCGAGCCTGCTTCCGATACGGGCAGACTAGAGGTAGGCAGGGGAGAGCGGAACTCCTGGTGTAGCGGTGGAAT
GCGCAGATATCAGGAAGAACACCGGTGGCGAAGGCGGCTctctGGGCCTTACCTGACGCTGAGGAGCGAAAGCGTGGGTA
GCGAACAGG
>OTU_510
TGGGGAATCTTGCGCAATGCGCGAAAGCGTGACGCAGCAACGCCGCGTGGgggAAGAAGGCCTTCGGGTTGTAAACCTCT
TTCAGTTGGGACGAAGCCCCGGCGGTTAACAGCCGCCGCGGGTGACGGTACCTTCAGAAGAAGCCCCGGCTAACTACGTG
CCAGCAGCCGCGGTAATACGTAGGgggCAAGCGTTGTCCGGAATCATTGGGCGTAAAGAGCGCGTAGGCGGTCCGGTAAG
TCTGCCGTGAAAGCCGGgggCTCAACCCTCGGATGCCGGTGGATACTGTCGGGCTAGAGTCCGGAAGAGGCGAGTGGAAT
TCCTGGTGTAGCGGTGAAATGCGCAGATATCAGGAAGAACACCTATGGCGAAGGCAGCTCGCTGGGACGGAACTGACGCT
GAGGCGCGAAAGCGTGGGGAGCAAACAGG
>OTU_511
TGAGGAATATTGGTCAATGGGCGAGAGCCTGAACCAGCCAAGTCGCGTGAAGGATGAAGGATCTATGGTTTGTAAACTTC
TTTTATATGGGAATAAAGTGAGGAACGTGTTCCTTtttGTATGTACCATATGAATAAGCATCGGCTAACTCCGTGCCAGC
AGCCGCGGTAATACGGAGGATGCGAGCGTTATCCGGATTTATTGGGTTTAAAGGGTGCGTAGGTGGTTAATTAAGTCAGC
GGTGAAAGTTTGTGGCTCAACCATAAAATTGCCGTTGAAACTGGTTGACTTGAGTATATTTGAGGTAGGCGGAATGCGTG
GTGTAGCGGTGAAATGCATAGATATCACGCAGAACTCCGATTGCGAAGGCAGCTTACTAAACTATAACTGACACTGAAGC
ACGAAAGCGTGGGGATCAAACAGG
>OTU_512
TGGGGAATATTGGGCAATGGGCGCAAGCCTGACCCAGCAACGCCGCGTGAAGGAAGAAGGCTTTCGGGTTGTAAACTTCT
TTGACCAGGGAAGAAAGAAATGACGGTACCTGGAAAACAAGCCACGGCTAACTACGTGCCAGCAGCCGCGGTAATACGTA
GGTGGCAAGCGTTATCCGGATTTACTGGGTGTAAAGGGCGTGTAGGCGGGCTAGCAAGTCAGATGTGAAATGTCGAGGCT
TAACCTCGGAGCTGCATTTGAAACTGTTAGTCTTGAGTGATGGAGAGGCAGGCGGAATTCCTAGTGTAGCGGTGAAATGC
GTAGATATTAGGAGGAACACCAGTGGCGAAGGCGGCCTGCTGGACATTAACTGACGCTGAGGCGCGAAAGCGTGGGGAGC
AAACAGG
>OTU_513
TAGGGAATCTTGCGCAATGGGCGAAAGCCTGACGCAGCGACGCCGCGTGAGGGATGAATGCCTTCGGGTTGTAAACCTCT
TTCAGCAGGGACGAAGCTAACGTGACGGTACCTGCAGAAGAAGCCCCGGCTAACTACGTGCCAGCAGCCGCGGTAATACG
TAGGgggCAAGCGTTATCCGGATTTATTGGGCGTAAAGAGCTCGTAGGCGGCCGTTCGCGTCGGATGTGAAAGCTCAGGG
CTCAACCCTGAGACGCCATTCGATACGGGACGGCTAGAGGTAGGTAGGGGAAAGTGGAATTCCTGGTGTAGCGGTGAAAT
GCGCAGATATCAGGAGGAACACCGGTGGCGAAGGCGGCTTTCTGGGCCTTACCTGACGCTGAGGAGCGAAAGCTGGgggA
GCGAACAGG
>OTU_514
TAGGGAATTTTCGTCAATGGgggggAACCCTGAACGAGCAATGCCGCGTGAGTGAAGACGGTCTTCGGATTGTAAAGCTC
TGTTGCGAgagaAaaaCGACACAGATAGGGAATGATCTGTGAGTGATGGTATCTCGCCAGAAAGTCACGGCTAACTACGT
GCCAGCAGCCGCGGTAATACGTAGGTGGCGAGCGTTATCCGGAATGATTGGGCGTAAAGGGTGCGTAGGCGGTCATATAA
GTCTGAAGTCAAAGCCGACAGCTCAACTGTCGTACGCTTTGGAAACTGtgtgACTAGAGTGCAGGAGAGGGCAATGGAAC
TCCATGTGTAGCGGTAAAATGCGTAGATatatGGAAGAACACCAGTGGCGAAGGCGGTTGCCTGGCCTGTAACTGACGCT
GAAGCACGAAAGGCGTGGGGAAGCAAAGTATGGATAGACTACCTCTAGTC
>OTU_515
TGGGGAATCTTCCGCAATGGGCGAAAGCCTGACGGAGCAACGCCGCGTGAGTGAAGACGGCCTCGGGTTGTAAAGCTCTG
TTATTCGGGAAGAAAGGCTCGGTTGTGAATAATGACGGAGATTGACGGTACCGAAAGAGAAAGCCACGGCTAACTACGTG
CCAGCAGCCGCGGTAATACGTAGGTGGCAAGCGTTGTCCGGAATTATTGGGCGTAAAGAGCgcgcAGGCGGTTAtataAG
TCTGTCTTAAAAGTGCGGGGCTTAACCCCGTGAGGGGACGGAAACTGTATGACTAGAGTATCGGAGAGGAAAGTGGAATT
CCTAGTGTAGCGGTGAAATGCGTAGAGATTAGGAAGAACACCGGTGGCGAAGGCGACTTTCTGGACGAAGACTGACGCTG
AGGCGCGAAAGCGTGGGGAGCAAACAGGATTA
>OTU_516
TGGGGAATATTGCGCAATGGGCGAAAGCCTGACGCAGCGACGCCGCGTGAGGGATGACGGCCTTCGGGTTGTAAACCTCT
TTCAGTAGGGACGAAGCGAAAGTGACGGTACCTACAGAAGAAGCACCGGCCAACTACGTGCCAGCAGCCGCGGTAATACG
TAGGGTGCAAGCGTTGTCCGGAATTATTGGGCGTAAAGAGCTCGTAGGCGGTCTGTCGCGTCGGCTGTGAAAACCCGAGG
CTCAACCTCGGGCCTGCAGTCGATACGGGCAAACTAGAGTACTGCAGGGGAGACTGGAATTCCTGGTGTAGCGGTGAAAT
GCGCAGATATCAGGAGGAACACCGGTGGCGAAGGCGGGTCTCTGGGCAGTAACTGACGCTGAGGAGCGAAAGCGTGGGGA
GCGAACAGGATTAGATGACCCCTGGT
>OTU_517
TGGGGAATCTTAGACAATGGgggCAACCCTGATCTAGCCATGCCGCGTGAGTGATGAAGGCCCTAGGGTCGTAAAGCTCT
TTCGCCAGGGATGATAATGACAGTACCTGGTAAAGAAACCCCGGCTAACTCCGTGCCAGCAGCCGCGGTAATACGGAGGg
ggTTAGCGTTGTTCGGAATTACTGGGCGTAAAGCGCACGTAGGCGGATTGGAAAGTTGAGGGTGAAATCCCGGGGCTCAA
CCCCGGAACTGCCTCCAAAACTCCCAGTCTAGAGTTCGAgagagGTGAGTGGAACTCCGAGTGTAGAGGTGAAATTCGTA
GATATTCGGAAGAACACCAGTGGCGAAGGCGGCTCACTGGCTCGATACTGACGCTGAGGTGCGAAAGTGTGGGGAGCAAA
CAGGATTAGATACCccccGGGTAGTC
>OTU_518
TGAGGAATATTGGTCAATGGACGGAAGTCTGAACCAGCCATGCCGCGTGAAGGATTAAGGCCCTATGGGTTGTAAACTTC
TTTTGTTGCAGAGCAATAAGGACCTCGTGAGGTTTGATGAGAGTATGCAACGAATAAGCATCGGCTAACTCCGTGCCAGC
AGCCGCGGTAATACGGAGGATGCAAGCGTTATCCGGATTTATTGGGTTTAAAGGGTGCGTAGGCTGCGAGGTAAGTCAGC
GGTGAAAACTTCCTGCTCAACAGGGACCGTGCCGTTGATACTGCTTTGCTCGAGTACGACTGCCGCTGGAGGAATGtgtg
GTGTAGCGGTGAAATGCATAGATATCAcacaGAACACCGATTGCGGAGGCATCTGGCGAAGTCGTCACTGACGCTGAGGC
ACGAAAGCGTGGGGATCGAACAGG
>OTU_519
TGGGGAATCTTGCCCAATGGGCGAAAGCCTGAGGCAGCAACGCCGCGTGTGGGATGAAGGCCCTTGGGTTGTAAACCACT
TTCAGCAGGGACGAAAATGACGGTACCTGCAGAAGAAGCCCCGGCCAACTACGTGCCAGCAGCCGCGGTAAGACGTAGGg
ggCGAGCGTTGTCCGGATTTATTGGGCGTAAAGAGTTCGTAGGCGGCTCAACAAGTTGGGTGTGAAACCTCCAGGCTCAA
CCTGGAGACGCCACCCAAAACTGTTGTGGCTAGAGTCCGGTAGGGGAGCAGGGAATATCCGGTGTAGCGGTGAAATGCTT
AGATATCGGGTGGAACACCAGTGGCGAAGGCGCTGCTCTGGGCCGGAACTGACGCTGAGGAACGAAAGCGTGGGTAGCAA
ACAGG
>OTU_520
CAAGGAATCTTGGTCAATGGGCGCAAGCCTGAACCAGCGACGCCGCGTGGAGGACGACGGCCCTCGGGTTGTAAACTCCT
TTTACGTGGGAAGAAGATCTGACGGTACCACGTGAATAAGCCACGGCTAACTACGTGCCAGCAGCCGCGGTAATACGTAG
GTGGCAAGCGTTGTCCGGATTTACTGGGCGTAAAGCgcgcgcAGGTGGTTCGTTAAGTCCGACGTGAAAGCTCCCGGCTC
AACTGGGAGAGGTCGTTGGATACTGGCGGACTTGAGGGAGGCAGAGGAAGGTGGAATTCCCGGTGTAGTGGTGAAATGCG
TAGAGATCGGGAGGAACACCAGTGGCGAAGGCGGCCTTCTGGGCCTTACCTGACGCTGAGGCGCGAAAGCGTGGGGAGCG
AACCGG
>OTU_521
TCGGGAATTTTGGGCAATGGgggAAACCCTGACCCAGCAACGCCGCGTGAAGGATGAAGTATTTCGGTATGTAAACTTCG
AAAGAATAGGAAGAATTAATGACGGTACTATTTATAAGGTCCGGCTAACTACGTGCCAGCAGCCGCGGTAATACGTAGGG
ACCAAGCGTTGTTCGGATTTACTGGGCGTAAAGGGCGCGTAGGCGGCGCGGTAAGTCACTTGTGAAATCTCTGAGCTTAA
CTCAGAACGGCCAAGTGATACTGCAGTGCTAGAGTGTGGAAGGGGCAATCGGAATTCTTGGTGTAGCGGTGAAATGCGTA
GATATCAAGAGGAACACCTGAGGTGAAGACGGGTTGCTGGGCCAACACTGACGCTGAGGCGCGAAAGCCAGGGGAGCAAA
CGGGAT
>OTU_522
TGGGGAATATTGGACAATGGgggAAACCCTGATCCAGCAATGCCGCGTGCGTGACGAAGGCCTCGGGTTGTAAAGCGCTT
TCGCCCGCGACGATGATGACGGTAGCGGGAGAAGAAGCCCCGGCTAACTCCGTGCCAGCAGCCGCGGTAATACGGAGGgg
gCTAGCGTTGTTCGGAATTACTGGGCGTAAAGGGTGCGTAGGCGGCTATCCAAGTCAGACGTGAAAGGCCTGGGCTCAAC
CCGGGAACTGCGTTTGAGACTGGGTGGCTGGAGTCCGGGAGAGGTGAGCGGAATTCCCAGTGTAGAGGTGAAATTCGTAG
ATATTGGGAAGAACACCGGTGGCGAAGGCGGCTCACTGGACCGGTACTGACGCTGAGGCACGAAAGCGTGGGGAGCAAAC
AGG
>OTU_523
TAAGGAATATTGGTCAATGGAGGCAACTCTGAACCAGCCATGCCGCGTGAAGGATGAAGGTCCTCTGGATTGTAAACTTC
TTTTATGTGGGAAGAAATGCATTCTTTATAGAGTGTTTGACGGTACCATAGGAATAAGCACCGGCTAACTCCGTGCCAGC
AGCCGCGGTAATACGGAGGGTGCGAGCGTTATCCGGATTCACTGGGTTTAAAGGGTGCGTAGGTGGGGAAGTAAGTCAGT
GGTGAAATCTCCGTGCTTAACATGGAAACTGCCATTGATACTATTtttCTTGAATTTTCCGGAGGTTAGCGGAATATGTC
ATGTAGCGGTGAAATGCTTAGATATGACATAGAACACCAATTGCGAAGGCAGCTAACTACAGGGATATTGACACTGAGGC
ACGAAAGCGTGGGGATCAAACAGG
>OTU_524
TGGGGAATTTTGGACAATGGgggCAACCCTGATCCAGCCATGCCGCGTGCAGGATGAAGGCCTTCGGGTTGTAAACTGCT
TTTGTCAGGGACGAAAAGGTTTGTGCTAATACCACGAACTGATGACGGTACCTGAAGAATAAGCACCGGCTAACTACGTG
CCAGCAGCCGCGGTAATACGTAGGGTGCAAGCGTTAATCGGAATTACTGGGCGTAAAGCGTGCGCAGGCGGTTTTGTAAG
ATAGGTGTGAAATCCCCGGGCTCAACCTGGGAATTGCATTTGTGACTGCAAGACTAGAGTTTGTCAGAGGggggTGAATT
CCAAGTGTAGCAGTGAAATGCGTAGATATTTGGAAGAACACCGATGGCGAAGGCAGCCcccTGGGATATGACTGAGCTCA
TGCACGAAAGCGTGGGGAGCAAACAGG
>OTU_525
TCGGGAATCTTGCGCAATGGGCGAAAGCCTGACGCAGCAACACCGTGTGAGCGACGAAGGCCTTCGGGTCGTAAAGCTCT
GTTGTTGGGGACGAAGGGTTAGGGGTTAATAGCCCCGAGCCTGACGGTACCCTTCGAGGAAGCCCCGGCTAACTACGTGC
CAGCAGCCGCGGTAATACGTAGGgggCGAGCGTTGTCCGGAATTATTGGGCGTAAAGAGCGTGTAGGCGGCCCGGTAAGT
CCGCCGTGAAAGCTTGGGGCTCAACCCCAAGTTTGCGGTGGATACTGTCGGGCTAGAGGGTGGTAGAGGCGAGTGGAATT
CCCGGTGTAGCGGTGAAATGCGCAGATATCGGGAGGAACACCAGTAGCGAAGGCGGCTCGCTGGGCCATACCTGACGCTG
AGACGCGAAAGCGTGGGGAGCGAACAGG
>OTU_526
TGGGGAATATTGGACAATGGGCGCAAGCCTGATCCAGCCATGCCGCGTGAGTGATGAAGGCCCTAGGGTTGTAAAGCTCT
TTCGCCAGGGACGATAATGACGGTACCTGGATAAGAAGCCCCGGCTAACTTCGTGCCAGCAGCCGCGGTAATACGAAGGg
ggCTAGCGTTGTTCGGAATCACTGGGCGTAAAGCGCACGTAGGCGGATCTTTAAGTCAGAGGTGAAATCCCAAGGCTCAA
CCTTGGAACTGCCTTTGATACTGGGGATCTTGAGTCCGGGAGAGGTGAGTGGAACTGCGAGTGTAGAGGTGAAATTCGTA
GATATTCGCAAGAACACCAGTGGCGAAGGCGGCTCACTGGCCCGGAACTGACGCTGAGGTGCGAAAGCGTGGGGAGCAAA
CAGG
>OTU_527
TGGGGAATCTTGCGCAATGCGCGAAAGCGTGACGCAGCAACGCCGCGTGAGGGAAGAAGGCCTTAGGGTTGTAAACCTCT
TTCAGGAGGGACGAAGGTTGGGCGGTGAATAGCCGTTCTGACTGACGGTACCTCCAGAAGAAGCCCCGGCTAACTACGTG
CCAGCAGCCGCGGTAATACGTAGGgggCAAGCGTTGTCCGGAATTATTGGGCGTAAAGAGCGCGTAGGCGGTCCGGTAAG
TCAGCTGTGAAAGTCAAGGGCTCAACCCTTGAAAGCCGGTTGATACTGTCGGGCTAGAGTCCGGAAGAGGCGAGTGGAAT
TCCCGGTGTAGCGGTGAAATGCGCAGATATCGGGAGGAACACCAATGGCGAAGGCAGCTCGCTGGGACGGTACTGACGCT
GAGGCGCGAAAGCGTGGGGAGCAAACAGG
>OTU_528
TGGGGAATCTTGCGCAATGCGCGAAAGCGTGACGCAGCAACGCCGCGTGGAGGAAGACGGCCTCGGGTTGTAAACTCCTT
TCAGGAGGGACGAAGCTTCGCCGGTTAATAGCCGGCTGGAGTGACGGTACCTCCAGAAGAAGCCCCGGCTAACTACGTGC
CAGCAGCCGCGGTAATACGTAGGgggCAAGCGTTGTCCGGAATCATTGGGCGTAAAGCGCGTGTAGGCGGTTTGGTAAGT
CCGCTCTGAAAGTCCGGGGCTCAACCCCGGGAGGCGGGTGGATACTGTCAGACTAGAGTACGGAAGAGGCGAGTGGAATT
CCCGGTGTAGCGGTGAAATGCGCAGATATCGGGAGGAACACCAATTGCGAAGGCAGCTCGCTGGGACGTCACTGACGCTG
AGACGCGAAAGCGTGGGGAGCAAACAGG
>OTU_529
TAGGGAATATTGCACAATGGggggAACCCTGATGCAGCGACGCCGCGTGAAGGAAGAAGTATCTCGGTATGTAAACTTCT
ATCAGCAGGGAAGATAATGACGGTACCTGACTAAGAAGCCCCGGCTAACTACGTGCCAGCAGCCGCGGTAATACGTAGGg
ggCAAGCGTTATCCGGATTTACTGGGTGTAAAGGGAGCGTAGACGGACATGCAAGTCTGAAGTGAAAGGCAGGGGCTCAA
CCCCTGGACTGCTTTGGAAACTGTGTATCTGGAGTGCCGGAGAGGTAAGCGGAATTCCTAGTGTAGCGGTGAAATGCGTA
GATATTAGGAGGAACACCAGTGGCGAAGGCGGCTTACTGGACGGTAACTGACGTTGAGGCTCGAAAGCGTGGGGAGCAAA
CAGGTATAAGATCAGCCAGGTAGTCC
>OTU_530
TGGGGAATATTGCACAATGGGCGCAAGCCTGATGCAGCAACGCCGCGTGAGCGATGAAGGCCTTCGGGTCGTAAAGCTCT
GTCCTCAAGGAAGATAATGACGGTACTTGAGGAGGAAGCCCCGGCTAACTACGTGCCAGCAGCCGCGGTAATACGTAGGg
ggCTAGCGTTATCCGGATTTACTGGGGCGTAAAGGGTGCGTAGGCGGTCTTTCAAGTCAGGATGAGTAAGCTACGGCTCA
ACCGTAGTAAGCTCCTGATACTGTCTGACTTGAGTGCAGGAGAGGAAAGCGGAATTCCCAGTGTAGCGGTGAAATGCGTA
GATATTGGGAGGAACACCAGTAGCGAAGGCGCTTTCTGGACTGTAACTGACGCTGAGGCACGGAAAGCGTGGGGAGCAAA
CAGGATTAGACTACCCTGGCCAGTC
>OTU_531
TGGGGAATTTTGCGCAATGGgggCAACCCTGACGCAGCAACGCCGCGTGCGGGACAGGCCTTCGGGTTGTAAACCGCTTT
CAGCAGGGAAGAACCGAGACGGTACCTGCAGAAGAAGCCCCGGCTAACTACGTGCCAGCAGCCGCGGTAATACGTAGGgg
gCGAGCGTTATCCGGATTCATTGGGCGTAAAGCgcgcgTAGGCGGCCGCCTAAGCGGAACCTCTAATCCCGGGGCTCAAC
CCCGCGGCCGGGTTCCGAACTGGGCGGCTCGAGTGCGGTAGGGGCAGGTGGAATTCCCGGTGTAGCGGTGGAATGCGCAG
ATATCGGGAGGAACACCGATGGCGAAGGCAGCCTGCTGGGCCGACACTGACGCTGAGGCGCGAAAGCCGGgggAGCGAAC
AGG
>OTU_532
TGGGGAATATTGCACAATGGAGGAAACTCTGATGCAGCGACGCCGCGTGAGTGAAGAAGTAGTTCGCTATGTAAAGCTCT
ATCAGCAGGGAAGATAGTGACGGTACCTGACTAAGAAGCTCCGGCTAAATACGTGCCAGCAGCCGCGGTAATACGTATGG
AGCAAGCGTTATCCGGATTTACTGGGTGTAAAGGGAGTGTAGGTGGCCAGGCAAGTCAGAAGTGAAAGCCCGGGGCTCAA
CCCCGGGACTGCTTTTGAAACTGCAGGGCTAGAGTGCAGGAGGGGCAAGTGGAATTCCTAGTGTAGCGGTGAAATGCGTA
GATATTAGGAGGAACACCAGTGGCGAAGGCGGCTTGCTGGACTGTAACTGACACTGAGGCTCGAAAGCGTGGGGAGCAAA
CAGGATTAGATACC
>OTU_533
TGGGGAATCTTGCGCAATGGGCGAAAGCCTGACGCAGCGACGCCGCGTGCGGGATGAAGGCCTTCGGGTTGTAAACCGCT
TTCAGCAGGGACGAAGCGAAAGTGACGGTACCTGCAGAAGAAGCCCCGGCTAACTACGTGCCAGCAGCCGCGGTAAGACG
TAGGgggCAAGCGTTGTCCGGAATCATTGGGCGTAAAGCgcgcgcAGGCGGCTCGGTAAGTCGGTTGTGAAAACACGAGG
CTCAACCTCGTGCCTGCATCCGATACTGCCGGGCTAGAGGCAGGTAGGGGAGATCGGAATTCCTGGTGTAGCGGTGAAAT
GCGCAGATATCAGGAGGAACACCGGTGGCGAAGGCGGATCTCTGGGCCTGTCCTGACGCTCAGGCGCGAAAGCTAGGGGA
GCAAACAGGATTAGCATACCCAC
>OTU_534
TGAGGAATATTGGTCAATGGACGGAAGTCTGAACCAGCCAAGTAGCGTGAAGGATGAAGGTTCTATGGATTGTAAACTTC
TTTTATGCGGGAATAAaaaaCTTTACGTGTAGAGTCTTGTATGTACCGTATGAATAAGCATCGGCTAACTCCGTGCCAGC
AGCCGCGGTAATACGGAGGATGCGAGCGTTATCCGGATTTATTGGGTTTAAAGGGAGCGCAGACGGGTGATTAAGTCAGC
TGTGAAAGTTTGGGGCTCAACCTTAAAATTGCAGTTGAAACTGGTCGTCTTGAGTGCGGTTGAGGTATGCGGAATTCGTG
GTGTAGCGGTGAAATGCTTAGATATCACGAAGAACTCCGATTGCGAAGGCAGCATACTAAGCCGTAACTGACGTTCATGC
TCGAAAGTGTGGGTATCAAACAGGATTAGCATACCCGACCGTAGCTCC
>OTU_535
TAGGGAATATTGGGCAATGGCCGAGAGGCTGACCCAGCCATGCCGCGTGCAGGATGAAGGCCTTCTGGGTTGTAAACTGC
TTTTATCTGGGAAGAAAACGCCCCTGCGGgggTAACTGACGGTACCAGGTGAATAAGCACCGGCTAACTCCGTGCCAGCA
GCCGCGGTAATACGGAGGGTGCAAGCGTTGTCCGGATTTATTGGGTTTAAAGGGTGCGTAGGCGGCCCGTTAAGTCAGCG
GTGAAATCCCACGGCTCAACCGTGGAACTGCCGTTGATACTGGCGGGCTTGAGTACAGACGAGGTAGGCGGAATTGATGG
TGTAGCGGTGAAATGCATAGATACCATCAGGAACCCCGATTGCGAAGGCAGCTTACTAGGCTGTAACTGACGCTGAGGCA
CGAAAGCGTGGGGAGCGAACAGGATTAGGATACCCCGGGACTAGTCC
>OTU_536
TAGGGAATCTTCGGCAATGGgggCAACCCTGACCGAGCAACGCCGCGTGAGTGAAGAAGGTTTTCGGATCGTAAAGCTCT
GTTGTAAGAGAAGAACTGTGAGAAGAGTGGAAAGTTTCTCACTTGACGGTATCTTACCAGAAAGGGACGGCTAACTACGT
GCCAGCAGCCGCGGTAATACGTAGGTCCCGAGCGTTGTCCGGATTTATTGGGCGTAAAGCGAGCGCAGGCGGTTTGATAA
GTCTGAAGTAAAAGGCTGTGGCTTAACCATAGTACGCTTTGGAAACTGTCAAACTTGAGTGCAGAAGGGGAGAGTGGAAT
TCCATGTGTAGCGGTGAAATGCGTAGATatatGGAGGAACACCGGTGGCGAAAGCGGCTctctGGTCTGTAACTGACGCT
GAGGCTCGAAAGCGTGGGGAGCGAACAGGA
>OTU_537
TGGGGAATATTGCACAATGGgggAAACCCTGATGCAGCGACGCCGCGTGAGTGAAGAAGTATTTCGGTATGTAAAGCTCT
ATCAGCAGGGAAGAAGAAAGACGGTACCTGACTAAGAAGCCCCGGCTAACTACGTGCCAGCAGCCGCGGTAATACGTAGG
gggCAAGCGTTATCCGGATTTACTGGGTGTAAAGGGAGCGTAGACGGCGAAGCAAGTCTGAAGTGAAAACCCAGGGCTCA
ACCCTGGGACTGCTTTGGAAACTGTTTTGCTAGAGTGCTGGAGAGGTAAGTGGAATTCCTAGTGTAGCGGTGAAATGCGT
AGATATTAGGAGGAACACCAGTGGCGAAGGCGGCTTACTGGACAGTAACTGACGTTGAGCTCGAAAGCGTGGGGAGCAAA
CAGGATTAGATCAGCCCTAGCCTGGA
>OTU_538
TGGGGAATATTGCGCAATGGCCGCAAGGCTGACGCAGCGACGCCGCGTGTGGGAGGACGCCCCTCGGGGTGTAAACCACT
GTTGCCCGGGACGAACCcccTGATTAGTCAGGGCTGACGGTACCGGGTGAGGAAGCACCGGCTAACTCCGTGCCAGCAGC
CGCGGTAATACGGAGGGTGCGAGCGTTGTCCGGAATCACTGGGCGTAAAGGGCGCGTAGGCGGCGCGGGAAGCGTGCGGT
GAAAGCCCGGGGCTCAACCCCGGGTCGGCCGTGCGAACTCCCGGGCTCGAGCACTGTAGGGGCAGGCGGAATTCCGGGTG
TAGCGGTGGAATGCGTAGAGATCCGGAAGAACACCGGTGGCGAAGGCGGCCTGCTGGGCAGTGGCTGACGCTGAGGCGCG
ACAGCGTGGGGAGCAAACAGG
>OTU_539
TGGGGAATCTTGGGCAATGGgggCAACCCTGACCCAGCGACGCCGCGTGGgggATGAAGGCCTTCGGGTTGTAAACCCCT
GTTAGGTGGGACGAACATCCTCTGGTGAATAGCCAGAGGATCTGACGGTACCACCAGAGAAAGCCCCGGCTAACTCCGTG
CCAGCAGCCGCGGTAATACGGAGGgggCAAGCGTTGTTCGGAATTACTGGGCGTAAAGGGCGCGTAGGCGGCTTGGCAAG
TCGAGTGTGAAATCCCTTAGCTTAACTGAGGAATGGCGCTCGAAACTACCTCGCTCGAGGGCGGGAGAGGGAAGTGGAAC
TCTCGGTGTAGGGGTGAAATCTGTAGATATCGAGAGGAACACCGGTGGCGAAGGCGGCTTCCTGGCCCGTACCTGACGCT
GAGGCGCGAAAGCGTGGGGAGCAAACAGG
>OTU_540
TCGGGAATTTTGGGCAATGGGCGAAAGCCTGACCCAGCAACGCCGCGTGAAGGATGAAGTATTTCGGTATGTAAACTTCG
TAAGAATGGGAAGAATAAATGACGGTACCATTTGTAAGGTCCGGCTAACTACGTGCCAGCAGCCGCGGTAATACGTAGGG
ACCAAGCGTTGTTCGGATTTACTGGGCGTAAAGGGAGCGTAGGCGGCGTGACAAGTCACTTGTGAAATCTCCGGGCTTAA
CTCGGAGCTGCCAAGTGATACTGTTGTGCTAGAGTGCAGAAGGGGCAATCGGAATTCTTGGTGTAGCGGTGAAATGCGTA
GATATCAAGAGGAACACCTGAGGCGAAGGCGGATTGCTGGGCTGACACTGACGCTGAGGCTCGAAAGCTAGGGGAGCAAA
CGGG
>OTU_541
TGGGGAATATTGCACAATGGgggAAACCCTGATGCAGCGACGCCGCGTGAGCGATGAAGGTTTTCGAATCGTAAAGCTCT
GTCCTATGGGAAGATAATGACGGTACCATAGGAGGAAGCCCCGGCTAACTACGTGCCAGCAGCCGCGGTAATACGTAGGg
ggCTAGCGTTGTCCGGAATTACTGGGCGTAAAGGGTTCGCAGGCGGAAATGCAAGTCAGATGTGAAAGGCAGAGGCTTAA
CCTCTGTAAGCATCTGAAACTGTATTTCTTGAGATGTGGAGAGGCAAGTGGAATTCCTAGTGTAGCGGTGAAATGCGTAG
ATATTAGGAGGAATACCAGTGGCGAAGGCGACTTGCTGGACACAAACTGACGCTGAGGAACGAAAGCGTGGGTAGCAAAC
AGG
>OTU_542
TGGGGAATATTGGACAATGGggggAACCCTGATCCAGCCATGCCGCGTgtgtgAAGAAGGCCTTATGGTTGTAAAGCACT
TTAAGCGAGGAGGAGGCTCTTTTGGTTAATACCCAAGATGAGTGGACGTTACTCGCAGAATAAGCACCGGCTAACTCTGT
GCCAGCAGCCGCGGTAATACAGAGGGTGCAAGCGTTAATCGGATTTACTGGGCGTAAAGCgcgcgTAGGCGGCCAATTAA
GTCAAATGTGAAATCCCCGAGCTTAACTTGGGAATTGCATTCGATACTGGTTGGCTAGAGTGTGGGAGAGGATGGTAGAA
TTCCAGGTGTAGCGGTGAAATGCGTAGAGATCTGGAGGAATACCGATGGCGAAGGCAGCCATCTGGCCTAACACTGACGC
TGAGGTGCGAAAGCATGGGGAGCAAACAGG
>OTU_543
TGGgggATATTGCACAATGGgggAAACCCTGATGCAGCAACGCCGCGTGAAGGAAGAAGGTCTTCGGATTGTAAACTTTT
GTCTTGTGGGAAGATAATGACGGTACCACAGGAGGAAGCTCCGGCTAACTACGTGCCAGCAGCCGCGGTAATACGTAGGG
AGCGAGCGTTGTCCGGATTTACTGGGTGTAAAGGGTGCGTAGGCGGCTAGACAAGTCAGGTGTGAAATACCGCAGCTCAA
CTGCGGGGCTGCACTTGAAACTGTAGAGCTTGAGTGATGGAGAGGTAAGCGGAATTCCTAGTGTAGCGGTAAAATGCGTA
GATATTAGGAGGAACACCAGTGGCGAAGGCGGCTTACTGGACATTAACTGACGCTGAGGCACGAAAGCGTGGGGAGCAAA
CAGG
>OTU_544
TGGGGAATTTTGGACAATGGgggAAACCCTGATCCAGCCATGCCGCGTGCAGGATGAAGGTCTTCGGATTGTAAACTGCT
TTTGTCAGGGACGAAAAGGTTTCGGTTAATACCCGAAACTGCTGACGGTACCTGAAGAATAAGCACCGGCTAACTACGTG
CCAGCAGCCGCGGTAATACGTAGGGTGCAAGCGTTAATCGGAATTACTGGGCGTAAAGCGTGCGCAGGCGGTTCCGTAAG
ATAGATGTGAAATCCCCGGGCTTAACCTGGGAATTGCATTTATGACTGCGGGACTGGAGTTTATCAGAGGggggTGGAAT
TCCAAGTGTAGCAGTGAAATGCGTAGATATTTGGAAGAACACCAATGGCGAAGGCAGCCcccTGGGATACGACTGACGCT
CATGCACGAAAGCGTGGGGAGCAAACAGG
>OTU_545
TAGGGAATCTTCCACAATGGACGAAAGTCTGATGGAGCAACGCCGCGTGAGTGAAGAAGGTTTTCGGATCGTAAAGCTCT
GTTGTTGGAGAAGAACACTAGTGAGAGTAACTGTTCATTAGTTGACGGTATCCAACCAGAAAGCCACGGCTAACTACGTG
CCAGCAGCCGCGGTAATACGTAGGTGGCGAGCGTTATCCGGATTTATTGGGCGTAAAGCGAGCGCAGGCGGTTTCTTAAG
TCTGATGTGAAAGCCcccGGCTCAACCGGGGAAGTGCATCGGAAACTGGGAAACTTGAGTGCAGAAGAGGACAGTGGAAC
TCCATGTGTAGCGGTGAAATGCGTAGATatatGGAAGAACACCAGTGGCGAAGGCGGCTGTCTGGTCTGTAACTGACGCT
GAGGCTCGAAAGCATGGGTAGCGAACAGG
>OTU_546
TGGGGAATCTTGGACAATGGgggCAACCCTGATCCAGCCATGCCGCGTGAATGATGAAGGTCTTAGGATTGTAAAGTTCT
TTCACCGGGGAAGATAATGACGGTACCCGGAGAAGAAGCCCCGGCTAACTCCGTGCCAGCAGCCGCGGTAATACGGAGGg
ggCTAGCGTTGTTCGGAATTACTGGGCGTAAAGCGCACGTAGGCGGATTGATCAGTCAGGGGTGAAATCCCGGGGCTCAA
CCCCGGAACTGCCTTTGATACTGTCAGTCTGGAGATCGGGAGAGGTGAGTGGAATTCCGAGTGTAGAGGTGAAATTCGTA
GATATTCGGAGGAACACCAGTGGCGAAGGCGGCTCACTGGCCCGATACTGACGCTGAGGTGCGAAAGCGTGGGGAGCAAA
CAGGATTAGAGTACCCAGGTGAGCC
>OTU_547
TGGGGAATATTGGGCAATGGGCGCAAGCCTGACCCAGCAATGCCGCGTGGGTGAAGAAGGTCCTCGGATTGTAAAGCCCT
TTCGGCGGGGACGATGGTGACGGTACCCGCAGAAGAAGCCCCGGCTAACTTCGTGCCAGCAGCCGCGGTAATACGAAGGg
ggCTAGCGTTGCTCGGAATCATTGGGCGTAAAGGGCGCGTAGGCGGCCGGATTAGTCAGGCGTGAAATCCCCGGGCTCAA
CCCAGGGACTGCGCTTGATACGGTCTGGCTAGAGGACGGGAGAGGGCCGCGGAATTCCCAGTGTAGAGGTGAAATTCGTA
GATATTGGGAAGAACACCGGTGGCGAAGGCGGCGGCCTGGCCCGTTACTGACGCTGAGGCGCGACAGCGTGGGGAGCAAA
CAGGATTTAGATACCCGGCTGTAAGTC
>OTU_548
TGGGGAATCTTGCGCAATGGGCGAAAGCCTGACGCAGCGACGCCGCGTGAGGGATGAAGGCTCTCGGGTTGTAAACCTCT
TTCAGCGGGGACGAAGCGAGAGTGACGGTACCCGCAGAAGAAGCCCCGGCCAACTACGTGCCAGCAGCCGCGGTAATACG
TAGGgggCGAGCGTTGTCCGGATTTATTGGGCGTAAAGGGCTCGTAGGTGGCTTGGCAAGTCGGACGTAAAAGTCCAGGG
CTCAACCCTGGGATGCGTTCGATACTGCTTGGCTAGAGGCCGGTAGGgggATCTGGAATTCCTGGTGTAGCGGTGAAATG
CGCAGATATCAGGAGGAACACCGGTGGCGAAGGCGGGATCCTGGGCCGGACCTGACACTGATGAGCGAAAGCTGGgggAG
CGAACAGG
>OTU_549
TGGgggATATTGCACAATGGGCGAAAGCCTGATGCAGCGACGCCGCGTGAGGGAAGACGGCCTTCGGGTTGTAAACCTCT
GTCATTCGGGACGAAGAAAGTGACGGTACCGAAGAAGGAAGCTCCGGCTAACTACGTGCCAGCAGCCGCGGTAATACGTA
GGGAGCGAGCGTTGTCCGGAATTACTGGGTGTAAAGGGAGCGTAGGCGGGAAAGCAAGTTGGAAGTGAAATGCATGGGCT
CAACCCATGAGCTGCTTTCAAAACTGTTtttCTTGAGTGAAGTAGAGGCAGGCGGAATTCCTAGTGTAGCGGTGAAATGC
GTAGATATTAGGAGGAACACCAGTGGCGAAGGCGGCCTGCTGGGCTTTAACTGACGCTGAGGCTCGAAAGCGTGGGTAGC
AAACAGGATTAGACTACCCGGTAGTC
>OTU_550
TAGGGAATTTTCGGCAATGGgggAAACCCTGACCGAGCAACGCCGCGTGAAGGAAGAAGGTTTTCGGATTGTAAACTTCT
GTTATAAAGGAAGAACGGCGGCTACAGGAAATGGTAGCCGAGTGACGGTACTTTATTAGAAAGCCACGGCTAACTACGTG
CCAGCAGCCGCGGTAATACGTAGGTGGCAAGCGTTATCCGGAATTATTGGGCGTAAAGAGGGAGCAGGCGGCAGCAAGGG
TCTGTGGTGAAAGCCTGAAGCTTAACTTCAGTAAGCCATAGAAACCAGGCAGCTAGAGTGCAGGAGAGGATCGTGGAATT
CCATGTGTAGCGGTGAAATGCGTAGATatatGGAGGAACACCAGTGGCGAAGGCGACGATCTGGCCTGCAACTGACGCTC
GTCCCGAAAGCCGATGGGGATGCAAATCGAATCAGGCTAAGGCTTTGGAA
>OTU_551
TGAGGAATATTCCACAATGGgggAAACCCTGATGGAGCAATGCCGCGTGCAGGATGAAGGCCCTCGGGTTGTAAACTGCT
TTTATATGAGAAGAATATGACGGTAACATATGAATAAGGACCGGCTAACTACGTGCCAGCAGCCGCGGTCATACGTAGGG
TCCAAGCGTTATCCGGAGTGACTGGGCGTAAAGAGTTGCGTAGGCGGCTCATTAAGCATTCAATGAAAACTATCGGCTCA
ACCGGTAGCCTATTGAGTGAACTGATGAGCTCGAGAGTATCAGAGGTCGCTGGAATTCCTAGTGTAGCAGTGAAATGCGT
AGATATTAGGAAGAACACCAATGGCGTAGGCAGGCGACTGGGATATTTCTGACGCTAAGGCACGAAAGCGTGGGGAGCGA
ACCGG
>OTU_552
TGGGGAATTTTGGACAATGGGCGCAAGCCTGATCCAGCAATGCCGCGTgtgtgATGAAGGCCTCGGGTTGTAAAGCACTT
TTAGTGGGAACGAAACGGTCCGGGCTAATACCCTGGACTACTGACGGTACCCGCAGAATAAGCACCGGCTAACTACGTGC
CAGCAGCCGCGGTAATACGTAGGGTGCAAGCGTTAATCGGAATTACTGGGCGTAAAGCGTGCGCAGGCGGTTTTGTAAGA
CCGATGTGAAATCCCCGGGCTTAACCTGGGAACTGCATTGGTGACTGCAAGGCTTGAGTgtgtCAGAGGGAGGTGGAATT
CCGCGTGTAGCAGTGAAATGCGTAGATATGCGGAGGAACACCGATGGCGAAGGCAGCCTCCTGGGATAACACTGACGCTC
ATGCACGAAAGCGTGGGGAGCAAACAGG
>OTU_553
TGGGGAATCTTGGACAATGGGCGCAAGCCTGATCCAGCGACGCCGCGTGGGTGATGAAGGCCTTCGGGTTGTAAAGCCCT
TTCGCCGGGGACGATGATGACGGTACCCGGAGAAGAAGCACCGGCTAACTCCGTGCCAGCAGCCGCGGTAAGACGGAGGG
TGCTAGCGTTGTTCGGAATCACTGGGCGTAAAGGGCGCGTAGGCGGCCGAGGCAGTTGGATGTGAAAGCCCGGGGCTCAA
CCCCGGAGGTGCATCCGATACTCCTTGGCTGGAGGCCGGAAGAGGAGGGTGGAATACCCAGTGTAGAGGTGAAATTCGTA
GATATTGGGTGGAACACCGGTGGCGAAAGCGGCTctctGGTCCGGTTCTGACGCTGAGGCGCGAAAGCGTGGGGAGCAAA
CAGG
>OTU_554
TAAGGAATATTGGGCAATGGACGAGAGTCTGACCCAGCCATGCCGCGTGAAGGATGAAGGTCCTCAGGATTGTAAACTTC
TTTTATCTGGGACGAAaaaaGGCTATTATTAGTCACTTGACGGTACCAGAGGAATAAGCACCGGCTAACTCCGTGCCAGC
AGCCGCGGTAATACGGAGGGTGCAAGCGTTATCCGGATTTACTGGGTTTAAAGGGTGCGTAGGCGGGTAGGTAAGTCAGT
GGTGAAATCTTCAAGCTTAACTTGGAAATTGCCGTTGATACTATTTATCTTGAATATCGTTGAGGTTTGCGGAATATGTC
ATGTAGCGGTGAAATGCTTAGAGATGACATAGAACACCTATTGCGAAGGCAGCAGGCTAAACGAACATTGACGCTGAGGC
ACGAAAGCGTGGGGATCAAACAGG
>OTU_555
TAGGGAATATTGGGCAATGCCCGCAAGGGTGACCCAGCCATGCCGCGTGCAGGAAGAAGGCCTTCTGGGTTGTAAACTGC
TTTTGGAAGGGAACAAAATGGTCTTGCGAGACAACTTGAGTGTACCTTCAGAATAAGCACCGGCTAACTCCGTGCCAGCA
GCCGCGGTAATACGGAGGGTGCAAGCGTTGTCCGGATTTATTGGGTTTAAAGGGTGCGTAGGCGGCTTATTAAGTCAGGG
GTGAAAGACTATTGCTTAACAATGGCAGTGCCTTTGATACTGATAAGCTTGAGTACAGCTGAGGCAGATGGAACGGGTGG
TGTAGCGGTGAAATGCATAGATACCATCCAGAACACCGATTGCGAAGGCAGTCTGCTAAACTGTAACTGACGCTGAGGCA
CGAAAGCGTGGGGATCGAACAGG
>OTU_556
TAGGGAATATTGGGCAATGGACGAGAGTCTGACCCAGCCATGCCGCGTGCAGGAAGAAGGCCTTCTGGGTTGTAAACTGC
TTTTGATCGGGAACAAAGAGGCCATGCGTGGCAAGTTGAGTGTACCGATAGAATAAGCACCGGCTAACTCCGTGCCAGCA
GCCGCGGTAATACGGAGGGTGCAAGCGTTGTCCGGATTTATTGGGTTTAAAGGGTGCGTAGGCGGCCCTGTAAGTCAGTG
GTGAAATACTGCAGCTTAACTGTAGCATTGCCATTGATACTGTAGGGCTTGAGTACAGATGAGGTAGGCGGAATTGATGG
TGTAGCGGTGAAATGCATAGATACCATCAAGAACACCGATTGCGAAGGCAGCTTACTAAGCTGTAACTGACGCTGAGGCA
CGAAAGCGTGGGGATCGAACAGGA
>OTU_557
TGGGGAATATTGGACAATGGGCGCAAGCCTGATCCAGCCATGCCGCGTGAGTGATGAAGGCCTTAGGGTTGTAAAGCTCT
TTCACCGATGAAGATAATGACGGTAGTCGGAGAAGAAGCCCCGGCTAACTTCGTGCCAGCAGCCGCGGTAATACGAAGGg
ggCTAGCGTTGTTCGGATTTACTGGGCGTAAAGCGCACGTAGGCGGTTTGTTAAGTCAGGGGTGAAATCCCAGAGCTCAA
CTCTGGAACTGCCTTTGATACTGGCAAGCTAGAGTCCGGAAGAGGTAAGTGGAACTCCTAGTGTAGAGGTGGAATTCGTA
GATATTAGGAAGAACACCAGTGGCGAAGGCGGCTTACTGGTCCGGAACTGACGCTGAGGTGCGAAAGCGTGGGGAGCAAA
CAGGACTTAGATACC
>OTU_558
TCGGGAATTTTGGGCAATGGGCGAAAGCCTGACCCAGCAACGCCGCGTGAAGGACGAAGTCTTTCGGGATGTAAACTTCG
TAAGAATAGGAAGAATAAATGACGGTACTATTTGTAAGGTCCGGCTAACTACGTGCCAGCAGCCGCGGTAATACGTAGGG
ACCAAGCGTTGTTCGGATTTACTGGGCGTAAAGGGCGCGTAGGCGGCAATTCAAGTCAGTTGTGAAATCTCCGAGCTTAA
CTCGGAACGGTCAACTGATACTGCTTTGCTAGAGTACAGAAGGGGCAATCGGAATTCTTGGTGTAGCGGTGAAATGCGTA
GATATCAAGAGGAACACCTGAGGTGAAGACGGGTTGCTGGGCTGATACTGACGCTGAGGCGCGAAAGCTAGGGTAGCAAA
CGGG
>OTU_559
TGGGGAATCTTGCACAATGGGCGAAAGCCTGATGCAGCAACGCCGCGTGCGGGAAGAAGGCCCTAGGGTTGTAAACCGCT
TTCAGCAGGGAAGAAAATGACGGTACCTGCAGAAGAAGGTGCGGCCAACTACGTGCCAGCAGCCGCGGTGACACGTAGGC
ACCAAGCGTTGTCCGGATTTATTGGGCGTAAAGAGCTCGTAGGCGGTTCGGTTAGTCGGGTGTGAAAACTCTGGGCTCAA
CCCAGAGCGGCCACTCGATACTGCCGTGACTAGAGTGTGGTAGGGGAGTGGGGAATTCCTGGTGTAGCGGTGAAATGCGC
AGATATCAGGAGGAACACCAGTGGCGAAGGCGCCACTCTGGGCCATAACTGACGCTGAGGAGCGAAAGCATGGGTAGCAA
ACAGGATGATACCCCTGTAGCTCC
>OTU_560
TAAGGAATATTGGTCAATGGACGCAAGTCTGAACCAGCCATGCCGCGTGAAGGATGAAGGCCCTCTGGGTTGTAAACTTC
TTTTATAGGGGAAGAAACCTCTTAATTCTTTGAGAGTTGACGGTACCCTAGGAATAAGCACCGGCTAACTCCGTGCCAGC
AGCCGCGGTAATACGGAGGGTGCAAGCGTTATCCGGATTCACTGGGTTTAAAGGGTGCGTAGGTGGGTCTGTAAGTCAGT
GGTGAAATCTCCGTGCTTAACATGGAAACTGCCATTGATACTATAGATCTTGAATTTTCTGGAGGTTAGCGGAATATGTC
ATGTAGCGGTGAAATGCTTAGATATGACATAGAACACCAATTGCGAAGGCAGCTAGCTACAGGGATATTGACACTGAGGC
ACGAAAGCGTGGGGATCAAACAGGATTAGACTGACCCTCGGTAGTCC
>OTU_561
TAGGGAATTTTCGGCAATGGGCGAAAGCCTGACCGAGCAACGCCGCGTGAGTGATGAAGGTTTTCGGATTGTAAAGCTCT
GTTGTAAGGGAAGAACGTCCGTGTGAAaaaCATGGAGTGACGGTACCTTACCAGAAAGCCACGGCTAACTACGTGCCAGC
AGCCGCGGTAATACGTAGGTGGCGAGCGTTATCCGGAATTATTGGGCGTAAAGGGTGCGTAGGCGGCCTTTTAAGTTCAT
GGTGAAAGCGTGGGGCTTAACCCCATATAGCCATGGATACTGGAAGGCTAGAGTACTGGAGAGGAAAGTGGAATTCCATG
TGTAGCGGTAAAATGCGTAGATatatGGAGGAACACCAGTGGCGAAGGCGACTTTCTAGCCAGAAACTGACGCTGATGCA
CGAAAGCGTGGGGAGCAAATAGG
>OTU_562
TGGGGAATATTGGTCAATGGGCGCAAGCCTGAACCAGCCATGCCGCGTGAGTGATGAAGGCCTTAGGGTTGTAAAGCTCT
TTCGCCGGGGAAGATAATGACGGTACCCGGAGAAGAAGCCCCGGCTAACTTCGTGCCAGCAGCCGCGGTAATACGAAGGg
ggCTAGCGTTGTTCGGAATCACTGGGCGTAAAGGGCGCGTAGGCGGATTGTTAAGTCAGGGGTGAAATCCCGAGGCTCAA
CCTCGGAACTGCCTTTGATACTGGCGATCTTGAGTCCGGGAGAGGTGAGTGGAACTCCGAGTGTAGAGGTGAAATTCGTA
GATATTCGGAAGAACACCAGTGGCGAAGGCGGCTCACTGGCCCGGAACTGACGCTGAGGCGCGAAAGCGTGGGGAGCAAA
CAGGATTAGATACCccccATAGC
>OTU_563
TGGGGAATCTTGCGCAATGGGCGAAAGCCTGACGCAGCCATGCCGCGTGGATGATGAAGGTCTTAGGATTGTAAAATCCT
TTCAGCGGGGACGATAATGACGGTACCCGCAGAAGAAGCCCCGGCTAACTTCGTGCCAGCAGCCGCGGTAATACGAAGGg
ggCTAGCGTTGCTCGGATTTACTGGGCGTAAAGGGCGCGTAGGCGGACAGTTAAGTTGGgggTGAAAGCCCGGGGCTCAA
CCTCGGAATTGCCTTCAATACTGGCTGTCTTGAGTGTGAgagagGTgtgtgGAACTCCGAGTGTAGAGGTGAAATTCGTA
GATATTCGGAAGAACACCAGTGGCGAAGGCGACacacTGGCTCACTACTGACGCTGAGGCGCGAAAGCGTGGGGAGCAAA
CAGG
>OTU_564
TCGGGAATTTTGGGCAATGGGCGAAAGCCTGACCCAGCAACGCCGCGTGAAGGATGAAATCCTTCGGGATGTAAACTTCG
CAAGAACGGGAAGAATAAGTAAGAGTTAATATCTCTTACGATGACGGTACTGTTTGTAAGCTCCGGCTAACTCCGTGCCA
GCAGCCGCGGTAATACGGggggAGCAAGCGTTGTTCGGATTTACTGGGCGTAAAGGGCGCGTAGGCGGCCACCGCAAGTC
GACTGTGAAATCTCTGGGCTTAACCCAGAACGGTCAGCCGATACTGCGGGGCTAGAGTGCAGAAGGGGCAACTGGAATTC
TCGGTGTAGCGGTGAAATGCGTAGATATCGAGAGGAACACCTGCGGCGAAGGCGGGTTGCTGGGCTGACACTGACGCTGA
GGCGCGAAAGCTAGGGGAGCGAACGGG
>OTU_565
TAGGGAATCTTCGGCAATGGACGAAAGTCTGACCGAGCAACGCCGCGTGAGTGAAGAAGGTTTTCGGATCGTAAAACTCT
GTTGTTAGAGAAGAACGTTGTGTAGAGTGGAAAATTACACAAGTGACGGTATCTAACCAGAAAGGGACGGCTAACTACGT
GCCAGCAGCCGCGGTAATACGTAGGTCCCGAGCGTTGTCCGGATTTATTGGGCGTAAAGCGAGCGCAGGTGGTTTAATAA
GTCTGATGTAAAAGGCAGTGGCTCAACCATTGtgtgCATTGGAAACTGTTAGACTTGAGTGCAGTAGAGGAGAGTGGAAT
TCCATGTGTAGCGGTGAAATGCGTAGATatatGGAGGAACACCGGTGGCGAAAGCGGCTctctGGACTGTAACTGACACT
GAGGCTCGAAAGCGTGGGTAGCAAACAGG
>OTU_566
TGGGGAATATTGCACAATGGGCGCAAGCCTGATGCAGCGACGCCGCGTGAGGGATGACGGCCTTCGGGTTGTAAACCTCT
TTCAGTAGGGAAGAAGCCGCTTGCGGTGACGGTACCTGCAGAAGAAGCGCCGGCTAACTACGTGCCAGCAGCCGCGGTAA
TACGTAGGGCGCAAGCGTTGTCCGGAATTATTGGGCGTAAAGAGCTCGTAGGCGGTCTGTCGCGTCTGCTGTGAAAACCT
CAGGCTCAACCTGGGGCTTGCAGTGGGTACGGGCAGACTAGAGTGCGGTAGGGGAGACTGGAATTCCTGGTGTAGCGGTG
GAATGCGCAGATATCAGGAGGAACACCGGTGGCGAAGGCGGGTCTCTGGGCCGTTACTGACGCTGAGGAGCGAAAGCATG
GGGAGCGAACAGG
>OTU_567
TGAGGAATATTGGTCAATGGGCGCGAGCCTGAACCAGCCAAGTAGCGTGAAGGATGACTGCCCTATGGGTTGTAAACTTC
TTTTATATGGGAATAAAGTCACTTACGTGTAGGTGTTTGTATGTACCATATGAATAAGCATCGGCTAACTCCGTGCCAGC
AGCCGCGGTAATACGGAGGATGCGAGCGTTATCCGGATTTATTGGGTTTAAAGGGAGCGTAGATGGGAGGTTAAGTCAGT
TGTGAAAGTTTGCGGCTCAACCGTAAAATTGCAATTGATACTGGTCTTCTTGAGTACAGTTGAGGTGGATGGAATTCGTG
GTGTAGCGGTGAAATGCTTAGATATCACGAAGAACTCCGATTGCGAAGGCAGTCCACTAAGCTGCAACTGACATTGATGC
TCGAAGTGTGGTATCAACAGGATTACGTACCGG
>OTU_568
TGGGGAATATTGCGCAATGGgggAAACCCTGACGCAGCAACGCCGCGTGAATGAAGAAGGCCTCGGGTTGTAAAGTTCTG
TCTTATGGGAAGATAATGACGGTACCATAGGAGGAAGCCACGGCTAACTACGTGCCAGCAGCCGCGGTAATACGTAGGTG
GCAAGCGTTGTCCGGATTTACTGGGCGTAAAGGATGCGTAGGCGGATATTTAAGTGGGATGTGAAATACCTGAGCTCAAC
TCGGGTGCTGCATTCCAAACTGGATATCTAGAGTGTCGGAGGGGAAAGCGGAATTCCTAGTGTAGCGGTGAAATGCGTAG
AGATTAGGAAGAACACCAGTGGCGAAGGCGGCTTTCTGGACGATAACTGACGCTGAGGCATGAAAGCGTGGGGAGCAAAC
AGGG
>OTU_569
TGGGGAATCTTGCGCAATGCGCGAAAGCGTGACGCAGCAACGCCGCGTGGgggAAGAAGGCCTTCGGGTTGTAAACCCCT
TTCAGGAGGGACGAAGCCCGGGCGGTTAATAGCCGACTCGGGTGACGGTACCTCCAGAAGAAGCTCCGGCTAACTACGTG
CCAGCAGCCGCGGTAATACGTAGGgggCTAGCGTTGTCCGGAATCATTGGGCGTAAAGAGCGTGTAGGCGGCCCGGTAAG
TCCGCTGTGAAAGTCCAGGGCTCAACCCTGGAATGCCGGCGGATACTGTCGGGCTAGAGTCCGGAAGAGGCGAGTGGAAT
TCCCGGTGTAGCGGTGAAATGCGCAGATATCGGGAGGAACACCTATGGCGAAGGCAGCTCGCTGGGACGGAACTGACGCT
GAGACGCGAAAGCGTGGGGAGCAAACAGG
>OTU_570
TGGGGAATATTGCACAATGGGCGAAAGCCTGATGCAGCGACGCCGCGTGAGTGATGAAGTATTTCGGTATGTAAAGCTCT
ATCAGCAGGGAAGATAATGACGGTACCTGAGTAAGAAGCTCCGGCTAAATACGTGCCAGCAGCCGCGGTAATACGTATGG
AGCAAGCGTTATCCGGATTTACTGGGTGTAAAGGGAGTGTAGGCGGTCTAGAAAGTCTGATGTGAAAACCCGGGGCTCAA
CCGCGGGATTGCATTGGAAACTTTTAGACTAGAGTATCGGAGAGGCAAGCGGAATTCCTGGTGTAGAGGTGAAATTCGTA
GATATCAGGAAGAACATCGGTGGCGAAGGCGGCTTGCTGGACGACAACTGACGCTGAGGCTCGAAAGCGTGGGAAGCGAA
CAGG
>OTU_571
CGAGGAATCTTGGTCAATGGGCGCAAGCCTGAACCAGCGACGCCGCGTGGAGGATGAAGGCCCTTGGGTTGTAAACTCCT
TTTGGGTGGGAAGAAGCTCTGACGGTACCACCCGAATAAGCCCCGGCTAACTACGTGCCAGCAGCCGCGGTAATACGTAG
GgggCGAGCGTTGTCCGGATTTATTGGGCGTAAAGCGCACGCAGGCGGTTCGTTCAGTCCGTTGTGAAAGCTCCCGGCTC
AACTGGGAGAGGTCTTCGGATACTGGCGGACTCGAGGGAGGCAGAGGAAGGTGGAATTCCGGGTGTAGTGGTGAAATGCG
TAGAGATCCGGAGGAACACCAGTGGCGAAGGCGGCCTTCTGGGCCTTTCCTGACGCTGAGGTGCGAAAGCGTGGGGAGCG
AACCGGGATACGATACCGCGTACGTC
>OTU_572
TGGGGAATTTTGCGCAATGGGCGAAAGCCTGACGCAGCAACGCCGCGTGAAGGATGAAGGCTCTCGAGTCGTAAACTTCT
GTCTGGgggAAAGATGATGACGGTACCcccAAAGCAAGCCCCGGCTAATTCCGTGCCAGCAGCCGCGGTAATACGGAAGG
GGCAAGCGTTGTTCGGAATTATTGGGCGTAAAGGGCGCGTAGGCGGCTCCATATGTCGGCGGTGAAAGCATACAGCTCAA
CTGTATTGAGCCGCGGAAACTGTGGGGCTTGAGGCTGGGAGGGGCTGGTGGAATTCCCTGTGTAGCGGTGAAATGCGTAG
AGATGGgggAGAACACTTGTGGCGAAGGCGGCCAGCTGGACCAGTTCTGACGCTGAGGCGCGAAAGCGTGGGGAGCAAAC
AGG
>OTU_573
TGGGGAATCTTGCGCAATGGGCGAAAGCCTGACGCAGCGACGCCGCGTGGgggATGAAGGCCCTCGGGTTGTAAACCCCT
TTCGGCAGGGAAGAAGCCGCAAGGTGACGGTACCTGCAGAAGAAGCCCCGGCTAACTACGTGCCAGCAGCCGCGGTAAGA
CGTAGGgggCGAGCGTTGTCCGGATTTATTGGGCGTAAAGCgcgcgTAGGCGGTTCGGTAAGTCGGTGGTGAAAACCCGG
AGCTCAACTCCGGGCCTGCCTCCGATACTGCCGGACTGGAGGCAGGTAGGGGAGAGTGGAATTCCCGGTGTAGCGGTGAA
ATGCGCAGATATCGGGAGGAACACCGGTGGCGAAGGCGGCTctctGGACCTGTCCTGACGCTCAGGCGCGAAAGCTAGGG
GAGCGAACAGG
>OTU_574
TAAGGAATATTGCGCAATGGACGAAAGTCTGACGCAGCAACGCCGCGTGCAGGATGACGGCCCTTTGGGTTGTAAACTGC
TGTAGCAGGGGAATAAGAGCCCACTCGGTGGGTGTGAAGGTACCCTGAAAGTAAGCTCCGGCTAACTACGTGCCAGCAGC
CGCGGTAATACGTAGGGAGCAAGCGTTGTCCGGATTCACTGGGTGTAAAGGGTGCGCAGGCGGGTTGGCAAGTCAGAGGT
GAAATCTCACAGCTTAACTGTGAAACTGCCTTTGATACTTCCAATCTTGAGTTAAAGagagGTTGATGGAATTTCAGGTG
TAGCGGTGAAATGCGTAGATATCTGAAAGAACACCAGTGGCGAAGGCGGTCAACTGGCTTTTAACTGACGCTCAGGCACG
AAAGCGTGGGTAGCGAACAGGATTAG
>OTU_575
TGGGGAATTTTGCGCAATGGGCGAAAGCCTGACGCAGCAACGCCGCGTGCGGGAAGAAGGCCCTCGGGTTGTAAACCGCT
TTCAGCAGGAACGAAATTGACGGTACCTGCAGAAGAAGCCCCGGCCAACTACGTGCCAGCAGCCGCGGTGATACGTAGGg
ggCGAGCGTTGTCCGGATTCATTGGGCGTAAAGAGCTCGTAGGCGGTTCGGTTAGTCAGATGTGAAAACTCCGGGCTCAA
CTCGGAGAGGCCATCTGATACTGCCGTGACTGGAGTTCGGTAGAGGAGTGTGGAATTCCCGGTGTAGCGGTGAAATGCGC
AGATATCGGGAGGAACACCAGCGGCGAAGGCGGCACTCTGGGCCGATACTGACGCTGAGGAGCGAAAGCGTGGGGAGCGA
ACAGGA
>OTU_576
TGGGGAATTTTGGACAATGGGCGCAAGCCTGATCCAGCAATGCCGTGTGAGTGAAGAAGGCCTTCGGGTTGTAAAGCTCT
TTCAGTCGAGAAGAAAAGGTTGTGACTAATACTCACAACTCATGACGGTATCGACAGAAGAAGCACCGGCTAACTACGTG
CCAGCAGCCGCGGTAATACGTAGGGTGCGAGCGTTAATCGGAATTACTGGGCGTAAAGGGTGCGCAGGCGGCTCTGTAAG
TCAGATGTGAAATCCCCGGGCTTAACCTGGGAATTGCGTTTGAAACTATAGGGCTAGAGTGTAGCAGAGGggggTGGAAT
TCCATGTGTAGCAGTGAAATGCGTAGAGATATGGAAGAACATCGATGGCGAAGGCAGCCcccTGGGTTAACACTGACGCT
CAGGCACGAAAGCGTGGGGAGCAAACAGG
>OTU_577
TAGGGAATATTGGGCAATGGGCGGAAGCCTGACCCAGCCATGCCGCGTGCAGGAAGAAGGCCTTCTGGGTTGTAAACTGC
TTTTATCTAGGAAGAAAATACCCTTGCGAGGGGAACTGACGGTACTAGGTGAATAAGCACCGGCTAACTCCGTGCCAGCA
GCCGCGGTAATACGGAGGGTGCAAGCGTTGTCCGGATTTATTGGGTTTAAAGGGTGCGTAGGCGCCTTATAAGTCCGTGG
TGAAAGCCAACAGCTCAACTGTTGAACTGCCATGGATACTGTAAAGCTTGAGTACAGACGAGGTAGGCGGAATGGATGGT
GTAGCGGTGAAATGCATAGATACCATCCAGAACACCGATTGCGAAGGCAGCTTACTAGGCTGTAACTGACGCTGAGGCAC
GAAAGCGTGGGGAGCGAACAGG
>OTU_578
TGGGGAATATTGGGCAATGGgggAAACCCTGACCCAGCAACGCCGCGTGAAGGAAGAAGGCCTCGGGTTGTAAACTTCTT
TTACCAGGGACGAAGAACGTGACGGTACCTGGAGAAaaaGCAACGGCTAACTACGTGCCAGCAGCCGCGGTAATACGTAG
GTTGCAAGCGTTGTCCGGATTTACTGGGTGTAAAGGGCGTGTAGGCGGAGGTGCAAGTTGGGAGTGAAATCCCGGGGCTC
AACCCCGGAACTGCTTTCAAAACTGTACCCCTTGAGTGTCGGAGAGGCAAGCGGAATTCCTAGTGTAGCGGTGAAATGCG
TAGATATTAGGAGGAACACCAGTGGCGAAGGCGGCTTGCTGGACGATAACTGACGCTGAGGCGCGAAAGCGTGGGGAGCA
AACAGG
>OTU_579
TGGGGAATATTGGACAATGGGCGAAAGCCTGATCCAGCAACGCCGCGTGAGGGATGACGGCCTCGGGTTGTAAACCTCTT
TCAGTACCGACGAAGCGCCTCTAGAGGTGGTGACGGTAGGTACAGAAGAAGGACGGCCAACTACGTGCCAGCAGCCGCGG
TAATACGTAGGGTCCGAGCGTTGTCCGGAATTATTGGGCGTAAAGGGCTCGTAGGCGGTCTGTTGCGTCGGGAGTGAAAT
CTTACAGCTTAACTGTGAACTTGCTTTCGATACGGGCAGACTTGAGGCATTCAGGGGAGAACGGAATTCCTGGTGTAGCG
GTGAAATGCGCAGATATCAGGAGGAACACCGGTGGCGAAGGCGGTTCTCTGGGAATGTCCTGACGCTGAGGAGCGAAAGT
GTGGGGAGCGAACAGG
>OTU_580
TGAGGAATATTGGTCAATGGGCGCGAGCCTGAACCAGCCAAGTAGCGTGAAGGATGAAGGTCCTACGGATTGTAAACTTC
TTTTATAAGGGAATAAAACCTCCCACGTGTGGGAGCTTGTATGTACCTTATGAATAAGCATCGGCTAACTCCGTGCCAGC
AGCCGCGGTAATACGGAGGATGCGAGCGTTATCCGGATTTATTGGGTTTAAAGGGAGCGCAGACGGGAGATTAAGTCAGC
TGTGAAAGTTTGCGGCTCAACCGTAAAATTGCAGTTGATACTGGTTTCCTTGAGTGCGGCCGAGGTGGGCGGAATTCGTG
GTGTAGCGGTGAAATGCTTAGATATCACGAGGAACCCCGATTGCGAAGGCAGCCCACCAGACCGTAACTGACGTTCATGC
TCGAAAGTGTGGGTATCAAACAGG
>OTU_581
TGGGGAATCTTGCGCAATGGACGGAAGTCTGACGCAGCGACGCCGCGTGTGGGAGGAAGGCCTTCGGGTTGTAAACCACT
TTCGGGAGGGAAGAAGCGTTTGGTGACGGTACCTTCAGAAGAAGCCCCGGCCAACTACGTGCCAGCAGCCGCGGTAATAC
GTAGGgggCGAGCGTTGTCCGGAATTATTGGGCGTAAAGGGCTCGTAGGTGGTTCGTTAAGTTAGATGTGAAATTGTACG
GCTTAACCGTGCACTGGCATCTGATACTGGCGGGCTTGAGGCAGGTAGAGGAGAATGGAATTCCTGGTGTAGCGGTGGAA
TGCGCAGATATCAGGAGGAACACCGATTGCGAAGGCAGTTCTCTGGGCCTGTGCTGACGCTGAGGAGCGAAAGCGTGGGG
AGCGAACAGG
>OTU_582
TCGGGAATTTTGGGCAATGGGCGAAAGCCTGACCCAGCAACGCCGCGTGAAGGACGAAGTCTTTCGGGATGTAAACTTCG
TAAGAATGGGAAGAATAAATGACGGTACCATTTGTAAGCCCCGGCTAACTACGTGCCAGCAGCCGCGGTAATACGTAGGg
ggCAAGCGTTGTTCGGATTTACTGGGCGTAAAGGGCGCGTAGGCGGCGTGACAAGTCAGTTGTGAAATCTCTGAGCTTAA
CTCAGAACGGTCAACTGATACTGTTGTGCTAGAGTGCAGAAGGGGCAACCGGAATTCTTGGTGTAGCGGTGAAATGCGTA
GATATCAAGAGGAACACCTGAGGTGAAGACGGGTTGCTGGGCTGACACTGACGCTGAGGCGCGAAAGCTAGGGTAGCAAA
CGGG
>OTU_583
TGAGGAATATTGGTCAATGGGCGCAGGCCTGAACCAGCCAAGTAGCGTGAAGGATGACTGCCCTATGGGTTGTAAACTTC
TTTTATAAAGGAATAAAGTCGGGTATGTATACCCGTTTGCATGTACTTTATGAATAAGGATCGGCTAACTCCGTGCCAGC
AGCCGCGGTAATACGGAGGATCCGAGCGTTATCCGGATTTATTGGGTTTAAAGGGAGCGTAGATGGATGTTTAAGTCAGT
TGTGAAAGTTTGCGGCTCAACCGTAAAATTGCAGTTGATACTGGATATCTTGAGTGCAGTTGAGGCAGGCGGAATTCGTG
GTGTAGCGGTGAAATGCTTAGATATCACGAAGAACTCCGATTGCGAAGGCAGCCTGCTAAGCTGCAACTGACATTGAGGC
TCGAAGTGTGGTGATCAACAGATTAGATACCCAGGTAGCTCGATCACC
>OTU_584
TGGGGAATCTTGCGCAATGGGCGAAAGCCTGACGCAGCCATGCCGCGTGAATGATGAAGGTCTTAGGATTGTAAAATTCT
TTCAGCAGGGACGATAATGACGGTACCTGCAGAAGAAGCCCCGGCTAACTTCGTGCCAGCAGCCGCGGTAATACGAAGGg
ggCTAGCGTTGCTCGGATTTACTGGGCGTAAAGGGCGCGTAGGCGGATCAGCAAGTTAGGGGTGAAAGCCCGGGGCTCAA
CCTCGGAACTGCCCTTAAAACTGTTGATCTGGAGTATGAgagagGTgtgtgGAACTCCGAGTGTAGAGGTGAAATTCGTA
GATATTCGGAAGAACACCAGTGGCGAAGGCGACacacTGGCTCATTACTGACGCTGAGGCGCGAAAGCGTGGGGAGCAAA
CAGG
>OTU_585
TGAGGGATATTCGGCAATGGgggAAACCCTGACCGAGCAACGCCGCGTGAGGGAAGACGGTTTTCGGATTGTAAACCTCT
GTCCTCTGTGAAGATAATGACGGTAACAGAGGAGGAAGCTCCGGCTAACTACGTGCCAGCAGCCGCGGTAATACGTAGGG
AGCGAGCGTTGTCCGGATTTACTGGGTGTAAAGGGTGCGTAGGCGGATTGGCAAGTCAGAAGTGAAATCCATGGGCTTAA
CCCATGAACTGCTTTTGAAACTGTTAGTCTTGAGTGAAGTAGAGGTAGGCGGAATTCCCGGTGTAGCGGTGAAATGCGTA
GAGATCGGGAGGAACACCAGTGGCGAAGGCGGCCTACTGGGCTTTAACTGACGCTGAGGCACGAAAGTGTGGGTAGCAAA
CAGGATTAGATACCCCGTCGCTACGTC
>OTU_586
TGGgggATATTGCACAATGGgggAAACCCTGATGCAGCGACGCCGCGTGAGTGAAGAAGTATTTCGGTATGTAAAGCTCT
ATCAGCAGGGACGAAAATGACGGTACCTGAGTAAGAAGCCCCGGCTAACTACGTGCCAGCAGCCGCGGTAATACGTAGGg
ggCAAGCGTTATCCGGATTTACTGGGTGTAAAGGGAGCGTAGACGGTTATGCAAGTCTGGAGTGAAAGGCGGgggCTCAA
CCcccGGACTGCTCTGGAAACTGTAGAACTAGAGTGCAGGAGGGGTAAGTGGAATTCCTAGTGTAGCGGTGAAATGCGTA
GATATTAGGAGGAACACCAGTGGCGAAGGCGGCTTACTGGACTGTAACTGACGTTGAGGCTCGAAAGCGTGGGGAGCAAA
CAGG
>OTU_587
TGGGGAATATTGCACAATGGgggAAACCCTGATGCAGCGACGCCGCGTGAAGGAAGAAGTATCTCGGTATGTAAACTTCT
ATCAGCAGGGAAGAAAATGACGGTACCTGACTAAGAAGCCCCGGCTAACTACGTGCCAGCAGCCGCGGTAATACGTAGGg
ggCAAGCGTTATCCGGATTTACTGGGTGTAAAGGGAGCGTAGACGGAAGAGCAAGTCTGATGTGAAAGGCTGGGGCTTAA
CCCCAGGACTGACATTTGGAAACTGTTtttCTAGAGTGCCGGAGAGGTAAGCGGAATTCTAGTGTAGCGGTGAAATGCGT
AGATATTAGGAGGAACACCAGTGGCGAAGGCGGCTTACTGGACGGTAACTGACGTTGAGGCTCGAAAGCGTGGGGAGCAA
ACAGGATTAGATTGTAGTCC
>OTU_588
TGGGGAATATTGCACAATGGGCGCAAGCCTGATGCAGCGACGCCGCGTGAGGGATGACGGCCTTCGGGTTGTAAACCTCT
TTCGGTCGGGACGAAGCGTGAGTGACGGTACCGACAGAAGAAGCACCGGCTAACTACGTGCCAGCAGCCGCGGTAATACG
TAGGGTGCGAGCGTTGTCCGGAATTATTGGGCGTAAAGAGCTCGTAGGCGGTTTGTTGCGTCGGCCGTGAAAACTAGCAG
CTTAACTGTTGGCTTGCGGTCGATACGGGCAGACTTGAGTTCGGTAGGGGAGACTGGAATTCCTGGTGTAGCGGTGAAAT
GCGCAGATATCAGGAGGAACACCGGTGGCGAAGGCGGGTCTCTGGGCCGATACTGACGCTGAGGAGCGAAAGCGTGGGGA
GCGAACAGG
>OTU_589
TAGGGAATCTTCCGCAATGGACGAAAGTCTGACGGAGCAACGCCGCGTGAGTGATGAAGGTCTTCGGATCGTAAAACTCT
GTTGTCAGGGAAGAACAAGTACGAGAGTAACTGCTCGTACCTTGACGGTACCTGACCAGAAAGCCACGGCTAACTACGTG
CCAGCAGCCGCGGTAATACGTAGGTGGCAAGCGTTGTCCGGAATTATTGGGCGTAAAGGGCTCGCAGGCGGTCTTCTAAG
TCTGATGTGAAATCTTGCGGCTTAACCGCAAGCGGTCATTGGAAACTGGAGGACTTGAGTACAGAAGAGGAGAGTGGAAT
TCCACGTGTAGCGGTGAAATGCGTAGAGATGTGGAGGAACACCAGTGGCGAAGGCGACTctctGGTCTGTAACTGACGCT
GAGGAGCGAAAGCGTGGGGAGCAAACAGG
>OTU_590
TGGgggATATTGCACAATGGgggAAACCCTGATGCAGCAACGCCGCGTGAAGGATGAAGGTTTTCGGATTGTAAACTTCT
GTTCTTAGTGACGATAATGACGGTAGCTAAGAAGAAAGCTCCGGCTAACTACGTGCCAGCAGCCGCGGTAATACGTAGGG
AGCGAGCGTTGTCCGGATTTACTGGGTGTAAAGGGTGCGTAGGCGGCAGAGCAAGTCAGGCGTGAAAGCCATGGGCTTAA
CCCATGAACTGCGCTTGAAACTGTTCTGCTTGAGTGAAGTAGAGGCAGGCGGAATTCCCGGTGTAGCGGTGAAATGCGTA
GAGATCGGGAGGAACACCAGTGGCGAAGGCGGCCTGCTGGGCTTTAACTGACGCTGAGGCACGAAAGCATGGGTAGCAAA
CAGG
>OTU_591
CAAGGAATTTTCCGCAATGGGCGCAAGCCTGACGGAGCAACGCCGCGTGTGGGATGACGCTTTTCGGAGTGTAAACCACT
GTTCGTGGGGACGAAGCACTGACGGTACCCACGGAGGAAGGCCCGGCTAACTACGTGCCAGCAGCCGCGGTAATACGTAG
GGGTCGAGCGTTGTCCGGAGTTACTGGGCGTAAAGCGCATGCAGGCGGCTCATTACGCATGGCGTGAAAGCCcccGGCTT
AACCGGGGAGGGTCGTCGTGAACGGGTGAGCTTGAGGGTATCAGGGGCTGGTGGAATTCCCGGTGTAGTGGTGAAATGCG
TAGAGATCGGGAGGAACACCTGTGGCGAAGGCGGCCAGCTGGGATACACCTGACGCTGAGATGCGAAGGCGTGGGGAGCG
AACGGG
>OTU_592
TCGGGAATATTGCGCAATGGAGGAAACTCTGACGCAGTGACGCCGCGTATAGGAAGAAGGTTTTCGGATTGTAAACTATT
GTCGTTAGGGAAGAGAAAGGACAGTACCTAAGGAGGAAGCTCCGGCTAACTACGTGCCAGCAGCCGCGGTAATACGTAGG
GAGCGAGCGTTATCCGGAATTATTGGGTGTAAAGGGTGCGTAGACGGGAGAACAAGTTAGTTGTGAAATACCTCGGCTCA
ACTGAGGAACTGCAACTAAAACTGTACTTCTTGAGTGCAGGAGAGGTAAGTGGAATTCCTAGTGTAGCGGTGAAATGCGT
AGATATTAGGAGGAACACCAGTGGCGAAGGCGACTTACTGGACTGTAACTGACGTTGAGGCACGAAAGTGTGGGGAGCAA
ACAGGATTAGATACCCTAGTCC
>OTU_593
TGGGGAATATTGCACAATGGGCGAAAGCCTGATGCAGCGACGCCGCGTGAGGGATGACGGCCTTCGGGTTGTAAACCTCT
TTCAGTAAGGGAGAAGGACTCTTTTGTGGGGTTTTGACGGTACTTACAGAAGAAGCGCCGGCTAACTACGTGCCAGCAGC
CGCGGTAATACGTAGGGCGCGAGCGTTGTCCGGAATTATTGGGCGTAAAGAGCTCGTAGGTGGCTTGTCGCGTCTGCTGT
GAAAACCCGGGGCTTAACTCCGGGCTTGCAGTGGGTACGGGCTGGCTAGAGTGCAGTAGGGGAGACTGGAATTCCTGGTG
TAGCGGTGAAATGCGCAGATATCAGGAGGAACACCGGTGGCGAAGGCGGGTCTCTGGGCTGTTACTGACGCTGAGGAGCG
AAAGCATGGGGAGCGAACAGG
>OTU_594
TGGGGAATATTGCACAATGGGCGAAAGCCTGATGCAGCAACGCCGCGTGAGTGAAGAAGTATCTCGGTATGTAAAGCTCT
ATCAGCAGGGAAGAAAATGACGGTACCTGACTAAGAAGCCCCGGCTAACTACGTGCCAGCAGCCGCGGTAATACGTAGGg
ggCAAGCGTTATCCGGATTTACTGGGTGTAAAGGGAGCGCAGACGGCACTGCAAGTCTGAAGTGAAAGCCCGGGGCTCAA
CCCCGGGACTGCTTTGGAAACTGTAGAGCTAGAGTGCTGGAGAGGCAAGCGGAATTCCTAGTGTAGCGGTGAAATGCGTA
GATATTAGGAAGAACACCAGTGGCGAAGGCGGCTTGCTGGACAGTAACTGACGTTCAGGCTCGAAAGCGTGGGGAGCAAA
CAGG
>OTU_595
CAAGGAATCTTCGGCAATGGGCGCAAGCCTGACCGAGCAACGCCGCGTGGAGGACGACGGCCTTCGGGTTGTAAACTCCT
TTTCTGGgggACGATACGGACGGTACCCCAGGAATAAGCCCCGGCTAACTCTGTGCCAGCAGCCGCGGTAATACAGAGGg
ggCAAGCGTTGTCCGGACTTACTGGGCGTACAGCgcgcgcAGGCGGTTACATATGTGCCCGGTGACATCTGCTCGCTTAA
CGAGCAGCGGCCCGGGTAGACAGTGTGACTGGAGGCAGGGAGAGGGATGTGGAATACCCGGTGGAGCGGTGAAATGCGTA
GAGATCGGGTGGAACACCAGCGGCGAAGGCGGCATCCTGGCCCTGAACTGACGCTGAGGCGCGATAGCGTGGGGAGCAAA
CGGG
>OTU_596
TGGGGAATATTGGGCAATGGCCGAAAGGCTGACCCAGCGACGCCGCGTGTGGGAGGAAGCCCTTCGGGGTGTAAACCACT
GTCAGGAGGGACGAAAGAGGGTGGAGTGAATAATTCTGCTCAGTGACGGTACCTTCAAAGGAAGCACCGGCTAACTCTGT
GCCAGCAGCCGCGGTAATACAGAGGGTGCAAGCGTTGTTCGGAATTACTGGGCGTAAAGCgcgcgcAGGCGGATCCTGTA
AGTCGGAAGTGAAATTTCGGAGCTCAACTCCGAAGCTGCTTCTGAGACTGCGGATCTGGAGATCGGTAGAGGTCGGTGGA
ATTACAGGTGTAGCGGTGGAATGCGTAGAGATCTGTAAGAACACCCGTGGCGAAGGCGGCCGACTGGGCCGAATCTGACG
CTGAGGCGCGAAAGCGTGGGGAGCAAACAGG
>OTU_597
TGGGGAATCTTGCGCAATGGGCGAAAGCCTGACGCAGCAACGCCGCGTGGgggATGAAGGCCCTCGGGTTGTAAACCCCT
TTCAGCAGGGACGAAATTGACGGTACCTGCAGAAGAAGCCCCGGCCAACTACGTGCCAGCAGCCGCGGTAATACGTAGGg
ggCGAGCGTTGTCCGGAATTATTGGGCGTAAAGAGCTCGTAGGCGGTTTGGCAAGTCAGGTGTGAAATCTCCGGGCTCAA
CTCGGAGAGGCCACCTGATACTGCTATGACTAGAGTCCGGTAGGGGACCATGGAATTCCTGGTGTAGCGGTGAAATGCGC
AGATATCAGGAGGAACACCGGTGGCGAAGGCGGTGGTCTGGGCCGGTACTGACGCTGAGGAGCGAAAGCGTGGGGAGCGA
ACAGG
>OTU_598
TGGGGAATATTGCACAATGGgggAAACCCTGATGCAGCAACGCCGCGTGAGTGATGAAGGCCTCGGGTTGTAAAGCTCTG
TCTTTGGGGACGTAATGACGGTACCCAAGGAGGAAGCCACGGCTAACTACGTGCCAGCAGCCGCGGTAATACGTAGGTGG
CAAGCGTTGTCCGGATTTACTGGGCGTAAAGGGAGCGTAGGCGGATTtttAAGTGGGATGTGAAATACCCGGGCTCAACT
TGGGTGCTGCATTCCAAACTGGAAGTCTAGAGTGCAGGAGAGGAAAGTGGAATTCCTAGTGTAGCGGTGAAATGCGTAGA
GATTAGGAAGAACACCAGTGGCGAAGGCGACTTTCTGGACTGTAACTGACGCTGAGGCTCGAAAGCGTGGGGAGCAAACA
GG
>OTU_599
TGGGGAATATTGCACAATGGGCGAAAGCCTGATGCAGCAACGCCGCGTGAGCGATGAAGGCCTCGGGTCGTAAAGCTCTG
TCCTCAAGGAAGATAATGACGGTACTTGAGGAGGAAGCCCCGGCTAACTACGTGCCAGCAGCCGCGGTAATACGTAGGgg
gCTAGCGTTATCCGGAATTACTGGGCGTAAAGGGTGCGTAGGCGGTCTTTCAAGTCAGGAGTGAAAGGCTACGGCTCAAC
CGTAGTAAGCTCTTGAAACTGTAAGACTTGAGTGCAGGAGAGGAGAGTAGAATTCCTAGTGTAGCGGTGAAATGCGTAGA
TATTAGGAGGAATACCAGTTGCGAAGGCGGCTctctGGACTGTAACTGACGCTGAGGCACGAAAAGCGTGGgggAGCAAA
ACAGGATTTAGACTAACCCCACGTAGTC
>OTU_600
TAGGGAATCTTGCTTAATGGGCGCAAGCCTGAAGCAGCGACGCCGCGTGAGGGATGAAGGCCTTCGGGTTGTAAACCTCT
TTCAGCGGGGACGAAGCCTCACGGTGACGGTACCCGCAGAAGAAGGTCCGGCCAACTACGTGCCAGCAGCCGCGGTAATA
CGTAGGGACGAGCGTTATCCGGATTTATTGGGCGTAAAGCgcgcgTAGGCGGCCGTTCGCGTCGGATGTGAAAGCTCGGA
GCTCAACTCTGAGAGGCCATTCGATACGGGACGGCTAGAGGCAGGTAGGGGAGAGTGGAATTCCTGGTGTAGCGGTGAAA
TGCGCAGATATCAGGAGGAACACCGGTGGCGAAGGCGGCTctctGGGCCTGTCCTGACGCTGAGGCGCGAAAGCTGGggg
AGCGAACAGGATTAGATTACCCCTAGTACGTC
>OTU_601
TAGGGAATTTTCGTCAATGGgggAAACCCTGAACGAGCAATGCCGCGTGAGTGAAGAAGGTCTTCGGATCGTAAAGCTCT
GTTGTAAGTGAAGAACGGCTCATAGAGGAAATGCTATGGGAGTGACGGTAGCTTACCAGAAAGCCACGGCTAACTACGTG
CCAGCAGCCGCGGTAATACGTAGGTGGCAAGCGTTATCCGGAATCATTGGGCGTAAAGGGTGCGTAGGTGGCGTACTAAG
TCTGTAGTAAAAGGCAATGGCTCAACCATTGTAAGCTATGGAAACTGGTATGCTAGAGTGCAGAAGAGGGCGATGGAATT
CCATGTGTAGCGGATAAATGCGTAGATatatGGAGGAACACCAGTGGCGAAGGCGGTCGCCTGGTCTGTAACTGACACTG
AGGCACGAAAGCGTGGGGAGCAAATAGG
>OTU_602
TGGGGAATCTTCGGCAATGGGCGCAAGCCTGACCGAGCCATGCCGCGTGAGCGATGAAGGCCTTAGGGTTGTAAAGCTCT
TTCGCCAGGGAAGATAATGACGGTACCTGGTAAAGAAACCCCGGCTAACTCCGTGCCAGCAGCCGCGGTAATACGGAGGg
ggTTAGCGTTGTTCGGAATTACTGGGCGTAAAGCgcgcgTAGGCGGATATTTAAGTCAGAGGTGAAATCCCACGGCTCAA
CCGTGGAACTGCCTTTGATACTGGATGTCTTGAGTTCGAgagagGTGAGTGGAATTCCGAGTGTAGAGGTGAAATTCGTA
GATATTCGGAGGAACACCAGTGGCGAAGGCGGCTCACTGGCTCGATACTGACGCTGAGGTGCGAAAGCGTGGGGAGCAAA
CAGGA
>OTU_603
TAGGGAATATTGCACAATGGgggAAACCCTGATGCAGCCATGCCGCGTgtgtgAAGAAGGCCTCGGGTTGTAAAGCACTT
TCAGTGGGGAGGAAACAATGACGTTACCCACAGAAGAAGCACCGGCTAACTCCGTGCCAGCAGCCGCGGTAATACGGAGG
GTGCAAGCGTTAATCGGAATAACTGGGCGTAAAGGGCATGTAGGCGGAAAGGTAAGTAGGATGTGAAATACCCGGGCTCA
ACCTGGGTTGGTCATTCTAAACTGTCTTTCTAGAGTATTGCAGAGGGAGATGGAATTTCAGGTGTAGCGGTGGAATGCGT
AGATATCTGAAAGAACACCAGAGGCGAAGGCGGTCTCCTGGGCAAATACTGACGCTGAGGTGCGGAAAGCGTGGGAGCAA
ACAGGGGATTCAGAGTACCCTTCGATACGTC
>OTU_604
TGGGGAATTGTTCGCAATGGGCGCAAGCCTGACGACGCAACGCCGCGTGGgggATGAAGGTCTTCGGATTGTAAACCCCT
GTCGAGCGGGACGAATAGCCCATCGCCTAATACGTGGTGGGAATGACGGTACCGCTAAAGGAAGCCACGGCTAACTCTGT
GCCAGCAGCCGCGGTAATACAGAGGTGGCAAGCGTTGTTCGGAATTACTGGGCGTAAAGGGCGCGTAGGCGGCCTTCTAA
GTCAGACGTGAAATCCcccGGCTTAACCTGGGAACTGCGTCTGATACTGGggggCTTGAGTGCGGGAGAGGGATGCGGAA
TTCCAGGTGTAGCGGTGAAATGCGTAGATATCTGGAGGAACACCGGTGGCGAAGGCGGCATCCTGGACCGACACTGACGC
TGAGGCGCGAAAGCTAGGGTAGCAAACGGG
>OTU_605
TAGGGAATATTGGGCAATGGCCGAGAGGCTGACCCAGCCATGCCGCGTGCAGGATGAAGGCTTTCTGAGTCGTAAACTGC
TTTTGCCAGGGAAGAAaaaaGGGGATGCGTCCTCTACTGACGGTACCTGGTGAATAAGCACCGGCTAACTCCGTGCCAGC
AGCCGCGGTAATACGGAGGGTGCAAGCGTTGTCCGGATTTATTGGGTTTAAAGGGTGCGTAGGCGGTTCTTTAAGTCTGG
GGTGAAAGCCCGTTGCTCAACAACGGAACTGCCCTGGAAACTGGAGAACTTGAGTACAGACGAGGGTGGCGGAATGGATG
GTGTAGCGGTGAAATGCATAGATACCATCCAGAACCCCGATTGCGAAGGCAGCTGCCTAGACTGTAACTGACGCTGAGGC
ACGAAAGCGTGGGGAGCGAACAGG
>OTU_606
TGGGGAATCTTGGACAATGGgggCAACCCTGATCCAGCGACGCCGCGTGGGTGATGAAGGCCTTCGGGTTGTAAAGCCCT
TTCACCGGGGACGATGATGACGGTACCCGGAGAAGAAGCACCGGCTAACTCCGTGCCAGCAGCCGCGGTAAGACGGAGGG
TGCTAGCGTTGTTCGGAATCACTGGGCGTAAAGGGCGCGTAGGCGGCGTCGCAAGTCGGCTTGTGAAAGCCCGGGGCTCA
ACCCCGGAGGTGCAGCCGAGACTGCGGTGCTCGAGGCCGGAAGAGGAGGGTGGAATACCCAGTGTAGAGGTGAAATTCGT
AGATATTGGGTGGAACACCGGTGGCGAAAGCGGCTctctGGTCCGGTTCTGACGCTGAGGCGCGAAAGCGTGGGGAGCAA
ACAGGATTAGA
>OTU_607
TGGGGAATATTGCACAATGGGCGCAAGCCTGATGCAGCGACGCCGCGTGGgggATGACGGCCTTCGGGTTGTAAACTCCT
TTCGTCAGGGACGAAGCGAAAGTGACGGTACCTGGATAAGAAGCACCGGCTAACTACGTGCCAGCAGCCGCGGTAATACG
TAGGGTGCGAGCGTTGTCCGGAATTACTGGGCGTAAAGAGCTCGTAGGTGGTTTGTCGCGTCGTTTGTGTAAGTCCACGG
CTTAACTGTGGGATGGCAGGCGATACGGGCATAACTTGAGTGCTGTAGGGGAGACTGGAATTCCTGGTGTAGCGGTGAAA
TGCGCAGATATCAGGAGGAACACCGATGGCGAAGGCAGGTCTCTGGGCAGTAACTGACGCTGAGGAGCGAAAGCATGGGT
AGCGAACAGG
>OTU_608
TGGgggATATTGCGCAATGGgggCAACCCTGACGCAGCAACGCCGCGTGAAGGATGAAGGTTTTCGGATTGTAAACTTCT
TTTATTAAGGACGAAaaaTGACGGTACTTAATGAATAAGCTCCGGCTAACTACGTGCCAGCAGCCGCGGTAATACGTAGG
GAGCAAGCGTTGTCCGGATTTACTGGGTGTAAAGGGTGCGTAGGCGGCTTTGCAAGTCAGATGTGAAATCTATGGGCTCA
ACCCATAAACTGCATTTGAAACTGTAGAGCTTGAGTGAAGTAGAGGCAGGCGGAATTCCCCGTGTAGCGGTGAAATGCGT
AGAGATGGGGAGGAACACCAGTGGCGAAGGCGGCCTGCTGGGCTTTAACTGACGCTGAGGCACGAAAGCGTGGGTAGCAA
ACAGG
>OTU_609
TAGGGAATATTGGGCAATGGGCGGAAGCCTGACCCAGCCATGCCGCGTGCAGGATGAAGGCCTTCTGGGTTGTAAACTGC
TTTTACCAGGGAAGAAAACACCCATGCGTGGGGAACTGACGGTACCTGGGGAATAAGCACCGGCTAACTCCGTGCCAGCA
GCCGCGGTAATACGGAGGGTGCAAGCGTTGTCCGGATTTATTGGGTTTAAAGGGTGCGTAGGCGGCCTCTTAAGTCAGTG
GTGAAAGCCCGCGGCTCAACCGCGGAACTGCCATTGATACTGGGAGGCTTGAGTACAGACGAGGTAGGCGGAATTGAAGA
TGTAGCGGTGAAATGCTTAGATATCTTCAAGAACACCGATTGCGTAGGCAGCTTACTAGGCTGTAACTGACGCTGAGGCA
CGAAAGCGTGGGGAGCGAACAGG
>OTU_610
CGAGGAATCTTCCACACTGGGCGCAAGCCCGATGGAGCAACGCCGCGTGGAGGACGACGGCCTTCGGGTTGTAAACTCCT
TTCAGGggggATGATACGGACAGTACCcccAGAAGCAGCCCCGGCTAACTCTGTGCCAGCAGCCGCGGTAATACAGAGGg
ggCAAGCGTTGTCCGGATTTACTGGGCGTACAGCgcgcgcAGGCGGACCGCGACGTGCCGTGTGACAAGCCACCGCTCAC
CGGTGGAGGGCCATGGTACACGAGCGGTCTGGAGGCAGGGAGAGGGATGTGGAATGCCCGGTGGAGCGGTGAAATGCGTA
GAGATCGGGCGGAACACCAGCGGCGAAGGCGGCATCCTGGTCCTGTACTGACGCTGAGGCGCGAGAGCGTGGGGAGCGAA
CTGG
>OTU_611
TGGGGAATATTGCACAATGGgggAAACCCTGATGCAGCGACGCCGCGTGAGTGAAGAAGTATTTCGGTATGTAAAGCTCT
ATCAGCAGGGAAGAAAGTGACGGTACCTGAATAAGAAGCCCCGGCTAACTACGTGCCAGCAGCCGCGGTAATACGTAGGg
ggCAAGCGTTATCCGGATTTACTGGGTGTAAAGGGAGTGTAGACGGCAAGGCAAGTCTGAAGTGAAAGCCCGGTGCTTAA
CGCCGGGACTGCTTTGGAAACTGTTTAGCTGGAGTGCCGGAGAGGTAAGCGGAATTCCTAGTGTAGCGGTGAAATGCGTA
GATATTAGGAAGAACACCAGTGGCGAAGCGGCTTACTGGGACGGTAACTGACGTTGAGGCTCGAAAGCGTGGGGAGCAAA
CAGGATTCGAGTACCCTCGTAGGTCC
>OTU_612
TGGGGAATATTGCACAATGGAGGAAACTCTGATGCAGCGACGCCGCGTGAGCGATGAAGGTTTTCGAATCGTAAAGCTCT
GTCCCATGGGAAGATAATGACGGTACCATGGGAGGAAGCCCCGGCTAACTACGTGCCAGCAGCCGCGGTAATACGTAGGg
ggCGAGCGTTGTCCGGAATTATTGGGCGTAAAGGGTTCGCAGGCGGAAATATAAGTCAGGTGTAAAAGGCGGAGGCTCAA
CCTCCGTAAGCATTTGAAACTATATTTCTTGAGATATGGAGAGGTAAGTGGAATTCCTAGTGTAGCGGTGAAATGCGTAG
ATATTAGGAGGAATACCAGTGGCGAAGGCGACTTACTGGACATATACTGACGCTGAGGAACGAAAGCATGGGTAGCAAAC
AGGATTAG
>OTU_613
TGGGGAATCTTGCGCAATGGCCGAAAGGCTGACGCAGCGACGCCGCGTGGgggATGAAGGCCTTCGGGTTGTAAACCCCT
GTTGCTCGGGACGAACAACACCATTCGTGGTGTCTGACGGTACCGGGTGAGGAAGCACCGGCTAACTCTGTGCCAGCAGC
CGCGGTAATACAGAGGGTGCGAGCGTTGTCCGGAATCACTGGGCGTAAAGGGCGCGTAGGCGGTCTGGTAAGCGTGTGGT
GAAAGCTCGGGGCTCAACCCCGAGTCGGCCGTGCGAACTGCTGGACTGGAGCATGTCAGAGGCAGGCGGAATTCCGGGTG
TAGCGGTGGAATGCGTAGAGATCCGGAAGAACACCGGTGGCGAAGGCGGCCTGCTGGGACATGGCTGACGCTGAGGCGCG
ACAGCGTGGGGAGCAAACAGGATTAGACTGACCCCTGGTAGTCC
>OTU_614
TGGGGAATATTGCACAATGGgggAAACCCTGATGCAGCGACGCCGCGTGAGCGATGAAGTATTTCGGTATGTAAAGCTCT
ATCAGCAGGGAAGAAAATGACGGTACCTGACTAAGAAGCCCCGGCTAACTACGTGCCAGCAGCCGCGGTAATACGTAGGg
ggCAAGCGTTATCCGGATTTACTGGGTGTAAAGGGAGCGTAGACGGCATGGCAAGCCAGATGTGAAAGCCGGGGCTCAAC
CCCGGGACTGCATTTGGAACTGTCAGGCTAGAGTGTCGGAGAGGAAAGCGGAATTCCTAGTGTAGCGGTGAAATGCGTAG
ATATTAGGAGGAACACCAGTGGCGAAGGCGCTTCTGGACGATGACTGACGTTGAGGCTCGAAAGCGTGGGGAGCAAACAG
GGATTAAGATACGCTTG
>OTU_615
TGGGGAATATTGGGCAATGGGCGCAAGCCTGACCCAGCAACGCCGCGTGAGGGAAGAAGGTTTTCGGATTGTAAACCTCT
GTCGCAGAAGACGAAGGAAGTGACGGTATTCTGTGAGGAAGCCCCGGCTAACTACGTGCCAGCAGCCGCGGTAATACGTA
GGgggCGAGCGTTGTCCGGAATTACTGGGCGTAAAGGGAGCGTAGGCGGTCTGATAAGTTGGATGTGAAATACCCGGGCT
TAACTTGGggggTGCATCCAATACTGTTGGACTAGAGTACAGGAGAGGAAAGCGGAATTCCTAGTGTAGCGGTGAAATGC
ATAGATATTAGGAGGAACATCGGTGGCGAAGGCGCTTTCTGGACTGCAACTGACGCTGAGGCTCGAAAGCGTGGGGAGCA
AACAGG
>OTU_616
TTAGGAATCTTCGGCAATGGGCGCAAGCCTGACCGAGCGACACTGCGTGGAGGATGAAGGTTTTCGGATCGTAAACTCCT
GAACGAGGGACGAATAATGACGGTACCTCGCTAATAGCACCGGCTAACTCCGTGCCAGCAGCCGCGGTAATACGGAGGGT
GCAAGCGTTATCCGGAATCACTGGGCGTAAAGGGCGCGTAGGCGGTTTGTTAAGTCCGATGTTAAAGCCCGAGGCTCAAC
CTCGATACGGCGTTGGATACTGGCAAGCTGGACGGTTGGAGAGGAAGGTAGAATTACCAGTGTAGCGGTGGAATGCGTAG
ATACTGGTAGGAATACCCATTGCGAAGGCAGCCTTCTGGACAACACGTGACGCTGAGGCGCGAAAGTGTGGGGAGCAAAC
CGGACGTTAGATCACCC
>OTU_617
TGGGGAATCTTGCGCAATGCGCGAAAGCGTGACGCAGCAACGCCGCGTGGgggAAGAAGGCTCTCGGGTTGTAAACCCCT
TTCAGGGAGGACGAAGGCATGGCCGTTAACAGCGGACCATGCTGACGGTACTCCCACAAGAAGCCCCGGCTAACTACGTG
CCAGCAGCCGCGGTAATACGTAGGgggCTAGCGTTGTCCGGAATCATTGGGCGTAAAGAGCGCGTAGGCGCCCGATAAGT
CCGCTGTGAAAGTCCAGGGCTCAACCCTGGAATGCCGGTGGATACTGTCGGGCTAGAGTACGGAAGAGGCGAGTGGAATT
CCTGGTGTAGCGGTGGAATGCGCAGATATCAGGAGGAACACCAATAGCGAAGGCAGCTCGCTGGGACGTTACTGACGCTG
AGGCGCGAAAGCGTGGGGAGCAAACAGGATTAGACTACCTAGTAGCTCC
>OTU_618
TAACGAATCTTCCGCAATGCACGAAAGTGTGACGGAGCGACGCCGCGTGTGGGACGAAGTCCTTCGGGATGTAAACCACT
GTCAGGGGTTACCAAGTTCTGAGGAGCCCCAGAGGAAGGCACGGCTAACTCTGTGCCAGCAGCCGCGGTAAGACAGAGGT
GCCAAGCGTTAGGCGGAATCACTGGGCTTAAAGCGTgtgtAGGCGGATCGTTAAGTACCTTGTGAAATCCCACGGCTCAA
CCGTGGAACTGCTCGGTATACTGGCGATCTTGAGCCACCTAGGGGCAACTGGAACAAGCGGTGGAGCGGTGAAATGCGTA
GATATCGCTTGGAACGCCAACGGTGAAAACAGGTTGCTGGgggTGTGCTGACGCTGAGACACGAAAGCCAGGGGAGCGAA
CGGG
>OTU_619
TAGGGAATCTTCCGCAATGGACGAAAGTCTGACGGAGCAACGCCGCGTGAGTGATGAAGGCTTTCGGGTCGTAAAACTCT
GTTGTTAGGGAAGAACAAGTACAAGAGTAACTGCTTGTACCTTGACGGTACCTAACCAGAAAGCCACGGCTAACTACGTG
CCAGCAGCCGCGGTAATACGTAGGTGGCAAGCGTTATCCGGAATTATTGGGCGTAAAGCgcgcgcAGGCGGTTTCTTAAG
TCTGATGTGAAAGCCCACGGCTCAACCGTGGAGGGTCATTGGAAACTGGGGAACTTGAGTGCAGAAGAGAAAAGCGGAAT
TCCACGTGTAGCGGTGAAATGCGTAGAGATGTGGAGGAACACCAGTGGCGAAGGCGGCTTtttGGTCTGTAACTGACGCT
GAGGCGCGAAAGCGTGGGGAGCAAACAGGATTAGATACCC
>OTU_620
TGGGGAATATTGGACAATGGgggCAACCCTGATCCAGCAATGCCACGTgtgtgAAGAAGGCCTTCGGGTTGTAAAGCACT
TTCAATTGGGAAGAAGGTAATCAGGTTAAGAGCTGGATTACTTGACGGTACCTTTAGAAGAAGCACCGGCTAACTCCGTG
CCAGCAGCCGCGGTAATACGGAGGGTGCGAGCGTTAATCGGAATCACTGGGCGTAAAGCgcgcgTAGGCGGTTTATTAAG
TCAGATGTGAAAGCCCTGGGCTCAACCCGGGAACGGCATTTGATACTGGTAGACTAGAGTATGATAGAGGGGTGTGGAAT
TTCCTGTGTAGCGGTGAAATGCGTAGATATAGGAAGGAACACCAGTGGCGAAGGCGACACCCTGGATCAATACTGACGCT
GAGGTGCGAAAGCGTGGGTAGCAAACAGG
>OTU_621
TGGGGAATCTTGGACAATGGgggCAACCCTGATCCAGCCATGCCGCGTGAGCGATGAAGGCCTTAGGGTTGTAAAGCTCT
TTCAGCGGGGAAGATAATGACGGTACCCGCAGAAGAAGCCCCGGCTAACTCCGTGCCAGCAGCCGCGGTAATACGGAGGg
ggCTAGCGTTGTTCGGAATTACTGGGCGTAAAGCGCACGTAGGCGGATGCTTAAGTCGGgggTGAAATCCCGGGGCTCAA
CCCCGGAACTGCCTTCGATACTGGGTGTCTGGAGGATGAgagagGCGAGTGGAATTCCGAGTGTAGAGGTGAAATTCGTA
GATATTCGGAGGAACACCAGTGGCGAAGGCGGCTCGCTGGCTCATTTCTGACGCTGAGGTGCGAAAGCGTGGGGAGCAAA
CAGG
>OTU_622
TGGGGAATATTGCACAATGGGCGCAAGCCTGATGCAGCGACGCCGCGTGAGGGATGACGGCCTCGGGTTGTAAACCTCTG
TTAGCATCGAAGAAGCGAAAGTGACGGTAGGTGCAGAGAAAGCGCCGGCTAACTACGTGCCAGCAGCCGCGGTAATACGT
AGGGCGCGAGCGTTGTCCGGAATTATTGGGCGTAAAGAGCTTGTAGGCGGTTGGTCGCGTCTGCTGTGAAAGGCTGGGGC
TTAACCCTGGTTTTGCAGTGGGTACGGGCTAACTAGAGTGCAGTAGGGGAGACTGGAATTCCTGGTGTAGCGGTGGAATG
CGCAGATATCAGGAGGAACACCGATGGCGAAGGCAGGTCTCTGGGCTGTAACTGACGCTGAGAAGCGAAAGCATGGGGAG
CGAACAGG
>OTU_623
TGGGGAATATTGCACAATGGGCGAAAGCCTGATGCAGCGACGCCGCGTGGgggATGAAGGCCTTCGGGTTGTAAACCCCT
TTCAGCAGGGAAGAAGCGAAAGTGACGGTACCTGCAGAAGAAGCGCCGGCTAACTACGTGCCAGCAGCCGCGGTAATACG
TAGGGCGCAAGCGTTGTCCGGAATTATTGGGCGTAAAGAGCTCGTAGGTGGTTTGTCGCGTCTGCTGTGAAAACCCGAGG
CTCAACCTCGGGCCTGCAGTGGGTACGGGCAGACTAGAGTGCGGTAGGGGAGACTGGAATTCCTGGTGTAGCGGTGGAAT
GCGCAGATATCAGGAGGAACACCGATGGCGAAGGCAGGTCTCTGGGCCGCAACTGACACTGAGGAGCGAAAGCATGGGGA
GCGAACAGG
>OTU_624
TGGGGAATATTGGACAATGGgggCAACCCTGATCCAGCCATGCCGCGTgtgtgAAGAAGGCCTTTTGGTTGTAAAGCACT
TTAAGCAGTGAAGAAGACTCTATGGTTAATACCCATAGACGATGACATTAGCTGCAGAATAAGCACCGGCTAACTCTGTG
CCAGCAGCCGCGGTAATACAGAGGGTGCAAGCGTTAATCGGAATTACTGGGCGTAAAGCGAGCGTAGGTGGCTTAATAAG
TCAGATGTGAAATCCCCGGGCTTAACCTGGGAACTGCATCTGATACTGTTGGGCTAGAGTAGGTGAGAGGGAGGTAGAAT
TTCAGGTGTAGCGGTGAAATGCGTAGAGATCTGAAGGAATACCGATGGCGAAGGCAGCCTCCTGGCATCATACTGACACT
GAGGTTCGAAAGCGTGGGTAGCAAACAGG
>OTU_625
TGGGGAATCTTGCACAATGGgggCAACCCTGATGCAGCGACGCCGCGTGAGTGATGAAGCCCTTCGGGGTGTAAAGCTCT
TTCGGCAGGAACGATAATGACGGTACCTGAAGAAGAAGCTGCGGCTAACTACGTGCCAGCAGCCGCGGTAATACGTAGGC
AGCAAGCGTTGTTCGGAGTTACTGGGCGTAAAGAGTGCGTAGGCGGTTTCGTAAGTCTGGTGTGAAATCTCCCGGCTTAA
CTGGGAGGGTGCGCCGGAAACTGCGGGGCTGGAGTGTGGGAGAGGTAAGCGGAATTCCTGGTGTAGCGGTGAAATGCGTA
GATATCAGGAGGAACACCTGTGGTGTAGACAGCTTGCTGGACCATAACTGACGCTGAGGCACGAAAGCGTGGGTAGCAAA
CAGG
>OTU_626
TAGGGAATTTTCGTCAATGGggggAACCCTGAACGAGCAATGCCGCGTGAGTGATGACGGCCTCGGGTTGTAAAGCTCTG
TTGTAAGGGAAGAACAGCACAGagagGGAATGCTCTGTGAGTGACGGTACCTTACCAGAAAGCCACGGCTAACTACGTGC
CAGCAGCCGCGGTAATACGTAGGTGGCAAGCGTTATCCGGAATTATTGGGCGTAAAGGGAGCGTAGGCGGTATATTAAGT
CTGAGGTAAAAGGCAGTAGCTCAACTACTGTAAGCCTTGGAAACTGATAAACTAGAGTGCAGGAGAGGCAAATGGAATTC
CATGTGTAGCGGTAAaaaTGCGTAGATatatGGAGGAACACCAGTGGCGAAGGCGGTTTGCTGGCCTGTAACTGACGCTG
AGGCTGCGAAAAGCGTGGGGAGCAAATAGGATTAGCATACCCCGTCAGTC
>OTU_627
TGGGGAATTTTGGACAATGGGCGCAAGCCTGATCCAGCAATGCCGCGTGAGTGAAGAAGGCCTCGGGTTGTAAAGCTCTT
TTGTCAGGGAAGAAACGGTTCCAGCTAATATCTGGGGCTAATGACGGTACCTGAAGAATAAGCACCGGCTAACTACGTGC
CAGCAGCCGCGGTAATACGTAGGGTGCAAGCGTTAATCGGAATTACTGGGCGTAAAGCGTGCGCAGGCGGTTTTGTAAGT
CTGTCGTGAAAGCCCCGGGCTCAACCTGGGAATTGCGATGGAGACTGCAAGGCTTGAATCTGGCAGAGGggggTAGAATT
CCACGTGTAGCAGTGAAATGCGTAGAGATGTGGAGGAACACCGATGGCGAAGGCAGCCcccTGGGTCAAGATTGACGCTC
ATGCACGAAAGCGTGGGGAGCAAACAGG
>OTU_628
TGGGGAATATTGCACAATGGGCGCAAGCCTGATGCAGCCATGCCGCGTGTATGAAGAAGGCCTTCGGGTTGTAAAGTACT
TTCAGCGAGGAGGAAGGCGTTAAGGTTAATAACCTTGGCGATTGACGTTACTCGCAGAAGAAGCACCGGCTAACTCCGTG
CCAGCAGCCGCGGTAATACGGAGGGTGCAAGCGTTAATCGGAATTACTGGGCGTAAAGCGCACGCAGGCGGTCTGTCAAG
TCGGATGTGAAATCCCCGGGCTCAACCTGGGAACTGCATTCGAAACTGGCAGGCTAGAGTCTTGTAGAGGggggTAGAAG
TTCCAGTGTAGGCGGTGAAATGCGTAGAGATCTGGAGGAATACCGGTGGCGAAGGCGGCCcccTGGACAAAGACTGACGC
TCAGGTGCGAAAGCGTGGGGAGCAAACAGGATTAGACTCCCCGTGTCCA
>OTU_629
TAAGGAATATTGGTCAATGGGCGCAAGCCTGAACCAGCCATGCCGCGTGCAGGAAGACGGCCCTACGGGTTGTAAACTGC
TTTTATTCGGGAATAAACCCTTTTACGTGTAAGAGGCTGAATGTACCGAAGGAATAAGGATCGGCTAACTCCGTGCCAGC
AGCCGCGGTAATACGGAGGATCCAAGCGTTATCCGGATTTATTGGGTTTAAAGGGTGCGTAGGCGGCTTATTAAGTCAGG
GGTGAAAGACGGTGGCTCAACCATCGCAGTGCCTTTGATACTGATGAGCTTGAATACACTAGAGGTAGGCGGAATGTGAC
AAGTAGCGGTGAAATGCATAGATATGTCACAGAACACCAATTGCGAAGGCAGCTTACTATGGTTGTATTGACGCTGAGGC
ACGAAAGCGTGGGGATCAAACAGGATTAGACTGACCCCGGTAGCTC
>OTU_630
TTAGGAATCTTCCACAATGGGCGCAAGCCTGATGGAGCGACACTGCATGAGGGATGACGGCCTTCGGGTTGTAAACCTCT
GAACCAGGGACGATAATGACGGTACCTGGGTAATAGCACCGGCTAACTCCGTGCCAGCAGCCGCGGTAATACGGAGGGTG
CGAGCGTTATCCGGAATCACTGGGCGTAAAGGGCGCGTAGGCGGTCTGTTAAGTCCGATGTTAAAGACCGGGGCTCAACC
CCGGCATGGCGTTGGATACTGGCAGGCTGGACGACTGGAGAGGAAAGTAGAATTACCAGTGTAGCGGTGAAATGCGTAGA
TACTGGTAGGAATACCCATTGCGAAGGCAGCTTTCTGGACAGTTTGTGACGCTGAGGCGCGAAAGTGTGGGGAGCAAACC
GG
>OTU_631
TAGGGAATTTTCGGCAATGGggggAACCCTGACCGAGCAACGCCGCGTGAAGGAAGAAGGTCTTCGGATTGTAAACTTCT
GTTATAAAGGAAGAACGGTAtatataGGGAATGATatataAGTGACGGTACTTTATGAGAAAGCCACGGCTAACTACGTG
CCAGCAGCCGCGGTAATACGTAGGTGGCAAGCGTTATCCGGAATTATTGGGCGTAAAGAGGGAGCAGGCGGCAATAAAGG
TCTGTGGTGAAAGACTGAAGCTCAACTTCAGTAAGCCATGGAAACCAGATAGCTAGagagCAGAAGAGGATCGCGGAATT
CCATGTGTAGCGGTGAAATGCGTAGATatatGGAGGAACACCAGTGGCGAAGGCGGCGATCTGGTCTGCAGCTGACGCTC
AGTCCCGGAAAGCCGATGGggggTACAAAATGAGGGATTTAGATAACCCC
>OTU_632
TGGGGAATCTTGCGCAATGGTCGAAAGACTGACGCAGCGACGCCGCGTGCGGGAGGAAGCTCTTCGGGGTGTAAACCGCT
GTTGCCCGGAACGAAACTCACCTTTCGAGGTGATTGACGGTACCGGGTGAGGAAGCGCCGGCTAACTCTGTGCCAGCAGC
CGCGGTAATACAGAGGGCGCGAGCGTTGTCCGGAATCACTGGGCGTAAAGGGCGCGTAGGTGGCGACATAAGGCTGTGGT
GAAAGTCTGGGGCTCAACTCCAGATCGGCCGCGGCGACTGTGTTGCTTGGGCACCGTAGAGGCAGATGGAATTCCGGGTG
TAGCGGTGGAATGCGTAGAGATCCGGAAGAACACCAGTGGCGAAGGCGGTCTGCTGGGCGGTGAGTCCGCGAGGACTCAA
TAGCCGACACTGAGGCGCGACAGCGTGGGGAGCAAACAGG
>OTU_633
TGAGGAATATTGGTCAATGGACGGAAGTCTGAACCAGCCAAGTCGCGTGAAGGATGAAGGTTCTATGGATTGTAAACTTC
TTTTATAGGGGAATAAaaaaTTCCACGTGTGGAATCTTGTATGTACCCTATGAATAAGCATCGGCTAACTCCGTGCCAGC
AGCCGCGGTAATACGGAGGATGCGAGCGTTATCCGGATTTATTGGGTTTAAAGGGTGCGTAGGTGGTCTTTTAAGTCAGC
GGTGAAAGTTTGTGGCTTAACCATAAAATTGCCATTGATACTGGGAGACTTGAGTgtgtTTGAGGTAGGCGGAATGCGTA
GTGTAGCGGTGAAATGCATAGATATTACGCAGAACTCCGATTGCGAAGGCAGCTTACTAAACCATAACTGACACTGAAGC
ACGAAAGCGTGGGTATCGAACAGGATTAGATACCcccGTGTAGTAC
>OTU_634
TGAGGAATCTTCCACAATGGGCGAAAGCCTGATGGAGCAATGCCGCGTGCAGGATGAAGGCCTTCGGGTCGTAAACTGCT
TTTATTAGAGAAGAATATGACGGTAACTAATGAATAAGGGTCGGCTAACTACGTGCCAGCAGCCGCGGTCATACGTAGGA
CCCAAGCGTTATCCGGAGTGACTGGGCGTAAAGAGTTGCGTAGGCGGCGCATTAAGCGAGCAATGAAAACTGATGGCTCA
ACCATCAGCCTATTGTTCGAACTGGTGTGCTCGAGAATGGTAGAGGTAATTGGAATTACTAGTGTAGGAGTGGAATCCGT
AGATATTAGTAGGAACACCAATGGCGTAGGCAGATTACTGGACCATTTCTGACGCTAAGGCACGAAAGCGTGGGGAGCGA
ACCGG
>OTU_635
TGGGGAATATTGGACAATGGACCAAAAGTCTGATCCAGCAATTCTGtgtgCACGATGACGGTCTTAGGATTGTAAAGTGC
TTTCAATCGGGAAaaaGAAAGTGATGGTACCGATAGAAGAAGCGACGGCTAAATACGTGCCAGCAGCCGCGGTAATACGT
ATGTCGCAAGCGTTATCCGGATTTATTGGGCGTAAAGCGCGTCTAGGCGGTTTGGTAAGTCTGATGTGGAAATGCGGGGC
TCAACTCCGTATTGCGTTGGAAACTGCCAGACTAGAGTACTGGAGAGGTGGGCGGAACTACAAGTGTAGAGGTGAAATTC
GTAGATATTTGTAGGAATGCCGATAGAGAAGTCAGCTCACTGGACAGATACTGACACTGAAGCGCGAAAGCATGGGGAGC
AAACATGGATTCAGTATACCCTTGTTAGCTC
>OTU_636
TGGGGAATCTTGGACAATGGGCGAAAGCCTGATCCAGCGACGCCGCGTGGGGATGAAGGCCCTCGGGTTGTAAACCCCTT
TCAGCGGGGACGAAGCGAGAGTGACGGTACCCGCAGAAGAAGCCCCGGCTAACTACGTGCCAGCAGCCGCGGTAAGACGT
AGGgggCGAGCGTTGTCCGGATTTATTGGGCGTAAAGCgcgcgcAGGCGGCCCGATAAGTCGGATGTGAAAACCCGGGGC
TCAACCCCGGGCCGTCATTCGATACTGTCGGGCTCGAGGCAGGTAGGGGAGATTGGAATTCCCGGTGTAGCGGTGAAATG
CGCAGATATCGGGAGGAACACCGGTGGCGAAGGCGGATCTCTGGGCCTGTCCTGACGCTCAGGCGCGAAAGCTGGgggAG
CGAACTGG
>OTU_637
TGGGGAATCTTGCGCAATGCGCGAAAGCGTGACGCAGCAACGCCGCGTGAGGGAAGACGCCTTCGGGTTGTAAACCTCTT
TCAGTAGGGACGAAGGCCGGCCGGTGAATAGCCGTGTCGGTTGACGGTACCTTCAGAAGAAGCTCCGGCTAACTACGTGC
CAGCAGCCGCGGTAATACGTAGGGAGCTAGCGTTGTCCGGAATCATTGGGCGTAAAGCgcgcgTAGGCGGCCCGGTAAGT
CCGTTGTGAAAGTCAAAGGCTCAACCTTTGAATGCCGATGGATACTGTCGGGCTAGAGTCCGGAAGAGGCGAGTGGAATT
CCTGGTGTAGCGGTGGAATGCGCAGATATCAGGAGGAACACCAATAGCGAAGGCAGCTCGCTGGGACGGTACTGACGCTA
AGGCGCGAAAGCGTGGGGAGCGAACAGG
>OTU_638
TAAGGAATATTGGTCAATGGACGCAAGTCTGAACCAGCCATGCCGCGTGAAGGATGAAGGTCCTCTGGATTGTAAACTTC
TTTTATAGGGGACGAAACCCGGGTATTCTTACCCGATTGACGGTACCCTAGGAATAAGCACCGGCTAACTCCGTGCCAGC
AGCCGCGGTAATACGGAGGGTGCAAGCGTTATCCGGATTCACTGGGTTTAAAGGGTGCGTAGGAGGGCAGGTAAGTCAGT
GGTGAAATCTCCGAGCTTAACTCGGAAACTGCCGTTGATACTATCTGTCTTGAATCCCGTGGAGATGAGCGGAATATGTC
ATGTAGCGGTGAAATGCTTAGATATGACATAGAACACCAATTGCGAAGGCAGCTCGTTACACGAAGATTGACTCTGAGGC
ACGAAAGCGTGGGGATCAAACAGG
>OTU_639
TGGGGAATCTTGCGCAATGGGCGAAAGCCTGACGCAGCAACGCCGCGTGGgggATGAAGGCTCTCGGGTTGTAAACCCCT
TTCAGCAGGGACGATTGTGACGGTACCTGCAGAAGAAGCCCCGGCCAACTACGTGCCAGCAGCCGCGGTAACACGTAGGg
ggCAAGCGTTGTCCGGATTTATTGGGCGTAAAGAGCTCGTAGGCGGCTTGGTAAGTCGGGTGTGAAAACTCGGGGCTCAA
CCCCGAGACGCCACTCGATACTGCTATGGCTTGAGTCCGGTAGGGGAGCAGGGAATTCCTGGTGTAGCGGTGAAATGCGC
AGATATCAGGAGGAACACCGGTGGCGAAGGCGCTGCTCTGGGCCGGTACTGACGCTGAGGAGCGAAAGCGTGGGTAGCAA
ACAGG
>OTU_640
TGGGGAATTTTGGACAATGGgggAAACCCTGATCCAGCCATGCCGCGTGAGTGAAGAAGGCCTCGGGTTGTAAAGCTCTT
TCAGCCGGAACGAAACGGTCACGGCTAATACCTGTGATCACTGACGGTACCGGAAGAAGAAGCACCGGCTAACTACGTGC
CAGCAGCCGCGGTAATACGTAGGGTGCGAGCGTTAATCGGAATACTGGGCGTAAAGCGTGCGCAGGCGGTTTTGTAAGTC
AGATGTGAAATCCCCGGGCTTAACCTGGGAACTGCGTTTGAAACTACAAGGCTAGAGTGTAGCAGAGGggggTGGAATTC
CACGTGTAGCAGTGAAATGCGTAGAGATGTGGAGGAACACCGATGGCGAAGGCAGCCcccTGGGTTAACACTGACGCTCA
GGCACGAAAGCGTGGGGAGCAAACAGG
>OTU_641
TGGGGAATCTTGCGCAATGGGCGAAAGCCTGACGCAGCAACGCCGCGTGAGGGATGAAGGCTCTCGAGTTGTAAACCTCT
TTCAGCAGGGACGAAATTGACGGTACCTGCAGAAGAAGCCCCGGCCAACTACGTGCCAGCAGCCGCGGTAAGACGTAGGg
ggCGAGCGTTGTCCGGATTTATTGGGCGTAAAGAGCTCGTAGGCGGTTCAGTAAGTCTGATGTGAAAACTCAGGGCTCAA
CCCTGAGACGCCATCGGATACTGCTGTGACTGGAGTCCGGTAGAGGAGTGTGGAATTCCTGGTGTAGCGGTGAAATGCAT
AGATATCAGGAGGAACACCAACGGCGAAGGCAGCACTCTGGGCCGGTACTGACGCTGAGGAGCGAAAGCGTGGGGAGCGA
ACAGG
>OTU_642
TGAGGAATATTGCACAATGGgggCAACCCTGATGCAGCAACGCCGCGTGGAGGATGAAGGTCTTTGGATTGTAAACTCCT
TTTCTCAGGGAAGAGATGGGACGGTACCTGAGGAATAAGTCACGGCTAACTACGTGCCAGCAGCCGCGGTAATACGTAGG
TGGCGAGCGTTATCCGGAATTATTGGGCGTAAAGCGCACGCAGGTGGCTGGATAAGTCTGACGTGAAAGCTCCTGGCTTA
ACTGGGAGAGGTCGTTGGAGACTGTTTAGCTTGAGGCCATGAGAGGGGTGTAGAATTCACGGTGTAGTGGTGGAATGCGT
AGATATCGTGAGGAATACCAGTGGCGAAAGCGACACCCTGGCATGGGCCTGACGCTCAGGTGCGAAAGCGTGGGGAGCGA
ACGGG
>OTU_643
TGGGGAATCTTGCACAATGCGCGAAAGCGTGATGCAGCAACGCCGCGTGGgggAAGAAGGCCTTCGGGTTGTAAACCCCT
TTCAGTTGGGACGAAGCTTTGCCGGTTAATAGCCGGTTGGAGTGACGGTACCTTCAGAAGAAGCCCCGGCTAACTACGTG
CCAGCAGCCGCGGTAATACGTAGGgggCAAGCGTTGTCCGGAATCATTGGGCGTAAAGCGCGTGTAGGCGGTTCGGTAAG
TCTGCTGTGAAAGTCCAGGGCTCAACCCTGGGATGCCGGTGGATACTGTCGGACTAGAGTACGGAAGAGGCGAGTGGAAT
TCCCGGTGTAGCGGTGAAATGCGCAGATATCGGGAGGAACACCAATTGCGAAGGCAGCTCGCTGGGACGTTACTGACGCT
GAGACGCGAAAGCGTGGGGAGCAAACAGG
>OTU_644
TAGGGAATCTTCCACAATGGACGCAAGTCTGATGGAGCAACGCCGCGTGAGTGAAGAAGGCTTTCGGGTCGTAAAACTCT
GTTGTTGGAGAAGAATGGTCGGCAGAGTAACTGTTGTCGGCGTGACGGTATCCAACCAGAAAGCCACGGCTAACTACGTG
CCAGCAGCCGCGGTAATACGTAGGTGGCAAGCGTTATCCGGATTTATTGGGCGTAAAGCGAGCGCAGGCGGTTttttAAG
TCTGATGTGAAAGCCCTCGGCTTAACCGAGGAAGTGCATCGGAAACTGGGAAACTTGAGTGCAGAAGAGGACAGTGGAAC
TCCATGTGTAGCGGTGAAATGCGTAGATatatGGAAGAACACCAGTGGCGAAGGCGGCTGTCTGGTCTGTAACTGACGCT
GAGGCTCGAAAGCATGGGTAGCGAACAGG
>OTU_645
TAGGGAATTTTCGTCAATGGggggAACCCTGAACGAGCAATGCCGCGTGAGTGAAGACGGTCTTCGGATTGTAAAGCTCT
GTTGTAAGAGAAaaaCGACACAGATAGGGAATGATCTGTGAGTGATGGTATCTTACCAGAAAGTCACGGCTAACTACGTG
CCAGCAGCCGCGGTAATACGTAGGTGGCGAGCGTTATCCGGAATGATTGGGCGTAAAGGGTGCGTAGGTGGCTTGTTAAG
TCTGAAGTCAAAGCCGGCAGCTCAACTGTCGTACGCTTTGGAAACTGGCAAGCTAGAGTGCAGAAGAGGGCGATGGAACT
CCATGTGTAGCGGTAAAATGCGTAGATatatGGAAGAACACCAGTGGCGAAGGCGGTCGCCTGGTCTGCAACTGACACTG
AAAGCACGGAAAGCAGTGGgggAGAGCAAATACGGTATTAGATACCCCC
>OTU_646
TAGGGAATCTTCCGCAATGGGCGAAAGCCTGACGGAGCAACGCCGCGTGAGTGATGAAGGTCTTCGGATCGTAAAACTCT
GTTGTTAGGGAAGAACAAATTTGTTAGTAACTGAACAAGTCTTGACGGTACCTAACCAGAAAGCCACGGCTAACTACGTG
CCAGCAGCCGCGGTAATACGTAGGTGGCAAGCGTTATCCGGAATTATTGGGCGTAAAGCgcgcgTAGGCGGTTTCTTAAG
TCTGATGTGAAAGCCCACGGCTCAACCGTGGAGGGTCATTGGAAACTGGGAAACTTGAGTGCAGAAGAGGAGAGTGGAAT
TCCATGTGTAGCGGTGAAATGCGCAGAGATATGGAGGAACACCAGTGGCGAAGGCGGCTctctGGTCTGTAACTGACGCT
GATGTGCGAAAGCGTGGGGATCAAACAGG
>OTU_647
TGGGGAATATTGCGCAATGGACGAAAGTCTGACGCAGCGACGCCGCGTGAGGGATGAAGGCCTTCGGGTCGTAAACCTCT
GTCATGAGGGAAGAACGGCTATCGTGCTAATCAGCGATAGATTGACGGTACCTCAAAAGGAAGCACCGGCTAACTCCGTG
CCAGCAGCCGCGGTAATACGGAGGGTGCGAGCGTTAATCGGAATCACTGGGCGTAAAGCgcgcgTAGGCGGTAAGTTAAG
TCAGGGGTGAAATCCCACGGCCCACCCGTGGAACTGCCCTTGATACTGTCTTACTTGAGTgtgtgAGAGGATAGCGGAAT
TCCTGGTGTAGGAGTGAAATCCGTAGAGATCAGGAGGAACATCAGTGGCGAAGGCGGCTATCTGGCACAATACTGACGCT
GAGGTGCGAAAGCGTGGGTATCAAACAGG
>OTU_648
TGGGGAATTTTGCGCAATGGGCGAAAGCCTGACGCAGTAACGCCGCGTGGAGGATGAAGGCTCTCGAGTCGTAAACTCCT
GCCTGGgggAAAGATGATGACGGTACCcccAAAGAAAGCCCCGGCTAATTCCGTGCCAGCAGCCGCGGTAATACGGAAGG
GGCAAGCGTTGTTCGGAATTATTGGGCGTAAAGGGCgcgcAGGCGGTCTCATATGTCTGCTGTGAAATCACACGGCTCAA
CCGTGTTCAGCCGCAGAAACTGTGGGACTTGAGGCTGGGAGGGGCTGGTGGAATTCCCCGTGTAGCGGTGAAATGCGTAG
AGATGGgggAGAACACTCGTGGCGAAGGCGGCCAGCTGGACCAGTTCTGACGCTGAGGCGCGAAAGCGTGGGGAGCAAAC
AGG
>OTU_649
TAGGGAATATTGCACAATGGgggAAACCCTGATGCAGCCATGCCGCGTgtgtgAAGAAGGTCTTCGGGTTGTAAAGCACT
TTCAGTGGGGAGGAAACAATGACGTTACCCACAGAAGAAGCACCGGCTAACTCCGTGCCAGCAGCCGCGGTAATACGGAG
GGTGCAAGCGTTAATCGGAATAACTGGGCGTAAAGGGCATGTAGGCGGAAAGGTAAGTAGGATGTGAAATACCCGGGCTC
AACCTGGGTTGGTCATTCTAAACTGTCTTTCTAGAGTATTGCAGAGGGAGATGGAATTTCAGGTGTAGCGGTGGAATGCG
TAGATATCTGAAAGAACACCAGAGGCGAAGGCGGTCTCCTGGGTAAATACTGACGCTGAGGTGCGAAAAGCGTGGGGAGC
AAACAGGATTAGAATACCcccGGCGATAGTC
>OTU_650
TGGGGAATATTGGGCAATGGGCGCAAGCCTGACCCAGCGACGCCGCGTGCGGGATGACGGCCTTCGGGTTGTAAACCGCT
TTCAGCGGGGACGAAGCGAAAGTGACGGTACCCGCAGAAGAAGCCCCGGCTAACTACGTGCCAGCAGCCGCGGTAAGACG
TAGGgggCGAGCGTTGTCCGGATTTATTGGGCGTAAAGCgcgcgcAGGCGGCCGTGCAAGTCGGATGTGAAAACACGAGG
CTCAACCTCGTGCCTGCATTCGATACTGCTCGGCTCGAGGCAGGTAGGGGAGATCGGAATTCCCGGTGTAGCGGTGAAAT
GCGCAGATATCGGGAGGAACACCGGTGGCGAAGGCGGATCTCTGGGCCTGTCCTGACGCTCAGGCGCGAAAGCTGGgggA
GCGAACAGG
>OTU_651
TGGGGAATATTGGACAATGGGCGCAAGCCTGATCCAGCCATGCCGCGTGAGTGAAGAAGGCCTTAGGGTTGTAAATCTCT
TTCGGCGGGGAAGATAATGACGGTACCCGCAGAAGAAGCCCCGGCTAACTCCGTGCCAGCAGCCGCGGTAATACGGAGGg
ggCTAGCGTTGTTCGGAATTACTGGGCGTAAAGGGCACGTAGGCTGGCTGTTAAGTCGGgggTGAAATCCTGAGGCTCAA
CCTCAGAATTGCCTTCGATACTGGCGGTCTTGAGTGCGGGAGAGGTGAGTGGAATTCCCAGTGTAGAGGTGAAATTCGTA
GATATTGGGAAGAACACCAGTGGCGAAGGCGGCTCACTGGCCCGCAACTGACGCTGAGGTGCGAAAGCGTGGGGAGCAAA
CAGGA
>OTU_652
TGGGGAATCTTGCGCAATGGGCGAAAGCCTGACGCAGCAACGCCGCGTGCGGGATGAAGGCCTTCGGGTTGTAAACCGCT
TTCAGCAGGGACGAAACTGACGGTACCTGCAGAAGAAGCACCGGCCAACTACGTGCCAGCAGCCGCGGTAATACGTAGGG
TGCAAGCGTTGTCCGGATTTATTGGGCGTAAAGAGCTCGTAGGCGGCTTGGCAAGTCGGGTGTGAAAACTACAGGCTCAA
CCTGTAGATGCCACTCGAGACTGCTATGGCTAGAGTCTGGTAGGGGAGCACGGAATTCCTGGTGTAGCGGTGAAATGCGC
AGATATCAGGAGGAACACCGGTGGCGAAGGCGGTGCTCTGGGCCAGTACTGACGCTGAGGAGCGAAAGCGTGGGTAGCAA
ACAGG
>OTU_653
TAGGGAATATTGGGCAATGGACGAAAGTCTGACCCAGCCATGCCGCGTGCAGGAAGAAGGCCTTCTGGGTTGTAAACTGC
TTTTATCTGGGAAGAAaaaaCCTATGCGTAGGGAACTGACGGTACCAGATGAATAAGCACCGGCTAACTCCGTGCCAGCA
GCCGCGGTAATACGGAGGGTGCAAGCGTTGTCCGGATTTATTGGGTTTAAAGGGTGCGTAGGCGGCCCGATAAGTCAGTG
GTGAAAGCCTCCAGCTCAACTGGAGAACTGCCATTGATACTGTCGGGCTTGAGTACAGACGAGGTTGGCGGAATTGATTG
TGTAGCGGTGAAATGCATAGATACAATCAAGAACACCGATTGCGTAGGCAGCTAACTAGGCTGTAACTGACGCTGAGGCA
CGAAAGCGTGGGGAGCGAACAGG
>OTU_654
TGGGGAATCTTGCGCAATGGGCGAAAGCCTGACGCAGCGACGCCGCGTGCGGGAAGAAGGCCTTCGGGTTGTAAACCGCT
TTCAGGAGGGACGAAGCCACTCGGGCTAATACCCCAGAGGGTGACGGTACCTCCAGAAGAAGCCCCGGCTAACTACGTGC
CAGCAGCCGCGGTAATACGTAGGgggCTAGCGTTGTCCGGATTTATTGGGCGTAAAGAGCGTGTAGGCGGCCAGGCAAGT
CCGACGTGAAATCTGGAGGCTCAACCTCCAGCGGTCGTTGGAAACTGCTTGGCTAGAGTCCGGAAGAGGAGAGTGGAATT
CCTGGTGTAGCGGTGAAATGCGCAGATATCAGGAAGAACACCAATGGCGAAAGCAGCTctctGGGACGGTACTGACGCTG
AGACGCGAAAGCGTGGGGAGCGAACAGG
>OTU_655
TGGGGAATCTTGCGCAATGGgggAAACCCTGACGCAGCCATGCCGCGTGAATGATGAAGGTCTTAGGATTGTAAAATTCT
TTCAGCGGGGACGATAATGACGGTACCCGCAGAAGAAGCCCCGGCTAACTTCGTGCCAGCAGCCGCGGTAATACGAAGGg
ggCTAGCGTTGCTCGGATTTACTGGGCGTAAAGGGCGCGTAGGCGGATGACCAAGTTGGgggTGAAAGCCCGGGGCTCAA
CCTCGGAATTGCCTTCAAAACTGGTTGTCTTGAGTATGGGAGAGGTgtgtgGAACTCCGAGTGTAGAGGTGAAATTCGTA
GATATTCGGAAGAACACCAGTGGCGAAGGCGACacacTGGCCCATTACTGACGCTGAGGCGCGAAAGCGTGGGGAGCAAA
CAGGATTAGATACCCATGGTACGGTC
>OTU_656
TGGGGAATATTGGACAATGGGCGCAAGCCTGATCCAGCCATGCCGCGTGAGTGATGAAGGCCCTAGGGTTGTAAAGCTCT
TTTGTGCGGGAAGATAATGACTGTACCGCAAGAATAAGCCCCGGCTAACTTCGTGCCAGCAGCCGCGGTAATACGAAGGg
ggCTAGCGTTGCTCGGAATCACTGGGCGTAAAGCGCACGTAGGCGGACTCTTAAGTCGGTGGTGAAATCCTGGAGCTCAA
CTCCAGAACTGCCTTCGATACTGGGAGTCTCGAGTTCGGGAGAGGTGAGTGGAACTGCGAGTGTAGAGGTGAAATTCGTA
GATATTCGCAAGAACACCAGTGGCGAAGGCGGCTCACTGGCCCGATACTGACGCTGAGGTGCGAAAGCGTGGGGAGCAAA
CAGG
>OTU_657
TAGGGAATATTGCACAATGGgggAAACCCTGATGCAGCCATGCCGCGTgtgtgAAGAAGGCCTCGGGTTGTAAAGCACTT
TCAGTGGGGAGGAAATACTGACGTTACCCACAGAAGAAGCACCGGCTAACTCCGTGCCAGCAGCCGCGGTAATACGGAGG
GTGCAAGCGTTAATCGGAATAACTGGGCGTAAAGGGCATGTAGGCGGAAAGGCAAGCAAGATGTGAAAGACCTGGGCTCA
ACCTGGGTTGGTCATTTTGAACTACCTTTCTAGAGTATTGCAGAGGGAGATGGAATTTCAGGTGTAGCGGTGGAATGCGT
AGATATCTGAAAGAACACCAGAGGCGAAGGCCGGTCTGCCTGGGACAAATACTGACGCTGGAAGGTGCGAAAGCGTGGGG
AGCAAACAGGATTAAGATACCCCGTGGTAGTC
>OTU_658
TGGGGAATCTTGCGCAATGGACGAAAGTCTGACGCAGCGACGCCGCGTGCGGGAGGAAGCTCTTCGGGGTGTAAACCGCT
GTTGCCCGGGACGAAACGACCTTTCGAGGTCATTGACGGTACCGGGTGAGGAAGCGCCGGCTAACTCTGTGCCAGCAGCC
GCGGTAATACAGAGGGCGCGAGCGTTGTCCGGAATCACTGGGCGTAAAGGGCGCGTAGGTGCGGCATAAGGCCGCGGTGA
AAGTTCGGGGCTCAACCCTGAATCGGCCGCGGCGACTGTGTCGCTTGGGCACTGTAGAGGCAGATGGAATTCCGGGTGTA
GCGGTGGAATGCGTAGAGATCCGGAAGAACACCGGTGGCGAAGGCGGTCTGCTGGGCAGTGGAGTCGCAAGGCTCCGTAG
CCGACACTGAGGCGCGACAGCGTGGGGAGCAAACAGG
>OTU_659
TGAGGAATATTGGACAATGGGCGCAAGCCTGATCCAGCCATGCCGCGTGATTGATGAAGGCCCTAGGGTTGTAAAGATCT
TTCAACAGTGAAGATAATGACGGTAACTGTAGAAGAAGCTCCGGCTAACTCCGTGCCAGCAGCCGCGGTAATACGGAGGG
AGCTAGCGTTGTTCGGAATTACTGGGCGTAAAGCgcgcgTAGGCGGATTATTAAGTCAGAGGTGAAATCCCAGGGCTCAA
CCCTGGAACTGCCTTTGATACTGGTAGTCTAGAGGTCGAgagagGTGAGTGGAATTCCGAGTGTAGAGGTGAAATTCGTA
GATATTCGGAGGAACACCAGTGGCGAAGGCGGCTCACTGGCTCGATACTGACGCTGAGGTGCGAAAGTGTGGGTAGCAAA
CAGG
>OTU_660
TGGGGAATCTTGCGCAATGGCCGAAAGGCTGACGCAGCGACGCCGCGTGCGGGAGGAAGGTCTTCGGATCGTAAACCGCT
GTCGGGAGGGAAGAAGCGACCGGGGAGGCAATGCCCCGGTTCTGACGGTACCTCCAAAGGAAGCACCGGCTAACTCCGTG
CCAGCAGCCGCGGTAATACGGAGGGTGCAAGCGTTGTTCGGAATTATTGGGCGTAAAGCgcgcgcAGGCGGTCTGGAAAG
TCTATGGGTGAAATGCCGGGGCTCAACCCCGCTGCATGCCCAGGATACTGTCAGACTGGAGACACGTAGAGGCAAGCGGA
ATTTCGGGTGTAGCGGTGGAATGCGTAGATATCCGAAAGAACACCGGAGGCGAAGGCGGCTTGCTGGGCGTGATCTGACG
CTGAGGCGCGAAAGCGTGGGGAGCGAACAGG
>OTU_661
TGAGGAATCTTCCACAATGGGCGAAAGCCTGATGGAGCAACGCCGCGTGAAGGATGAAGGCCTCGGGTTGTAAACTTCTT
TTATGAGTGAAGAATATGACGGTAACTCATGAATAAGCACGGCTAACTACGTGCCAGCAGCCGCGGTCATACGTAGGGTG
CAAGCATTATCCGGAGTGACTGGGCGTAAAGAGTTGCGTAGGCGGTTTAATAAGTGAATAGTGAAACCTGGTGGCTCAAC
CATACAGACTATTATTCAAACTGTTAAACTCGAGAGTGGTAGAGGTAACTGGAATTTCTTGTGTAGGAGTGAAATCCGTA
GATATAAGAAGGAACACCAATGGCGTAGGCAGGTTACTGGACCATTTCTGACGCTAAGGCACGAAAGCGTGGGGAGCGAA
CGGG
>OTU_662
TGGGGAATCTTGCGCAATGGGCGAAAGCCTGACGCAGCGACGCCGCGTGGgggAGGAAGGTTTTCGGATCGTAAACCCCT
GTTGCCCGGGACGAATCCCTGGTTTTGACCAGGTTGACGGTACCGGGTGAGGAAGCACCGGCTAACTCCGTGCCAGCAGC
CGCGGTAATACGGAGGGTGCGAGCGTTGTCCGGAATCACTGGGCGTAAAGGGCGCGTAGGTGGCACGGTCAGCGTGTGGT
GAAAGCTCGGGGCTCAACCCCGAGTCGGCCATGCGAACTGCCGAGCTTGAGCACTGTAGAGGCAGACGGAATTCCGGGTG
TAGCGGTGGAATGCGTAGAGATCCGGAAGAACACCGGTGGCGAAGGCGGTCTGCTGGGCAGTTGCTGACACTGAGGCGCG
ACAGCGTGGGGAGCAAACAGGA
>OTU_663
TGGGGAATATTGCACAATGGgggAAACCCTGATGCAGCGACGCCGCGTGAGTGATGAAGTATTTCGGTATGTAAAACTCT
ATCAGCAGGGAAGATAATGACGGTACCTGACTAAGAAGCACCGGCTAAATACGTGCCAGCAGCCGCGGTAATACGTATGG
TGCAAGCGTTATCCGGATTTACTGGGTGTAAAGGGTGCGTAGGTGGTATGGCAAGTCAGAAGTGAAAGGCTGGGGCTCAA
CCCCGGGACTGCTTTTGAAACTGTCAAACTAGAGTACAGGAGAGGAAAGCGGAATTCCTAGTGTAGCGGTGAAATGCGTA
GATATTAGGAGGAACACCAGTGGCGAAGGCGGCTTTCTGGACTGAAACTGACACTGAGGCACGAAAGCGTGGGGAGCAAA
CAGG
>OTU_664
TGAGGAATATTGGTCAATGGCCGAGAGGCTGAACCAGCCAAGTCGCGTGAAGGAAGAAGGATCTATGGTTTGTAAACTTC
TTTTATAGGGGAATAAAGTGGAGGACGTGTCCTTttttGTATGTACCCTATGAATAAGCATCGGCTAACTCCGTGCCAGC
AGCCGCGGTAATACGGAGGATGCGAGCGTTATCCGGATTTATTGGGTTTAAAGGGTGCGTAGGTGGTGATTTAAGTCAGC
GGTGAAAGTTTGTGGCTCAACCATAAAATTGCCGTTGAAACTGGGTTACTTGAGTgtgtTTGAGGTAGGCGGAATGCGTG
GTGTAGCGGTGAAATGCATAGATATCACGCAGAACTCCGATTGCGAAGGCAGCTTACTAAACCATAACTGACACTGAAGC
ACGAAAAGCGTGGGGATCAACAGATTGCATCATCAGCCTAGCTGA
>OTU_665
TGGGGAATATTGCGCAATGGgggCAACCCTGACGCAGCAATACCGCGTGAGTGAAGAAGGTTTTCGGATCGTAAAGCTCT
GTTATTGGGGAAGAAGAATGACGGTACCCAATGAGGAAGTCCCGGCTAACTACGTGCCAGCAGCCGCGGTAATACGTAGG
GGACAAGCGTTGTCCGGAATGACTGGGCGTAAAGGGCGCGTAGGCGGTCTGATAAGTCAGATGTGAAAGGTACCGGCTCA
ACCGGTGACGTGCATTTGAAACTGTCAGACTTGAGTATTGGAGAGGCAAGTGGAATTCCTAGTGTAGCGGTGAAATGCGT
AGATATTAGGAGGAACACCAGTGGCGAAGGCGGCTTGCTGGACAAATACTGACGCTGAGGTGCGAAAGCGTGGGGAGCGA
ACAGG
>OTU_666
TGAGGAATATTGGTCAATGGGCGAGAGCCTGAACCAGCCAAGTAGCGTGAAGGATGAAGGTTCTATGGATTGTAAACTTC
TTTTATAAGGGAATAAAACCTCCCACGTGTGGGAGCTTGTATGTACCTTATGAATAAGCATCGGCTAACTCCGTGCCAGC
AGCCGCGGTAATACGGAGGATGCAAGCGTTATCCGGATTTATTGGGTTTAAAGGGAGCGCAGACGGgggATTAAGTCAGC
TGTGAAAGTTTGCGGCTCAACCGTAAAATTGCAGTTGATACTGGTTCTCTTGAGTGCAGTTGAGGCAGGCGGAATTCGTG
GTGTAGCGGTGAAATGCTTAGATATCACGAAGAACCCCGATTGCGAAGGCAGCTTGCTAAACTGTAACTGACGTTCATGC
TGCGAAAGTGTGGGTTATCAAACCAAGGATTAGCATACCCACGTTAGCTC
>OTU_667
TGGGGAATCTTGCGCAATGCGCGAAAGCGTGACGCAGCAACGCCGCGTGGgggAAGAAGGCTTTCGGGTTGTAAACCCCT
TTCAGTTGGGACGAAGCCTCGTCCGTTAATAGCGGTGCGAGGTGACGGTACCTTCACAAGAAGCCCCGGCTAACTACGTG
CCAGCAGCCGCGGTAATACGTAGGgggCAAGCGTTGTCCGGAATCATTGGGCGTAAAGAGCGCGTAGGCGGTCCGGTAAG
TCCGCTGTAAAAGTCAAGGGCTCAACCCTTGAAAGCCGGTGGATACTGTCGGGCTAGAGTCCGGAAGAGGCGAGTGGAAT
TCCTGGTGTAGCGGTGAAATGCGCAGATATCAGGAGGAACACCTATGGCGAAGGCAGCTCGCTGGGACGGTACTGACGCT
GAGGCGCGAAAGCGTGGGGAGCAAACAGGA
>OTU_668
TGGGGAATCTTGGACAATGGgggAAACCCTGATCCAGCCATGCCGCGTGAGTGATGAAGGCCCTAGGGTTGTAAAACTCT
TTCGGCGGGGACGATAATGACGGTACCCGCAGAAGAAGCTCCGGCTAACTTCGTGCCAGCAGCCGCGGTAATACGAAGGg
ggCTAGCGTTGTTCGGAATTACTGGGCGTAAAGCgcgcgcAGGCGGTTCTTTAAGTCAGGGGTGAAAGCCCAGAGCTCAA
CTCTGGAATTGCCTTTGAAACTAGAGAACTTGGGTACGGGAGAGGTGAGTGGAATTCCGAGTGTAGAGGTGAAATTCGTA
GATATTCGGAAGAACACCAGTGGCGAAGGCGGCTCACTGGCCCGTTACCGACGCTCAGGCGCGACAGCGTGGGGAGCAAA
CAGG
>OTU_669
TAGGGAATATTGGGCAATGGACGCAAGTCTGACCCAGCCATGCCGCGTGCAGGATGAAGGCCTTCTGGGTTGTAAACTGC
TTTTATCTAGGAAGAAaaaaCTCTTGCGAGAGGAACTGACGGTACTAGGTGAATAAGCACCGGCTAACTCCGTGCCAGCA
GCCGCGGTAATACGGAGGGTGCAAGCGTTGTCCGGATTTATTGGGTTTAAAGGGTGCGTAGGCGGCCTTGTAAGTCAGTG
GTGAAAGCCCATCGCTCAACGATGGAACTGCCATTGATACTGCAAGGCTTGAGTACAGACGAGGTTGGCGGAATTGATGC
TGTAGCGGTGAAATGCATAGATAGCATCAAGAACACCGATTGCGTAGGCAGCTAACTAGGCTGTAACTGACGCTGAGGCA
CGAAAGCGTGGGGAGCGAACAGG
>OTU_670
TGGGGAATCTTGCACAATGGGCGAAAGCCTGATGCAGCGACGCCGCGTGAGGGAAGAAGGCCTCGGGTTGTAAACCTCTT
TCAGGAGGGAAGAAGCGAAAGTGACGGTACCTCCAGAAGAAGGACCGGCCAACTACGTGCCAGCAGCCGCGGTAATACGT
AGGGTCCAAGCGTTGTCCGGAATTATTGGGCGTAAAGAGCTCGTAGGCGGTCCGCTAAGTCGGAAGTGAAATCTCAAGGC
TCAACCTTGAAACTGCTTTCGATACTGGCGGACTTGAGGCAGGTAGGGGAAGGTGGAATTCCTGGTGTAGCGGTGAAATG
CGCAGATATCAGGAGGAACACCAGTGGCGAAGGCGGCCTTCTGGGCCTGTTCTGACGCTGAGGAGCGAAAGCGTGGGGAG
CAAACAGG
>OTU_671
TGGGGAATTTTGCGCAATGGgggAAACCCTGACGCAGCAACGCCGCGTGCGGGATGACGGCCTTCGGGTTGTAAACCGCT
TTCAGCAGGGAAGAAATTGACGGTACCTGCAGAAGAAGCTCCGGCTAACTACGTGCCAGCAGCCGCGGTAATACGTAGGG
AGCAAGCGTTATCCGGATTTATTGGGCGTAAAGCgcgcgTAGGCGGCCTGTTAAGCGGAATCTCTAATCTGAGGGCTCAA
CCcccAGCCGGATTCCGAACTGGCAGGCTCGAGTTTGGTAGAGGAAGATGGAATTCCCAGTGTAGCGGTGAAATGCGCAG
ATATTGGGAAGAACACCGATGGCGAAGGCAGTCTTCTGGGCCAACACTGACGCTGAGGTGCGAAAGCGTGGGGAGCAAAC
AGG
>OTU_672
TGGGGAATATTGGACAATGGGCGCAAGCCTGATCCAGCAATGCCGCGTGAGTGATGAAGGCCTTAGGGTTGTAAAGCTCT
TTCGCCCGCGACGATGATGACGGTAGCGGGAGAAGAAGCCCCGGCTAACTCCGTGCCAGCAGCCGCGGTAATACGGAGGg
ggCTAGCGTTGTTCGGAATTACTGGGCGTAAAGGGCgcgcAGGCGGCTGCTCAAGTCAGGCGTGAAAGGCCTGGGCTCAA
CCCGGGAATTGCGCTTGAGACTGGGCTGGCTTGAGTGCGGGAGAGGATGGTGGAATTCCCAGTGTAGAGGTGAAATTCGT
AGATATTGGGAAGAACACCGGTGGCGAAGGCGGCCATCTGGACCGCAACTGACGCTGAGGCGCGAAAGCGTGGGGAGCAA
ACAGG
>OTU_673
TGAGGAATATTGCACAATGGgggAAACCCTGATGCAGCGATGCCGCGTGCGGGATGAAGGGGCTTTGCCTCGTAAACCGC
TGTCGGATGGGAAGAAAGGGTTCTTAGAGGACCTGGGACTGTACCATAAGAGGAAGGGACGGCTAACTACGTGCCAGCAG
CCGCGGTAATACGTAGGTCCCGAGCGTTGTCCGGAATTACTGGGTGTAAAGGGTGCGCAGGCGGCCATGTGCGTCAGAAG
TGAAATATCACGGCTTAACCGTGAGGGTGCTTTTGAAACGGCGTGGCTTGAGTACGGGAGAGGATGATGGAATTCCTGGT
GTAGCAGTGAAATGCGTAGATATCAGGAGGAACACCGGTGGCGAAGGCGGTCATCTGGCCCGGTACTGACGCTCAGGCAC
GAAAGTGTGGGTAGCAAACAGG
>OTU_674
TGGGGAATATTGCACAATGGGCGAAAGCCTGATGCAGCGACGCCGCGTGAGGGATGACGGCCTTCGGGTTGTAAACCTCT
TTCAGCAGGGAAGAAGCGCAAGTGACGGTACCTGCAGAAGAAGCACCGGCTAACTACGTGCCAGCAGCCGCGGTAATACG
TAGGGTGCGAGCGTTGTCCGGAATTATTGGGCGTAAAGAGCTTGTAGGCGGTTTGTCGCGTCTGCTGTGAAATTTCGGGG
CTCAACCCCGAACTTGCAGTGGGTACGGGCAGACTAGAGTGTGGTAGGGGAGACTGGAATTCCTGGTGTAGCGGTGAAAT
GCGCAGATATCAGGAGGAACACCGATGGCGAAGGCAGGTCTCTGGGCCACTACTGACGCTGAGAAGCGAAAGCATGGGGA
GCGAACAGG
>OTU_675
TGGGGAATATTGCACAATGGGCGCAAGCCTGATGCAGCAACGCCGCGTGAACGATGAAGGTTCTATGAATCGTAAAGTTC
TGTTCTGAGGGAAGAAACAAATGACGGTACCTCAGGAGCAAGCCCCGGCTAACTACGTGCCAGCAGCCGCGGTAATACGT
AGGgggCAAGCGTTATCCGGAATTATTGGGCGTAAAGGGTGCGTAGGTGGTTTTGTAAGCGTGGGGTCAAAGGCAATAGC
TTAACTATTGTTCGCCCTGCGAACTGTGAAACTTGAGTGCAGGAGAGGTAAGTGGAATTCCTAGTGTAGCGGTGAAATGC
GTAGATATTAGGAGGAACACCAGTGGCGAAGGCGACTTACTGGACTGTAACTGACACTGAGGCACGAAAGCGTGGGGAGC
AAACAGG
>OTU_676
TAACGAATCTTCCGCAATGCACGAAAGTGTGACGGAGCGACGCCGCGTGTAGGACGAAGCCCTTCGGGGTGTAAACTACT
GTCAGGGGAAAGAAAGTTCTGATCTACCCCAGAGGAAGGGACGGCTAACTCTGTGCCAGCAGCCGCGGTAAGACAGAGGT
CCCGAGCGTTAGGCGGAATCACTGGGCTTAAAGCGTgtgtAGGCGGATGCCTAAGTACCTTGTGAAATCCCACGGCTCAC
CCGTGGAACTGCTCGGTATACTGGGTGTCTTGAGCCACTTAGGGGCTACCGGAACAAATGGTGGAGCGGTGAAATGCGTA
GATATCATTTGGAACGCCAATGGTGAAAACAGGTAGCTGGGAGTGTGCTGACGCTGAGACACGAAAGCCAGGGGAGCAAA
CGGG
>OTU_677
TGGGGAATATTGCACAATGGGCGCAAGCCTGATGCAGCAACGCCGCGTGAGCGATGAAGGCCTTCGGGTCGTAAAGCTCT
GTCCTCAAGGAAGATAATGACGGTACTTGAGGAGGAAGCCCCGGCTAACTACGTGCCAGCAGCCGCGGTAATACGTAGGg
ggCTAGCGTTATCCGGATTTACTGGGCGTAAAGGGTGCGTAGGCGGTCTTTCAAGTCAGGAGTTAAAGGCTACGGCTCAA
CCGTAGTAAGCTCCTGATACTGTCTGACTTGAGTGCAGGAGAGGAAAGCGGAATTCCCAGTGTAGCGGTGAAATGCGTGA
GATATTGGGAGGAACACCAGGTAGCTGAAGGCGCTTTCTGGACTGTAACTGACGCTGAGGCACGGAAAAGCGATGGGGAG
CAAACAGGCATTAGTACTAACCCTTGTCAGTCC
>OTU_678
TCGGGAATCTTGCGCAATGGGCGAAAGCCTGACGCAGCAACACCGTGTGGGCGACGAAGGCCTTCGGGTCGTAAAGCCCT
GTTGTTGGGGACGAAGGACGAAGGGTTAATAGCCCCTAGTCTGACGGTACCCTTCGAGGAAGCCCCGGCTAACTACGTGC
CAGCAGCCGCGGTAATACGTAGGgggCGAGCGTTGTCCGGAATTATTGGGCGTAAAGAGCGTGTAGGCGGTTCGGTAAGT
CTGCTGTGAAATCCTGGGGCTCAACCCCGGGCGTGCAGCGGATACTGCCGGGCTAGAGGGTGGTAGAGGCGAGTGGAATT
CCCGGTGTAGCGGTGAAATGCGCAGATATCGGGAGGAACACCAGTAGCGAAGGCGGCTCGCTGGGCCATTCCTGACGCTG
AGACGCGAAAGCATGGGGAGCGAACAGG
>OTU_679
TGGGGAATATTGGACAATGGGCGCAAGCCTGATCCAGCCATGCCGCGTGAGTGAAGAAGGCCCTAGGGTTGTAAAGCTCT
TTCGTCGGTGAAGATAATGACGGTAACCGAAGAAGAAGCCCCGGCTAACTCCGTGCCAGCAGCCGCGGTAATACGGAGGg
ggCTAGCGTTGTTCGGAATTACTGGGCGTAAAGCGCACGTAGGCGGATTGTTAAGTCAGGGGTGAAATCCTGGGGCTCAA
CCTCAGAACTGCCCTTGATACTGGCAATCTCGAGTCCGGAAGAGGTTAGTGGAATTCCCAGTGTAGAGGTGAAATTCGTA
GATATTGGGAAGAACACCAGTGGCGAAGGCGGCTAACTGGTCCGGTACTGACGCTGAGGTGCGAAAGCGTGGGGAGCAAA
CAGGATTAGATACCCC
>OTU_680
TGGGGAATATTGCGCAATGGgggCAACCCTGACGCAGCCATGCCGCGTGAATGAAGAAGGCCTCGGGTTGTAAAGTTCTT
TCGGTAGTGAGGAAGGTGGTTAGTTTAATAGGCTAGCCAATTGACGTTAACTACAGAAGAAGCACCGGCTAACTCCGTGC
CAGCAGCCGCGGTAATACGGAGGGTGCGAGCGTTAATCGGAATAACTGGGCGTAAAGGGCACGCAGGCGGACTTTTAAGT
GAGGTGTGAAAGCCCCGGGCTTAACCTGGGAATTGCATTTCAGACTGGGAGTCTAGAGTACTTTAGGGAGGGGTAGAATT
CCACGTGTAGCGGTGAAATGCGTAGAGATGTGGAGGAATACCGAAGGCGAAGGCAGCCCCTTGGGAATGTACTGACGCTC
ATGTGCGAAAGCGTGGGGAGCAAACAGG
>OTU_681
TGAGGAATATTGGTCAATGGGCGAGAGCCTGAACCAGCCAAGTCGCGTGAAGGAAGACTGCCCGCAAGGGTTGTAAACTT
CTTTTGTATGGGATTAAAGTCACCTACGTGTAGGTGTTTGCAGTTACCATACGAATAAGCATCGGCTAACTCCGTGCCAG
CAGCCGCGGTAATACGGAGGATGCGAGCGTTATCCGGAATTATTGGGTTTAAAGGGTGCGTAGGTTGCAAGGGAAGTCAG
GGGTGAAAAGCTGTAGCTCAACTATGGTCTTGCCTTTGAAACTctctAGCTAGAGTGTACTGGAGGTACGTGGAACGTGT
GGTGTAGCGGTGAAATGCATAGATATCAcacaGAACTCCGATTGCGCAGGCAGCGTACTACATTACAACTGACACTGAAG
CACGAAAGCGTGGGTATCCAACAGG
>OTU_682
TGGGGAATCTTGCGCAATGCGCGAAAGCGTGACGCAGCAACGCCGCGTGGgggAAGAAGGCCTTCGGGTTGTAAACCCCT
TTCAGGAGGGACGAAGGTGTGGCGGCGAATAGCCGTCCACACTGACGGTACCTCCAGAAGAAGCCCCGGCTAACTACGTG
CCAGCAGCCGCGGTAATACGTAGGgggCTAGCGTTGTCCGGAATCATTGGGCGTAAAGCgcgcgTAGGCTGCCCGGTAAG
TCCGCTGTAAAAGTCAAAGGCTCAACCTTTGAACGCCGGTGGATACTGCCGGGCTAGAGTCCGGAAGAGGCGAGTGGAAT
TCCTGGTGTAGCGGTGGAATGCGCAGATATCAGGAGGAACACCGATAGCGAAGGCAGCTCGCTGGGACGGTACTGACGCT
GAGGCGCGAAAGCGTGGGGAGCGAACAGG
>OTU_683
TGGGGAATTTTGCACAATGGgggAAACCCTGATGCAGCGACGCCGCGTGATTTAGAAAGCCTTCGGGTTGTAAGAATCTT
TTGTATAGGAAGAAAATGACAGTACTATACGAATAAGGTCCGGCTAATTACGTGCCAGCAGCCGCGGTAATACGTAAGGA
CCGAGCGTTGTCCGGAATCATTGGGCGTAAAGGGTACGTAGGCGGTCTAGTAAGTTAGAAGTGAAAGGCATTAGCTCAAC
TAATGTAAGCTTCTAAAACTGTTAGACTTGAgagaTTGAGGGGAAAGTGGAATTCCTAGTGTAGCGGTGAAATGCGCAGA
TATTAGGAGGAATACCAGTGGCGAAGGCGACTTTCTGGCAATCATCTGACGCTGAGGTACGAAAGCGTGGGTAGCAAACA
GG
>OTU_684
TAGGGAATTTTCGGCAATGGgggAAACCCTGACCGAGCAACGCCGCGTGAGTGAAGACGGCCTCGGGTTGTAAAGCTCTG
TTGTAAAGGAAGAACGACCTTGATAGACTCAAGGAGTGACGGTACTTTATCAGAAAGCCACGGCTAACTACGTGCCAGCA
GCCGCGGTAATACGTAGGTGGCAAGCGTTATCCGGAATTATTGGGCGTAAAGGGTGCGCAGGCGGTTGATTAAGTTTATG
GTGAAAGCGTGGGGCTCAACCCCATATAGCCATAGATACTGGTCAACTAGAGTGCAGAAGAGGGTAGTGGAATTCCATGT
GTAGCGGTAAAATGCATAGATatatGGAGGAACACCAGTGGCGAAGGCGGCTACCTGGTCTGTAACTGACGCTCAAGCAC
GAAAGCGTGGGGAGCAAATAGG
>OTU_685
TAGGGAATATTGGGCAATGGAGGCAACTCTGACCCAGCCATGCCGCGTGCAGGAAGAAGGCCCTCTGGGTTGTAAACTGC
TTTTGGACGGGGACAAAATGCCGATGCGTCGGAGATTGAGTGTACCGTCAGAATAAGCACCGGCTAACTCCGTGCCAGCA
GCCGCGGTAATACGGAGGGTGCAAGCGTTGTCCGGATTTATTGGGTTTAAAGGGTGCGTAGGCGGCCAGATAAGTCAGTG
GTGAAACCCTTGGGCTTAACCTAAGGAGTGCCATTGATACTGTATGGCTTGGGTTATCTCTGGGCGGGCGGAATGGATGG
TGTAGCGGTGAAATGCATAGATATCAACCAGAACGCCGACAGCGAAGGCAGCTCGCTGGGGATATACCGACGCTGAGGCA
CGATAGCGTGGGGATCAAACAGG
>OTU_686
CAAGGAATTTTCCGCAATGGGCGAAAGCCTGACGGAGCAACGCCGCGTGCGGGATGACGCTTTTCGGAGTGTAAACCGCT
GTTCGTGGGGACGAAGCACTGACGGTACCCACGGAGGAAGGCCCGGCTAACTACGTGCCAGCAGCCGCGGTAATACGTAG
GGGTCGAGCGTTGTCCGGAGTTACTGGGCGTAAAGCGCGTGCAGGTGGCTCATTACGCCCGGCGTGAAAGCCcccGGCTC
AACCGGGGAGGGTCGTCGGGGACGGGTGAGCTTGAGGGTAGCAGGGGCTGGTAGAATTCCCGGTGTAGTGGTGAAATGCG
TAGAGATCGGGAGGAATACCCGTGGCGAAGGCGGCCAGCTGGGCTACACCTGACACTGAGACGCGAAGGCGTGGGGAGCG
AACGGG
>OTU_687
TAGGGAATCTTCCGCAATGGACGAAAGTCTGACGGAGCAACGCCGCGTGAGTGATGAAGGTTTTCGGATCGTAAAACTCT
GTTGTCAGGGAAGAACACGTACGGGAGTAACTGTCCGTACCTTGACGGTACCTGACCAGAAAGCCACGGCTAACTACGTG
CCAGCAGCCGCGGTAATACGTAGGTGGCAAGCGTTGTCCGGAATTATTGGGCGTAAAGCgcgcgcAGGCGGTCTTTTAAG
TCTGATGTGAAAGCCCACGGCTCAACCGTGGAAGGTCATTGGAAACTGGAAGACTTGAGTGCAGAAGAGAAGAGCGGAAT
TCCACGTGTAGCGGTGAAATGCGTAGAGATGTGGAGGAACACCAGTGGCGAAGGCGGCTCTTTGGTCTGTAACTGACGCT
GAGGCGCGAAAGCGTGGGGAGCAAACAGG
>OTU_688
TCGGGAATCTTGCGCAATGGGCGAAAGCCTGACGCAGCAACACCGTGTGAGCGACAGGCCTCGGGTTGTAAAGCTCTGTT
GTTGGGGACGAAGGGCGAAGGGTTAATAGCCCCTAGCCTGACGGTACCCTTCGAGGAAGCCCCGGCTAACTACGTGCCAG
CAGCCGCGGTAATACGTAGGgggCGAGCGTTGTCCGGAATTATTGGGCGTAAAGAGCGTGTAGGCGGTTCGGTAAGTCTG
CCGTGAAAACCTGGGGCTCAACCCCGGGCGTGCGGTGGATACTGCCGGGCTAGAGGGTGGTAGAGGCGAGTGGAATTCCC
GGTGTAGCGGTGAAATGCGCAGATATCGGGAGGAACACCAGTAGCGAAGGCGGCTCGCTGGGCCATTCCTGACGCTGAGA
CGCGAAAGCTAGGGGAGCGAACAGG
>OTU_689
TGGGGAATCTTGCGCAATGCGCGAAAGCGTGACGCAGCAACGCCGCGTGGgggAAGAAGGCCTTCGGGTTGTAAACCCCT
TTCAGGAGGGACGAAGCGTGGACGGTGAATAGCCGATTCACGTGACGGTACCTCCAGAAGAAGCCCCGGCTAACTACGTG
CCAGCAGCCGCGGTAATACGTAGGgggCAAGCGTTGTCCGGAATCATTGGGCGTAAAGAGCGTGTAGGCGGTCCGTTAAG
TCGGCTGTGAAAGTCCAGGGCTCAACCCTGGGATGCCGGCCGATACTGGCGGACTAGAGTCCGGAAGAGGTGAGTGGAAT
TCCCGGTGTAGCGGTGAAATGCGCAGATATCGGGAGGAACACCAATGGCGAAGGCAGCTCACTGGGACGGTACTGACGCT
GAGACGCGAAAGCGTGGGGAGCAAACAGG
>OTU_690
TAGGGAATATTGGACAATGGGCGAAAGCCTAATCCAGCAATACCGCGTGAATGATGAAGGTCTTAGGATTGTAAAGTTCT
TTCGGTGGGGAAGATAATGACGGTACCCACAGAAGAAGCACCGGCTAACTTCGTGCCAGCAGCCGCGGTAATACGAAGGG
TGCTAGCGTTATTCGGAATCACTGGGCGTAAAGCGTgtgtAGGCGGTTAGATAAGTCAGTTGTGAAATCCCTGGGCTCAA
CCCAGGAACTATAATTGAAACTGTCATGCTAGAGTATAGTAGGCGATGGCGGAATTCTTAGTGTAGGGGTGAAATCCGTA
GATATTAAGAGGAACACCGGTGGTGAAGACGGCTATCTTGACTATAACTGACGCTAAAGCACGAAGGCATGGGTAGCAAA
CAGG
>OTU_691
TAAGGAATATTGGTCAATGGACGCAAGTCTGAACCAGCCATGCCGCGTGAAGGATGAAGGCCCTCTGGGTTGTAAACTTC
TTTTATCTGGGAAGAAACCACTTtttttttAAGGGTGTTGACGGTACCAGAGGAATAAGCACCGGCTAACTCCGTGCCAG
CAGCCGCGGTAATACGGAGGGTGCAAGCGTTATCCGGATTCACTGGGTTTAAAGGGTGCGTAGGTGGGAATGTAAGTCAG
TGGTGAAATCTCCGTGCTTAACATGGAAACTGCCATTGATACTATGTTTCTTGAATCTTCTGGAGGTCAGCGGAATATGT
CATGTAGCGGTGAAATGCTTAGATATGACATAGAACACCGATTGCGAAGGCAGCTGACTACAGGGGCATTGACACTGAGG
CACGAAAGCGTGGGGATCAAACAGG
>OTU_692
TTAGGAATTTTGGGCAATGGggggAACCCTGACCCAGCAACGCCGCGTGGGTGATGAAGGCCTTCGGGTCGTAAAGCCCT
TTTCCACGGGACGATGGTGACGGTACCGTGGGAATCAGCCCCGGCTAACTACGTGCCAGCAGCCGCGGTAATACGTAGGg
ggCGAGCGTTGTCCGGATTTATTGGGCGTAAAGCGCTCGCAGGCGGTCGGCCGCGTCTCGCGTGAAGGCCCTCGGCTCAA
CCGGgggTGGTCGCGAGATACGGGTCGACTGGAGGTAGGTAGGgggACGCGGAATTCCCGGTGTAGTGGTGGAATGCGTA
GAGATCGGGAGGAACACCGGCGGCGAAGGCGGCGTCCTGGACCTGGCCTGACGCTCAGGAGCGAAAGCGTGGGGAGCGAT
CCGG
>OTU_693
TGAGGAATATTGGTCAATGGGCGCGAGCCTGAACCAGCCAAGTAGCGTGAAGGATGACTGCCCTATGGGTTGTAAACTTC
TTTTATATGGGAATAAAGTCACTTACGTGTAGGTGTTTGTATGTACCATATGAATAAGCATCGGCTAACTCCGTGCCAGC
AGCCGCGGTAATACGGAGGATGCGAGCGTTATCCGGATTTATTGGGTTTAAAGGGAGCGTAGATGGGAGGTTAAGTCAGT
TGTGAAAGTTTGCGGCTCAACCGTAAAATTGCAATTGATACTGGTCTTCTTGAGTACAGTTGAGGTGGATGGAATTCGTG
GTGTAGCGGTGAAATGCTTAGATATCACGAAGAACTCCGATTGCGAAGGCAGTCCACTAAGCTGCAACTGACATTGATGC
TCGAAAGTGTGGGATATCAAACATAGGATTGATGATACCCGACGTAGTC
>OTU_694
TGGGGAATATTGGACAATGGGCGGAAGCCTGATCCAGCAACGCCGCGTGAGGGATGACGGCCTCGGGTTGTAAACCTCTT
TCACCATTGACGAAGCCGCACAGTgtgtgtgGTGACGGTAGGTGGGGAAGAAGCACCGGCCAACTACGTGCCAGCAGCCG
CGGTAATACGTAGGGTGCGAGCGTTGTCCGGAATTATTGGGCGTAAAGGGCTCGTAGGCGGTTTGTCGCGTCGGGAGTGA
AAACACTGGGCTTAACTCAGTGCTTGCTTTCGATACGGGCAGACTAGAGGGATGCAGGGGAGAACGGAATTCCTGGTGTA
GCGGTGAAATGCGCAGATATCAGGAGGAACACCGGTGGCGAAGGCGGTTCTCTGGGCATGTCCTGACGCTGAGGAGCGAA
AGTGTGGGGAGCGAACAGG
>OTU_695
TGGGGAATCTTGCGCAATGCGCGAAAGCGTGACGCAGCAACGCCGCGTGGgggAAGAAGGTTTTCGGATTGTAAACCCCT
TTCAGGAGGGACGAAGGTTCGGCGGTGAATAGCCGACCGAACTGACGGTACCTCCACAAGAAGCTCCGGCTAACTACGTG
CCAGCAGCCGCGGTAATACGTAGGGAGCAAGCGTTGTCCGGAATCATTGGGCGTAAAGCgcgcgTAGGCGGCCCGGTAAG
TCCGTTGTAAAAGTCGAAGGCTCAACCTTCGAAAGCCGATGGATACTGCCGGGCTAGAGTCCGGAAGAGGCGAGTAGAAT
TCCTGGTGTAGCGGTGGAATGCGCAGATATCAGGAGGAATACCCATAGCGAAGGCAGCTCGCTGGGACGGTACTGACGCT
AAGGCGCGAAAGCGTGGGGAGCGAACAGG
>OTU_696
TAAGGAATATTGCGCAATGGACGAAAGTCTGACGCAGCAACGCCGCGTGCAGGATGAAGGCCCTTTGGGTTGTAAACTGC
TGTAGCAGGGGAATAAGTTCTCCCTTGGGGAGAGTGAAGGTACCCTGAAAGTAAGCGCCGGCTAACTACGTGCCAGCAGC
CGCGGTAATACGTAGGGCGCAAGCGTTGTCCGGATTCACTGGGTGTAAAGGGTGCGCAGGCGGGAAGGTAAGTTAGAGGT
GAAATCTCACGGCTCAACCGTGAAACTGCCTTTGATACTGCTTTTCTTGAGTTAGGGAGAGGTTGATGGAATTCCAGGTG
TAGCGGTGAAATGCGTAGATATCTGGAAGAACACCGGTGGCGAAGGCGGTCAACTGGCCCTAAACTGACGCTCAGGCACG
AAAGCGTGGGGATCAAACAGG
>OTU_697
TGGGGAATTGTTCGCAATGGGCGCAAGCCTGACGACGCAACGCCGCGTGGAGGATGAAGAATTTCGGTTCGTAAACTCCT
GTCGAGCGGGACGAAAGATGCGCGGGTTAATACCCCGTGCAAGTGACGGTACCGCTAAAGGAAGCCCCGGCTAACTCCGT
GCCAGCAGCCGCGGTAATACGGggggggCAAGCGTTGTTCGGAATTACTGGGCGTAAAGGGCTCGTAGGCGGCCAACTAA
GTCACACGTGAAATCCCTCGGCTCAACCGGGGAACTGCGTGTGAGACTGGATGGCTTGAGTTTGGGAGAGGAATGCGGAA
TTCCAGGTGTAGCGGTGAAATGCGTAGATATCTGGAGGAACACCGGTGGCGAAGGCGGCATTCTGGACCAATACTGACGC
TGAGGAGCGAAAGCCAGGGGAGCAAACGGG
>OTU_698
TGGGGAATATTGCACAATGGgggAAACCCTGATGCAGCGACGCCGCGTGGAGGAAGAAGGTCTTCGGATTGTAAACTCCT
GTTGTTGGGGAAGATAATGGTACCGGTACCCAAGCAAGGAAGTGACGGCTAACTACGTGCCAGCAGCCGCGGTAAAACGT
AGGTCACAAGCGTTGTCCGGAATTACTGGGTGTAAAGGGAGCGCAGGCGGGAAGACAAGTTGGAAGTGAAATCTATGGGC
TCAACCCATAAACATGCTTTTCAAAACTGTTtttCTTGAGTAGTGCAGAGGTAGGCGGAATTCCCGGTGTAGCGGTGGAA
TGCGTAGATATCGGGAGGAACACCAGTGGCGAAGGCGGCCTACTGGGCACCAACTGACGCTGAGGCTCGAAAGTGTGGGT
AGCAAACAGGATAGACTACCCGGTAGTCC
>OTU_699
TAGGGAATCTTCGGCAATGGACGAAAGTCTGACCGAGCAACGCCGCGTGAGTGAAGAAGGTTTTCGGATCGTAAAACTCT
GTTGTTAGAGAAGAACAAGGATGAGAGTAAAATGTTCATCCCTTGACGGTATCTAACCAGAAAGCCACGGCTAACTACGT
GCCAGCAGCCGCGGTAATACGTAGGTGGCAAGCGTTGTCCGGATTTATTGGGCGTAAAGCGAGCGCAGGCGGTTTCTTAA
GTCTGATGTGAAAGCCCCGGCTCAACCGGGGAGGGTCATTGGAAACTGGGAGACTTGAGTGCAGAAGAGGAGAGTGGAAT
TCCATGTGTAGCGGTGAAATGCGTAGATatatGGAGGAACACCAGTGGCGAAGGCGGCTctctGGTCTGTAACTGACGCT
GAGGCTCGAAAGCGTGGGGAGCGAACAGGATAGATACCCCG
>OTU_700
TCGGGAATCTTGCGCAATGGGCGAAAGCCTGACGCAGCAACGCCGTGTGGGTGAGGAAGGCCCTAGGGTCGTAAAGCCCT
GTTGTTGGGGACGAAGGGCGAAGGGTTAATAGCCCCTAGCTTGACGGTACCCTTCGAGGAAGCCCCGGCTAACTACGTGC
CAGCAGCCGCGGTAATACGTAGGgggCGAGCGTTGTCCGGAATTATTGGGCGTAAAGAGCGTGTAGGCGGTTCGGTAAGT
CTGCCGTGAAAACCTGGGGCTCAACCCCGGGCGTGCGGTGGAAACTGCCGGGCTAGAGGATGGTAGAGGCGAGTGGAATT
CCGAGTGTAGCGGTGAAATGCGCAGATATTCGGAGGAACACCAGTAGCGAAGGCGGCTCGCTGGGCCATTCCTGACGCTG
AGACGCGAAAGCATGGGGAGCGAACAGG
>OTU_701
TAACGAATCTTCCGCAATGCACGCAAGTGTGACGGAGCGACGCCGCGTGGAGGTTAAGTCCTTCGGGATGTAAACTCCTG
TCAGGGGCTACCAAGTTCTGAGGAGCCCCAGAGGAAGGCACGGCTAACTCTGTGCCAGCAGCCGCGGTAATACAGAGGTG
CCGAGCGTTAGGCGGAATCACTGGGCTTAAAGCGCGTGTAGGCGGGTCGTTAAGTGTCCGCGTGAAATCCCACGGCTCAA
CCGTGGAACGGCCGGGCATACTGGCGACCTTGAGGCATTCAGGGGCGAGCGGAACAAACGGTGGAGCGGTGAAATGCGTA
GATATCGTTTGGAACGCCGACGGTGAAAACAGCTCGCTGGGAATGTCCTGACGCTGAGACGCGAAAGCCAGGGGAGCGAA
CGGG
>OTU_702
TAGGGAATCTTGCGCAATGGGCGAAAGCCTGACGCAGCGATGCCGCGTGCGGGATGAAGGCCTTCGGGTCGTAAACCGCT
TTCAGCAGGGACGAAATTGACGGTACCTGCAGAAGAAGCCCCGGCCAACTACGTGCCAGCAGCCGCGGTAATACGTAGGg
ggCTAGCGTTGTCCGGATTTATTGGGCGTAAAGAGCTCGTAGGCGGTTCGGCAAGTCACGTGTGAAATCTCCACGCTCAA
CGTGGAGGGGCCACGTGAGACTGCTGTGACTAGAGTCCGGTAGGGGAGTGTGGAATTCCCGGTGTAGCGGTGAAATGCGC
AGAGATCGGGAGGAACACCCGTAGCGAAGGCGGCACTCTGGGCCGGTACTGACGCTGAGGAGCGAAAGCGTGGGGAGCAA
ACAGG
>OTU_703
TGGGGAATATTGGACAATGGGCGAAAGCCTGATCCAGCCATGCCGCGTgtgtgAAGAAGGTCTTCGGATTGTAAAGCACT
TTAAGTTGGGAGGAAGGGCAGTAAGTTAATACCTTGCTGTTTTGACGTTACCAACAGAATAAGCACCGGCTAACTTCGTG
CCAGCAGCCGCGGTAATACGAAGGGTGCAAGCGTTAATCGGAATTACTGGGCGTAAAGCgcgcgTAGGTGGTTCAGCAAG
TTGGATGTGAAATCCCCGGGCTCAACCTGGGAACTGCATCCAAAACTACTGAGCTAGAGTACGGTAGAGGGTGGTGGAAT
TTCCTGTGTAGCGGTGAAATGCGTAGATATAGGAAGGAACACCAGTGGCGAAGGCGACCACCTGGACTGATACTGACACT
GAGGTGCGAAAGCGTGGGGAGCAAACAGG
>OTU_704
TGGGGAATCTTGCGCAATGCGCGAAAGCGTGACGCAGCAACGCCGCGTGGgggAAGACGGCCTTCGGGTTGTAAACCCCT
TTCAGTTGGGACGAAGCCTCGGCCGTTAATAGCGGACCGAGGTGACGGTACCTTCAGAAGAAGCCCCGGCTAACTACGTG
CCAGCAGCCGCGGTAATACGTAGGgggCAAGCGTTGTCCGGAATCATTGGGCGTAAAGAGCGCGTAGGCGGTCCGGTAAG
TCCGCTGTGAAAGTCCGGGGCTCAACCCTGGGATGCCGGTGGATACTGTCGGGCTAGAGTCCGGAAGAGGCGAGTGGAAT
TCCTGGTGTAGCGGTGAAATGCGCAGATATCAGGAGGAACACCGATGGCGAAGGCAGCTCGCTGGGACGGTACTGACGCT
GAGGCGCGAAAGCGTGGGGAGCAAACAGG
>OTU_705
TGGGGAATCTTGGACAATGGgggCAACCCTGATCCAGCGACGCCGCGTGGGTGACGAAGGCCTTCGGGTTGTAAAGCCCT
TTCACCGGGGACGATGGTGACGGTACCCGGGGAAGAAGCACCGGCTAACTCCGTGCCAGCAGCCGCGGTAAGACGGAGGG
TGCGAGCGTTGTTCGGAATCACTGGGCGTAAAGGGCGCGTAGGCGGCCTGCCAAGTCGGGCGTGAAAGCCCGGGGCTCAA
CCCCGGAGGTGCGCCCGAGACTGGCGGGCTCGAGGCCGGGAGAGGggggTGGAATACCCAGTGGAGAGGTGAAATTCGTA
GATATTGGGTGGAACACCGGTGGCGAAAGCGGCCcccTGGCCCGGGTACCTGACGCTGAGGCGCGAAAGCGTGGGGAGCA
AACAGG
>OTU_706
TGAGGAATATTGGTCAATGGGCAGACGCCTGAACCAGCCAAGTCGCGTGAGGGAAGACGGTCCTATGGATTGTAAACCTC
TTTTGTCAGGGAGCAAGCGCCTCCACGTGTGGgggCAGGGAGAGTACCTGAAGAAaaaGCATCGGCTAACTCCGTGCCAG
CAGCCGCGGTAATACGGAGGATGCGAGCGTTATCCGGATTTATTGGGTTTAAAGGGTGCGTAGGCGGAACGCCAAGTCAG
CGGTAAAATTTCGGGGCTCAACCCCGTCGTGCCGTTGAAACTGGTGTCCTTGAGTGGGCGAGAAGTATGCGGAATGCGTG
GTGTAGCGGTGAAATGCATAGATATCACGCAGAACTCCGATTGCGAAGGCAGCATACCGGCGCCCAACTGACGCTGAAGC
ACGAAAGCGTGGGTATCGAACAGG
>OTU_707
TAGGGAATATTGGGCAATGGACGAAAGTCTGACCCAGCCATGCCGCGTGCAGGATGAAGGCTTTCTGAGTTGTAAACTGC
TTTTGATCGGGAACAAAAGGCCCATGCGTGGGAAATTGAGTGTACCGATAGAATAAGCACCGGCTAACTCCGTGCCAGCA
GCCGCGGTAATACGGAGGGTGCAAGCGTTGTCCGGATTTATTGGGTTTAAAGGGTGCGTAGGCGGCCTTATAAGTCAGTG
GTGAAATACTTCGGCTCAACCGAAGAGGTGCCATTGATACTGTAGGGCTTGAGTACAGACGAGGTAGGCGGAATTTATGG
TGTAGCGGTGAAATGCATAGATACCATAAAGAACACCGATTGCGAAGGCAGCTTACTTGGCTGTAACTGACGCTGAGGCA
CGAAAAGCGTGGGGATCGAACAGG
>OTU_708
TCGGGAATTTTGGGCAATGGGCGAAAGCCTGACCCAGCAACGCCGCGTGAAGGATGAAGTATTTCGGTATGTAAACTTCG
TAAGAATGGGAAGAATAAATGACGGTACCATTTGTAAGGTCCGGCTAACTACGTGCCAGCAGCCGCGGTAATACGTAGGG
ACCAAGCGTTGTTCGGATTTACTGGGCGTAAAGGGTGCGTAGGCGGCGTGTCAAGTCAGTTGTGAAATCTTAAGGCTTAA
CCTTAAGCGGTCAACTGATACTGTCATGCTAGAGTGCAGAAGGGGCAATCGGAATTCTTGGTGTAGCGGTGAAATGCGTA
GATATCAAGAGGAACACCTGAGGTGAAGACGGGTTGCTGGGCTGACACTGACGCTGAGGCACGAAAGCTAGGGTAGCAAA
CGGG
>OTU_709
TAGGGAATCTTCGGCAATGGACGAAAGTCTGACCGAGCAACGCCGCGTGAGCGAAGAAGGCCTTCGGGTCGTAAAGCTCT
GTTGTTAGAGAAGAACATGGGTGAGAGTAACTGTTCACCCCTTGACGGTATCTAACCAGAAAGCCACGGCTAACTACGTG
CCAGCAGCCGCGGTAATACGTAGGTGGCAAGCGTTGTCCGGAATTATTGGGCGTAAAGCgcgcgcAGGCGGTCTCTTAAG
TCTGATGTGAAAGCCcccGGCTCAACCGGGGAGGGTCATTGGAAACTGGGAGACTTGAGGACAGAAGAGGAGAGTGGAAT
TCCAAGTGTAGCGGTGAAATGCGTAGATATTTGGAGGAACACCAGTGGCGAAGGCGGCTctctGGTCTGTTACTGACGCT
GAGGCGCGAAAGCGTGGGGAGCAAACAGG
>OTU_710
TCGGGAATATTGCGCAATGGAGGAAACTCTGACGCAGTGACGCCGCGTGCAGGAAGAAGGTTTTCGGATTGTAAACTGCT
TTAGACAGGGAAGAAACAAGACAGTACCTGTAGAATAAGCTCCGGCTAACTACGTGCCAGCAGCCGCGGTAATACGTAGG
GAGCGAGCGTTATCCGGATTTATTGGGTGTAAAGGGTGCGTAGACGGGAATATAAGTTAGTTGTGAAATCCCTCGGCTTA
ACTGAGGAACTGCAACTAAAACTGTATTTCTTGAGTACTGGAGAGGAAAGTGGAATTCCTAGTGTAGCGGTGAAATGCGT
AGATATTAGGAGGAACACCAGTGGCGAAGGCGACTTTTCTGGACAGAAACTGACGTTGAGGCACGAAAAGTGTGGGGAGC
AAACAGGA
>OTU_711
TAGGGAATCTTGCGCAATGGGCGAAAGCCTGACGCAGCGACGCCGCGTGCGGGACGAAGGCCCTCGGGTTGTAAACCGCT
TTCAGCAGGGACGAAGCGAGAGTGACGGTACCTGCAGAAGAAGGTCCGGCCAACTACGTGCCAGCAGCCGCGGTAATACG
TAGGGACCGAGCGTTGTCCGGATTCATTGGGCGTAAAGAGCTCGTAGGCGGCTGCTCAAGTCGAATGTGAAAACTCGAGG
CTCAACCTCGAGCCTGCATTCGATACTGGGCGGCTAGAGTCTGGTAGGgggATCTGGAATTCCTGGTGTAGCGGTGGAAT
GCGCAGATATCAGGAGGAACACCGGTGGCGAAGGCGGGATCCTGGGCCAGTACTGACGCTGAGGAGCGAAAGCGTGGGGA
GCAAACAGG
>OTU_712
TGGGGAATCTTGGGCAATGGgggAAACCCTGACCCAGCGACGCCGTGTGGgggATGAAGGCCTTCGGGTTGTAAACCCCT
GTTGGGTGGGACGAATGCCTGTTCGCCAATAGCGAACAGGTTTGACGGTACCACCAGAGAAAGCCCCGGCTAACTCCGTG
CCAGCAGCCGCGGTAATACGGAGGgggCGAGTGTTGTTCGGAATTACTGGGCGTAAAGGGCgcgcAGGCGGCTTGGCAAG
TCAAGTGTGAAATCCCTCAGCTTAACTGAGGAATGGCGCTTGAAACTACCTCGCTAGAGGGTGGGAGAGGGAAGTGGAAC
TCTCGGTGTAGGGGTGAAATCTGTAGATATCGAGAGGAACACCGGTGGCGAAGGCGGCTTCCTGGCCCACATCTGACGCT
GAGGCGCGAAAGCGTGGGGAGCAAACAGGATTAGAGTACCCCTGTA
>OTU_713
TCGGGAATTTTGGGCAATGGGCGAAAGCCTGACCCAGCAACGCCGCGTGAAGGATGAAGTATTTCGGTATGTAAACTTCG
AAAGAATGGGAAGAATAAATGACGGTACCATTTATAAGCTCCGGCTAACTACGTGCCAGCAGCCGCGGTAATACGTAGGG
AGCAAGCGTTGTTCGGATTTACTGGGCGTAAAGGGCGCGTAGGCGGCAATTCAAGTCATCTGTGAAATCTCCGGGCTTAA
CTCGGAACGGTCAGATGATACTGTTTTGCTAGAGTGCAGAAGGGGCAATCGGAATTCTTGGTGTAGCGGTGAAATGCGTA
GATATCAAGAGGAACACCTGAGGTGAAGACGGGTTGCTGGGCTGACACTGACGCTGAGGCGCGAAAGCCAGGGGAGCAAA
CGGG
>OTU_714
TGGGGAATATTGGACAATGGACCAAAAGTCTGATCCAGCAATTCTGtgtgCACGATGAAGTTtttCGGAATGTAAAGTGC
TTTCAGTTGGGAAGAAGAAAGTGACGGTACCAACAGAAGAAGCGACGGCTAAATACGTGCCAGCAGCCGCGGTAATACGT
ATGTCGCAAGCGTTATCCGGATTTATTGGGCGTAAAGCGCGTCTAGGCGGTTTGGTAAGTCTGATGTGAAAATGCGGGGC
TCAACTCCGTATTGCGTTGGAAACTGCCAAACTAGAGTACTGGAGAGGTAGGCGGAACTACAAGTGTAGAGGTGAAATTC
GTAGATATTTGTAGGAATGCCGATGGGGAAGCCAGCCTACTGGACAGATACTGACGCTAAAAGCGCGAAAGCGTGGGTAG
CAAaaaCGAGTATATGATCCACCCGCATAGCTAC
>OTU_715
TGGGGAATATTGCACAATGGAGGAAACTCTGATGCAGCGACGCCGCGTGAAGGAAGAAGTATCTCGGTATGTAAACTTCT
ATCAGCAGGGAAGAAAATGACGGTACCTGACTAAGAAGCCCCGGCTAACTACGTGCCAGCAGCCGCGGTAATACGTAGGg
ggCAAGGCGTTATCCGGATTTACTGGGTGTAAAGGGAGCGTAGACGGACGGGCAAGTCTGATGTGAAAGCCCGGGGCTTA
ACCCCGGGACTGCATTGGAAACTGTCCATCTTGAGTGCCGGAGAGGTAAGCGGAATTCCTAGTGTAGCGGTGAAATGCGT
AGATATTAGGAGGAACACCAGTGGCGAAGGCGGCTTACTGGACGGTAACTGACGTTGAGGCTCGAAAGCGTGGGGACAAA
CAGGATTAGAGTAACCCGGGGTGTACCAGGCATCCAGAACTGGCCCAATA
>OTU_716
CAAGGAATCTTCCGCAATGGGCGAAAGCCTGACGGAGCAACGCCGCGTGGgggAGGACGCCCTTCGGGGTGTAAACCCCT
TTTCTCGGGGAAGAAGTTCTGACGGTACCCGAGGAAGAAGGACCGGCTAACTACGTGCCAGCAGCCGCGGTAATACGTAG
GGTCCGAGCGTTGTCCGGAGTACTGGGCGTAAAGCgcgcgcAGGTGGCTGCGTTGGCCCGGCGTGAAAGCCcccGGCTTA
ACCGGGGAGGGTCGTCGGGGACCGCGTGGCTTGAGGACGGCAGGGGTCGGTGGAATGCCCGGTGTAGTGGTGAAATGCGT
AGAGATCGGGCGGAACACCCGTGGCGAAGGCGGCCGACTGGGCCGTTCCTGACACTGAGGCGCGAAGGCGTGGGGAGCGA
ACGGG
>OTU_717
TGGGGAATATTGCGCAATGGCCGCAAGGCTGACGCAGCGACGCCGCGTGTGGGAGGACGCCTTTCGGGGTGTAAACCACT
GTTGCCCGGGACGAACAACTGGCTTTGGCCAGTCTGACGGTACCGGGTGAGGAAGCACCGGCTAACTCCGTGCCAGCAGC
CGCGGTAATACGGAGGGTGCGAGCGTTGTCCGGAATCACTGGGCGTAAAGGGCGCGTAGGCGGTGCGGTAAGCGTGCGGT
GAAAGCTCGGGGCTCAACCCCGAGTCGGCCGTGCGAACTGCTGGACTGGAGCATGTCAGAGGCGGGTGGAATTCCGGGTG
TAGCGGTGGAATGCGTAGAGATCCGGAAGAACACCGGTGGCGAAGGCGGCCCGCTGGGACATAGCTGACGCTGAGGCGCG
ACAGCGTGGGGAGCAAACAGG
>OTU_718
TGGGGAATATTGCACAATGGgggAAACCCTGATGCAGCGACGCCGCGTGAGTGAAGAAGTATTTCGGTATGTAAAGCTCT
ATCAGCAGGAAAGATAATGACGGTACCTGACTAAGAAGCCCCGGCTAACTACGTGCCAGCAGCCGCGGTAATACGTAGGg
ggCAAGCGTTATCCGGATTTACTGGGTGTAAAGGGAGCGTAGACGGCAGGGCAAGTCTGAAGTGAAAGCCCCGGGGCTCA
ACCCCGGGACTGCTTTGGAAACTGTCTGGCTAGAGTGCAGGAGAGGTAAGTGGAATTCCTAGTGTAGCGGTGAAATGCGT
AGATATTAGGAGGAACACCAGTGGCGAAGGCGGCTTACTGGACTGTAACTGACGTTGAGGCTCGAAAGCGTGGGGAGCAA
ACAGG
>OTU_719
CAAGGAATCTTCGGCAATGGGCGCAAGCCTGACCGAGCAACGCCGCGTGGAGGACGACGGCCTTCGGGTTGTAAACTCCT
TTTGTGGgggACGAACCGGACTGTACCCCGCGAATAAGCCCCGGCTAACTCTGTGCCAGCAGCCGCGGTAATACAGAGGg
ggCAAGCGTTGTCCGGATTTACTGGGCGTACAGCgcgcgcAGGCGGTCGCGTATGTGAGCGGTGACATCCGTGGGCTCAA
CCCACGGCGGCCCGCTTACACAGCGCGACTGGAGGCAGGGAGAGGGATGTGGAATACCCGGTGGAGCGGTGAAATGCGTA
GAGATCGGGTGGAACACCAGCGGCGAAGGCGGCATCCTGGCCCTGAACTGACGCTGAGGCGCGATAGCGTGGGGAGCAAA
CGGG
>OTU_720
TGGGGAATTGTTCGCAATGGGCGCAAGCCTGACGACGCAACGCCGCGTGGAGGATGACGGTCTTCGGATTGTAAACTCCT
GTTGCTCGGGACGAATGGCTCCGACCGAATACGTCGGAGTATGACGGTACCGGGTGAGGAAGCCCCGGCTAACTCTGTGC
CAGCAGCCGCGGTAATACAGAGGgggCAAGCGTTGTTCGGAATTACTGGGCGTAAAGGGCGCGTAGGCGGCCGTCTAAGT
CGAACGTGAAATCCCTGGGCTCAACCCAGGAACTGCGTCCGATACTGGCCGGCTTGAATTCGGGAGAGGGATGCGGAATT
CCAGGTGTAGCGGTGAAATGCGTAGATATCTGGAGGAACACCGGTGGCGAAGGCGGCATCCTGGACCGAGATTGACGCTG
AGGCGCGAAAGCCAGGGGAGCAAACGGG
>OTU_721
TGAGGAATATTGGTCAATGGGCGCGAGCCTGAACCAGCCAAGTAGCGTGAAGGATGACTGCCCTATGGGTTGTAAACTTC
TTTTATATGGGAATAAAGTCACTTACGTGTAGGTGTTTGTATGTACCATATGAATAAGCATCGGCTAACTCCGTGCCAGC
AGCCGCGGTAATACGGAGGATGCGAGCGTTATCCGGATTTATTGGGTTTAAAGGGAGCGTAGATGGGAGGTTAAGTCAGT
TGTGAAAGTTTGCGGCTCAACCGTAAAATTGCAATTGATACTGGTCTTCTTGAGTACAGTTGAGGTGGATGGAATTCGTG
GTGTAGCGGTGAAATGCTTAGATATCACGAAGAACTCCGATTGCGAAGGCAGTCCACTAAGCTGCAACTGACATTGATGC
TCGAAGTGTGGACTATCAATCGATCAGGATTGACGCGTAGCCCCTGACCT
>OTU_722
TAGGGAATCTTGCGCAATGGGCGAAAGCCTGACGCAGCGACGCCGCGTGAGGGATGACGGCTTTCGGGTTGTAAACCTCT
TTCAGCAGGGACGAAGCCTCACGGTGACGGTACCTGCAGAAGAAGCCCCGGCTAACTACGTGCCAGCAGCCGCGGTAATA
CGTAGGgggCAAGCGTTATCCGGATTTATTGGGCGTAAAGCgcgcgTAGGCGGCCGACCACGTCGGATGTGAAAGCTCAG
GGCTCAACCCTGAGAGGCCATTCGATACGGGTCGGCTAGAGGCAGGTAGGGGAGAATGGAATTCCTGGTGTAGCGGTGAA
ATGCGCAGATATCAGGAGGAACACCGGTGGCGAAGGCGGTTCTCTGGGCCTGTTCTGACGCTGAGGTGCGAAAGCTGGgg
gAGCAAACAGG
>OTU_723
TGGGGAATATTGGACAATGGGCGAAAGCCTGATCCAGCAACGCCGCGTGAGGGATGACGGCCTCGGGTTGTAAACCTCTT
TCAGCAGGGACGAAGCGAAAGTGACGGTACCTGCAGAAGAAGCACCGGCCAACTACGTGCCAGCAGCCGCGGTAATACGT
AGGGTGCAAGCGTTGTCCGGAATTATTGGGCGTAAAGGGCTCGTAGGCGGTCCATCACGTCGGGAGTGAAAAGCTGGGGC
TTAACCCCAGTCCTGCTTCCGATACGGGTGGACTAGAGGTAGGCAGGGGAGAACGGAATTCCTGGTGTAGCGGTGAAATG
CGCAGATATCAGGAGGAACACCGGTGGCGAAGGCGGTTCTCTGGGCCTTACCTGACGCTGAGGAGCGAAAGCGTGGGGAG
CAAACAGG
>OTU_724
TGGgggATATTGCACAATGGggggAACCCTGATGCAGCAACGCCGCGTGAGGGAAGAAGGTTTTCGGATTGTAAACCTCT
GTCCTAGTTGAAGAAAATGACGGTAAACTAGGAGGAAGCTCCGGCTAACTACGTGCCAGCAGCCGCGGTAATACGTAGGG
AGCGAGCGTTGTCCGGAATTACTGGGTGTAAAGGGTGCGTAGGCGGCAATACAAGTCAGGCGTGAAATACATAGGCTTAA
CCTGTGGACTGCGTTTGAAACTGTATAGCTTGAGTGGAGTAGAGGCAAGCGGAATTCCCGGTGTAGCGGTGAAATGCGTA
GAGATCGGGAGGAACACCAGTGGCGAAGGCGGCTTGCTGGGCTCTAACTGACGCTGAGGCACGAAAGCATGGGTAGCAAA
CAGG
>OTU_725
TAGGGAATTTTCGTCAATGGGCGCAAGCCTGAACGAGCAATGCCGCGTGAGCGAAGAAGGTCTTCGGATCGTAAAACTCT
GTTGCGGgggAAaaaGGAAGGGAAGAGGAAATGCTTTTCTTTTGATGGTACCCCGCCAGAAAGTCACGGCTAACTACGTG
CCAGCAGCCGCGGTAATACGTAGGTGGCAAGCGTTATCCGGAATGATTGGGCGTAAAGGGTGCGCAGGCTGCGCGTCAAG
TCTGAAGTGAAAGGTACGGGCTTAACCGGTACAGGCTTTGGAAACTGGCACGCTAGAGGACAGGAGAGGGCGGTGGAACT
CCATGTGTAGCGGTAAAATGCGTAGATatatGGAAGAACACCAGTTGCGAAGGCGACCGCCTGGACTGTTGCTGACGCTC
AGGCACGAAAGCGTGGGGAGCAAATAGG
>OTU_726
TGGGGAATATTGCGCAATGGGCGAAAGCCTGACGCAGCGACGCCGCGTGGgggATGACGGCCTTCGGGTTGTAAACCTCT
TTCGCCATCGACGAAGCCTTCGGGTGACGGTAGGTGGAGAAGAAGCACCGGCCAACTACGTGCCAGCAGCCGCGGTAATA
CGTAGGGTGCGAGCGTTGTCCGGAATTATTGGGCGTAAAGAGCTCGTAGGCGGTgtgtCGCGTCGGTCGTGAAAACTTGG
GGCTTAACCCTGAGCTTGCGGTCGATACGGGCATCACTTGAGTTCGGCAGGGGAGACTGGAATTCCTGGTGTAGCGGTGA
AATGCGCAGATATCAGGAGGAACACCGGTGGCGAAGGCGGGTCTCTGGGCCGATACTGACGCTGAGGAGCGAAAGCGTGG
GGAGCGAACAGG
>OTU_727
TAGGGAATCTTCGGCAATGGACGCAAGTCTGACCGAGCAACGCCGCGTGAGTGAAGAAGGTTTTCGGATCGTAAAACTCT
GTTGTTAGAGAAGAACAAGGATGAGAGTGGAAAGTTCATCCCTTGACGGTATCTAACCAGAAAGCCACGGCTAACTACGT
GCCAGCAGCCGCGGTAATACGTAGGTGGCAAGCGTTGTCCGGATTTATTGGGCGTAAAGCGAGCGCAGGCGGTCTTTTAA
GTCTGATGTGAAAGCCcccGGCTTAACCGGGGAGGGTCATTGGAAACTGGGAGACTTGAGTGCAGAAGAGGAAAGCGGAA
TTCCATGTGTAGCGGTGAAATGCGTAGATatatGGAGGAACACCAGTGGCGAAGGCGCTTTCTGGTCTGTAACTGACGCT
GAGGCTCGAAAGCGTGGGGAGCAAACAGG
>OTU_728
TAGGGAATTTTCGGCAATGGACGAAAGTCTGACCGAGCAATGCCGCGTGAACGAAGAAATTATTCGTAATGTAAAGTTCT
TTTATTAGGGACGAAaaaaCAAATTGACGGTACCTAATGAATAAGCCCCGGCTAACTACGTGCCAGCAGCCGCGGTAATA
CGTAGGgggCGAGCGTTATCCGGAATTATTGGGCGTAAAGGGTGCGTAGACGGCATAAGAAGTCTTTTGTAAAATAGTTG
GGCTCAACCCAATTAGGCAAAGGAAACTCTTAAGCTAGAGTACGGTAGAGGCAAGTGGAATTCCATGTGTAGCGGTAAAA
TGCGTAAATatatGGAGGAACACCGGTGGCGAAGGCGGCTTGCTGGGCCTGTACTGACGTTGAGGCACGAAAGCGTGGGG
AGCAAACAGG
>OTU_729
TGGGGAATATTGGACAATGGGCGGAAGCCTGATCCAGCAATACCGCGTgtgtgAAGAAGGCCTCGGGTTGTAAAGCACTT
TTGTCAGGGAGAATGGCAGTTGAGGTTAATACCCTTAGCTGTTGATGTTACCTGAAGAATAAGCACCGGCTAACTCCGTG
CCAGCAGCCGCGGTAATACGGggggTGCAAGCGTTAATCGGAATTACTGGGCGTAAAGGGCGCGTAGGCGGTTACTTAAG
TTAGATGTGAAAGCCCCGGGCTTAACCTGGGAATTGCATTTAATACTGGGTAACTAGAGTGTGGTAGagagTAGCGGAAT
TTCTGGTGTAGCGGTGAAATGCGTAGATATCAGAAGGAACACCAATGGCGAAGGCAGCTGCTTGGGCCAACACTGACGCT
GAGGCGCGAAAGCGTGGGGAGCAAACAGG
>OTU_730
TGGGGAATATTGCACAATGGggggAACCCTGATGCAGCAACGCCGCGTGAAGGAAGAAGTATTTCGGTATGTAAACTTCT
ATCGACAGGGAAGAAAGAAATGACGGTACCTGAATAAGAAGCACCGGCTAAATACGTGCCAGCAGCCGCGGTAATACGTA
TGGTGCAAGCGTTATCCGGATTTACTGGGTGTAAAGGGTGAGTAGGCGGTTATGCAAGTCATATGTGAAATTCTGGGGCT
CAACTTCAGAGCTGCATAAGAAACTGTGTAACTAGAGTACAGGAGAGGTAAGCGGAATTCCTAGTGTAGCGGTGAAATGC
GTAGATATTAGGAAGAACACCGGTGGCGAAGGCGGCTTACTGGACTGAAACTGACGCTGAGTCACGAAAGCGTGGGGAGC
GAACAGG
>OTU_731
TAAGGAATATTGGTCAATGGGCGCAAGCCTGAACCAGCCATGCCGCGTGCAGGAAGACTGCCCTATGGGTTGTAAACTGC
TTTTATTCGGGAATAAACCTTTCTACGTGTAGGAAGCTGAATGTACCGAAGGAATAAGGATCGGCTAACTCCGTGCCAGC
AGCCGCGGTAATACGGAGGATCCAAGCGTTATCCGGATTTATTGGGTTTAAAGGGTGCGTAGGCGGCTTATTAAGTCAGG
GGTGAAAGACGGTGGCTCAACCATCGCAGTGCCTTTGATACTGATGAGCTTGAATACACTTGAGGTAGGCGGAATGTGAC
AAGTAGCGGTGAAATGCATAGATATGTCACAGAACACCAATTGCGAAGGCAGCTTACTAAAGTGTTATTGACGCTGAGGC
ACGAAAGCGTGGGGATCAAACAGGATTAGATACCCCATTGTCAGTC
>OTU_732
TAAGGAATCTTCCACAATGGACGAAAGTCTGATGGAGCAACGCCGCGTGCAGGATGACGGTCTTCGGATTGTAAACTGCT
TTTATTTGGGAAGATTATGACGGTACCAAATGAATAAGGACCGGCTAACTACGTGCCAGCAGCCGCGGTAATACGTAGGG
TCCAAGCGTTATCCGGAATCACTGGGCGTAAAGCGTGCGTAGGCGGCGTGTTAAGTGTAATGCGAAATCCTGTGGCTCAA
CCATATGGACTGTATTGCATACTGGCATGCTTGAGGATGGTAGAGGCAAGTGGAACTGGTAGTGTAGCAGTGAAATGCGT
AGATATTACCAAGAACACCAATGGCGAAGGCAGCTTGCTGGGCCACACCTGACGCTAAGGCACGAAAGCGTGGGGAGCGA
ACAGG
>OTU_733
TGGGGAATATTGCGCAATGGACGAAAGTCTGACGCAGCGACGCCGCGTGAGGGATGAAGGTTTTCGGATCGTAAACCTCT
GTCAGGAGGGAAGAAAGCGCATGGCGCCAATCAGCCATGCGTTGACGGTACCTCCAAAGGAAGCGCCGGCTAACTCCGTG
CCAGCAGCCGCGGTAATACGGAGGGCGCGAGCGTTAATCGGAATTACTGGGCGTAAAGCgcgcgTGGGCTGTTGTGTAAG
TTGGgggTGAAATCCCACGGCTCAACCGTGGAACAGCCCTTGATACTGCGCGACTTGAATCCGGGAGAGGGTGGCGGAAT
TCCAGGTGTAGGAGTGAAATCCGTAGATATCTGGAGGAACATCAGTGGCGAAGGCGGCCACCTGGACCGGTATTGACGCT
GAGGCGCGAAAGCGTGGGGAGCAAACAGG
>OTU_734
TGGGGAATATTGCGCAATGGGCGAAAGCCTGACGCAGCGACGCCGCGTGAGGGATGAAGGCCTTCGGGTTGTAAACCTCT
TTCAGCAGGGACGAAGCGAAAGTGACGGTACCTGCAGAAGAAGCACCGGCCAACTACGTGCCAGCAGCCGCGGTAATACG
TAGGGTGCAAGCGTTGTCCGGAATTATTGGGCGTAAAGAGCTCGTAGGCGGCTTGTCACGTCGATTGTGAAAACTCGGGG
CTCAACCCCGAGCCTGCAATCGATACGGGCTAGCTAGAGTATGGCAGGGGAGACTGGAATTCCTGGTGTAGCGGTGAAAT
GCGCAGATATCAGGAGGAACACCGGTGGCGAAGGCGGGTCTCTGGGCCAAAACTGACGCTGAGGAGCGAAAGCGTGGGGA
GCGAACAGG
>OTU_735
TAAGGAATATTGGTCAATGGACGCAAGTCTGAACCAGCCATGCCGCGTGGAGGATGAAGGTCCTCTGGATTGTAAACTTC
TTTTATTTGGGAAGAAACCCATTttttCTAAAATGGTTGACGGTACCAGATGAATAAGCACCGGCTAACTCCGTGCCAGC
AGCCGCGGTAATACGGAGGGTGCAAGCGTTATCCGGATTCACTGGGTTTAAAGGGTGCGTAGGTGGGTTGGTAAGTCAGT
GGTGAAATCTTCGAGCTTAACTCGGAAACTGCCGTTGATACTATCAATCTTGAATATCGTGGAGGTGAGCGGAATATGTC
ATGTAGCGGTGAAATGCTTAGATATGACATGGAACACCAATTGCGAAGGCAGCTCACTACCCGAATATTGACACTGAGGC
ACGAAAGCGTGGGGATCAAACAGGATTAGAT
>OTU_736
TGGGGAATATTGCGCAATGGGCGGAAGCCTGACGCAGCGACGCCGCGTGGgggATGACGGCCTCGGGTTGTAAACCTCTT
TCAGCAGGGACGAAGCCGTGAGGTGACGGTACCTGCAGAAGAAGCACGGCCAACTACGTGCCAGCAGCCGCGGTAATACG
TAGGGTGCAAGCGTTGTCCGGAATTATTGGGCGTAAAGAGCTCGTAGGCGGTTCGTCGCGTCGGCTGTGAAATCCCGGAG
CTCAACTCCGGGCCTGCAGTCGATACGGGCGGACTTGAGTTCGGCAGGGGAGACTGGAATTCCTGGTGTAGCGGTGAAAT
GCGCAGATATCAGGAGGAACACCGGTGGCGAAGGCGGGTCTCTGGGCCGAAACTGACGCTGAGGAGCGAAAGCGTGGGGA
GCGAACAGG
>OTU_737
TGGGGAATTTTGCACAATGGAGGAAACTCTGATGCAGCGACGCCGCGTGAACGAAGAAGGTTTTCGGATCGTAAAGTTCT
GTCCTGGGTGAAGATAATGACGGTAACTCAGGAGGAAGCCCCGGCTAACTACGTGCCAGCAGCCGCGGTAATACGTAGGg
ggCGAGCGTTGTTCGGAATTATTGGGCGTAAAGGGTACGTAGGCGGATCGTTAAGTTTGGCGTTAAATTCTGGGGCTCAA
CCCCAGCAAGCGTTGAAAACTGGCGAGCTTGAGTAGTAGAGGGGACAGTGGAATTCCTAGTGTAGCGGTGAAATGCGTAG
AGATTAGGAAGAATACCGGTGGCGAAGGCGACTGTCTGGATACATACTGACGCTGAGGTACGAAAGCGTGGGGAGCGAAC
AGG
>OTU_738
TGGGGAATCTTGCGCAATGGCCGAAAGGCTGACGCAGCGACGCCGCGTGCGGGAGGAAGGTCTTCGGATCGTAAACCGCT
GTCGGGAGGGAAGAAGAGACCGGGGAGGCAATGCCCCGGTTCTGACGGTACCTCCAAAGGAAGCACCGGCTAACTCCGTG
CCAGCAGCCGCGGTAATACGGAGGGTGCAAGCGTTGTTCGGAATTATTGGGCGTAAAGCgcgcgcAGGCGGCCGCATAAG
TCTATGGGTGAAATGCCGGGGCTCAACCCCGTGCATGCCCAGGATACTGTGCGGCTAGAGACACGTAGAGGCAAGCGGAA
TTCCGGGTGTAGCGGTGGAATGCGTAGAGATCCGGAAGAACACCGGAGGCGAAGGCGGCTTGCTGGGCGTGATCTGACGC
TGAGGCGCGAAAGCGTGGGGAGCGAACAGG
>OTU_739
TGGGGAATCTTGCGCAATGCGCGAAAGCGTGACGCAGCAACGCCGCGTGGgggAAGAAGGCCTTCGGGTTGTAAACCCCT
TTCAGGAGGGACGAAGCGTGGGCGGTTAATAGCCGTTCCACGTGACGGTACCTCCAGAAGAAGCCCCGGCTAACTACGTG
CCAGCAGCCGCGGTAATACGTAGGgggCAAGCGTTGTCCGGAATCATTGGGCGTAAAGCGCGTGTAGGCGGTCCGGTAAG
TCCGTTGTGAAAGTCAAGGGCTCAACCCTTGAATGCCGGCGGATACTGTCGGGCTAGAGTCCGGAAGAGGTGAGTGGAAT
TCCCGGTGTAGCGGTGAAATGCGCAGATATCGGGAGGAACACCAATGGCGAAGGCAGCTCACTGGGACGGTACTGACGCT
GAGACGCGAAAGCGTGGGGAGCAAACAGG
>OTU_740
TAGGGAATCTTCCACAATGGACGAAAGTCTGATGGAGCAACGCCGCGTGAGCGAAGAAGGTTTTCGGATCGTAAAGCTCT
GTTGCGAGGGAAGAACAAGTACGGGAGTAACTGCCCGTACCTTGACGGTACCTCGTCAGAAAGCCACGGCTAACTACGTG
CCAGCAGCCGCGGTAATACGTAGGTGGCAAGCGTTGTCCGGAATTATTGGGCGTAAAGCgcgcgcAGGCGGTCCTTTAAG
TCTGATGTGAAAGCCCACGGCTCAACCGTGGAGGGTCATTGGAAACTGGAGGACTTGAGTACAGAAGAGGAAAGCGGAAT
TCCACGTGTAGCGGTGAAATGCGTAGAGATGTGGAGGAACACCAGTGGCGAAGGCGGCTTTCTGGTCTGTAACTGACGCT
GAGGCGCGAAAGCGTGGGGAGCAAACAGG
>OTU_741
TGGGGAATCTTGCGCAATGCGCGAAAGCGTGACGCAGCAACGCCGCGTGGgggAAGAAGGCCTTCGGGTTGTAAACCTCT
TTCAGTTGGGACGAAGGCCTCGCGGTTAATAGCCGTGGgggTTGACGGTACCTTCAGAAGAAGCCCCGGCTAACTACGTG
CCAGCAGCCGCGGTAATACGTAGGgggCAAGCGTTGTCCGGAATCATTGGGCGTAAAGAGCGTGTAGGCGGCCCGATAAG
TCCGCTGTGAAAGTCCAGGGCTCAACCCTGGAATGCCGGTGGATACTGTCGGGCTCGAGTTCGGAAGAGGTGAGTGGAAT
TCCTGGTGTAGCGGTGAAATGCGCAGATATCAGGAGGAACACCAATGGCGAAGGCAGCTCACTGGGACGATACTGACGCT
GAGACGCGAAAGCGTGGGGAGCAAACAGG
>OTU_742
TGGGGAATCTTGCGCAATGGCCGAAAGGCTGACGCAGCGACGCCGCGTGTGGGAGGACGCCCTTCGGGGTGTAAACCACT
GTTGCCCGGGACGAAACTCCTTtttCGAGAGGACTGACGGTACCGGGTGAGGAAGCACCGGCTAACTCCGTGCCAGCAGC
CGCGGTAATACGGAGGGTGCGAGCGTTGTCCGGAATCACTGGGCGTAAAGGGCGCGTAGGTGGCGGCATAAGCGTGCGGT
GAAAGCCCGGGGCTCAACTCCGGGTCGGCCGTGCGAACTGTGTTGCTGGAGCATGGTAGAGGCAGGTGGAATTCCGGGTG
TAGCGGTGGAATGCGTAGAGATCCGGAAGAACACCAGTGGCGAAGGCGGCCTGCTGGGCCATGGCTGACACTGAGGCGCG
ACAGCGTGGGGAGCAAACAGG
>OTU_743
TGGGGAATCTTGCGCAATGGCCGAAAGGCTGACGCAGCGACGCCGCGTGGgggATGAAGGCCTTCGGGTTGTAAACCCCT
GTTGCTCGGGACGAACacacTCTTTAGagagTGCTGACGGTACCGGGTGAGGAAGCACCGGCTAACTCTGTGCCAGCAGC
CGCGGTAATACAGAGGGTGCGAGCGTTGTCCGGAATCACTGGGCGTAAAGGGCGCGTAGGCGGTCTGGTAAGCGTGTGGT
GAAAGCTCGGGGCTCAACCCCGAGTCGCCGTGCGAACTGCTGGACTGGAGCATGTCAGAGGCAGGCGGAATTCCGGGTGT
AGCGGTGGAATGCGTAGAGATCCGGAAGAACACCGGTGGCGAAGGCGGCCTGCTGGGACATGGCTGACGCTGAGGCGCGA
CAGCGTGGGGAGCAAACAGGATTAGACTGACCCATGCTAGTCC
>OTU_744
TGGGGAATATTGCGCAATGGGCGAAAGCCTGACGCAGCGACGCCGCGTGAGGGATGACGGCCTCGGGTTGTAAACCTCTT
TCGCACGGGACGAAGCGAGAGTGACGGTACCGTGAGAAGAAGCACCGGCTAACTACGTGCCAGCAGCCGCGGTAATACGT
AGGGTGCGAGCGTTGTCCGGAATTATTGGGCGTAAAGAGCTCGTAGGCGGTTTGTCGCGTCTATCGTGAAAACTGGAGGC
TTAACTTTCAGCGTGCGGTGGATACGGGCAGACTTGAGTTCGGTAGGGGAGACTGGAATTCCTGGTGTAGCGGTGAAATG
CGCAGATATCAGGAGGAACACCGGTGGCGAAGGCGGGTCTCTGGGCCGATACTGACGCTGAGGAGCGAAAGCGTGGGGAG
CGAACAGG
>OTU_745
TGGGGAATATTGGACAATGGgggCAACCCTGATCCAGCCATGCCGCGTGAGTGACTTGAAGGCCTTAGGGTCGTAAAGCT
CTTTCGGCGGGGAAGATAATGACGGTACCCGCAGAAGAAGCCCCGGCTAACTTCGTGCCAGCAGCCGCGGTAATACGAAG
GgggCTAGCGTTGCTCGGAATCACTGGGCGTAAAGCGCACGTAGGCGGATCTTTAAGTCAGGGGTGAAATCCTGGAGCTC
AACTCCAGAACTGCCTTTGATACTGAGGATCTCGAGTTCGGGAGAGGTGAGTGGAACTGCGAGTGTAGAGGTGAAATTCG
TAGATATTCGCAAGAACACCAGTGGCGAAGGCGGCTCACTGGCCCGATACTGACGCTGAGGTGCGAAAGCGTGGGGAGCA
AACAGG
>OTU_746
TGAGGAATATTGGTCAATGGGCGCGAGCCTGAACCAGCCAAGTAGCGTGAAGGAAGACTGCCCTACGGGTTGTAAACTTC
TTTTGTCCGGGAATAAAACCGCCTACGTGTAGGCGCTTGTATGTACCGGTACGAATAAGCATCGGCTAACTCCGTGCCAG
CAGCCGCGGTAATACGGAGGATGCGAGCGTTATCCGGATTTATTGGGTTTAAAGGGAGCGCAGACGGGTTtttAAGTCAG
CTGTGAAAGTTCGGGGCTCAACCTTGAAATTGCAGTTGATACTGGAGACCTTGAGTGCAGTTGAGGCAGGCGGAATTCGT
GGTGTAGCGGTGAAATGCTTAGATATCACGAAGAACTCCGATTGCGAAGGCAGCTTGCTAAAGTGTAACTGACGTTCATG
CTCGAAAAGTGTGGGGTATCAAAACAGGATTGATACCCCATGTAGTTCCA
>OTU_747
TGGGGAATATTGCACAATGGGCGAAAGCCTGATGCAGCAACGCCGCGTGAAGGATGAAGGGTTTCGGCTCGTAAACTTCT
ATCAATAGGGAAGAAACAAATGACGGTACCTAAATAAGAAGCCCCGGCTAACTACGTGCCAGCAGCCGCGGTAATACGTA
GGgggCAAGCGTTATCCGGAATTACTGGGTGTAAAGGGAGCGTAGGCGGCATGGTAAGCCAGATGTGAAAGCCTTGGGCT
TAACCCGAGGATTGCATTTGGAACTATCAAGCTAGAGTACAGGAGAGGAAAGCGGAATTCCTAGTGTAGCGGTGAAATGC
GTAGATATTAGGAAGAACACCAGTGGCGAAGGCGGCTTTCTGGACTGAAACTGACGCTGAGGCTCGGAAAGCAGTGGGGA
TCAAACAGGACTTAGATACCCCTGGCTGAGTCCCA
>OTU_748
TAGGGAATATTGGGCAATGGGCGAGAGCCTGACCCAGCCATGCCGCGTGCCGGATGAAGGCCTTCTGGGTTGTAAACGGC
TTTTCTCAGGGAAGAAaaaGACCATGCGTGGTACACTGACGGTACCTGAGGAATAAGCACCGGCTAACTCCGTGCCAGCA
GCCGCGGTAATACGGAGGGTGCAAGCGTTGTCCGGATTTATTGGGTTTAAAGGGTGCGTAGGTGGCTTGTTAAGTCCGGG
GTGAAAGCCCACAGCTCAACTGTGGAACTGCCCTGGATACTGGCGAGCTTGAGTCCAGACGAGGTTGGCGGAATGGATGC
TGTAGCGGTGAAATGCATAGATAGCATCCAGAACCCCGATTGCGTAGGCAGCTGACTAGGCTGGTACTGACACTGAGGCA
CGAAAGCGTGGGGAGCGAACAGG
>OTU_749
TGGGGAATTTTGCGCAATGGGCGAAAGCCTGACGCAGCAACGCCGCGTGCGGGAAGAAGGCCCTCGGGTTGTAAACCGCT
TTCAGCAGGAACGAAACTGACGGTACCTGCAGAAGAAGCCCCGGCCAACTACGTGCCAGCAGCCGCGGTGATACGTAGGg
ggCGAGCGTTGTCCGGATTCATTGGGCGTAAAGAGCTCGTAGGCGGTTCGGTAAGTCAGGTGTAAaaaCTCCAGGCTCAA
CTTGGAGAGGCCACCTGATACTGCCGTGACTGGAGTCCGGTAGAGGAGCATGGAATTCCTGGTGTAGCGGTGAAATGCGC
AGATATCAGGAGGAACACCAGCGGCGAAGGCGGTGCTCTGGGCCGGTACTGACGCTGAGGAGCGAAAGCGTGGGGAGCGA
ACAGGCAGTTAGACTACCCCGGTGTCC
>OTU_750
TAGGGAATATTGGGCAATGGGCGGAAGCCTGACCCAGCCATGCCGCGTGCAGGAAGAAGGCCTTCTGGGTTGTAAACTGC
TTTTATCTGGGAAGAAAATACCCTTGCGAGGGGACCTGACGGTACCAGAGGAATAAGCACCGGCTAACTCCGTGCCAGCA
GCCGCGGTAATACGGAGGGTGCAAGCGTTGTCCGGATTTATTGGGTTTAAAGGGTGCGTAGGCGGCTTAGTAAGTCCGTG
GTGAAAGCCAACAGCTCAACTGTTGAACTGCCATGGATACTGCTAGGCTTGAGTACAGACGAGGTAGGCGGAATTGATGG
TGTAGCGGTGAAATGCATAGATACCATCAAGAACACCGATTGCGAAGGCAGCTTACTAGGCTGTAACTGACGCTGAGGCA
CGAAAAGCGTGGGGAGCGAACAGG
>OTU_751
TGGGGAATCTTGCGCAATGGGCGAAAGCCTGACGCAGCCATGCCGCGTGTATGATGAAGGTCTTAGGATTGTAAAATACT
TTCACCGGTGAAGATAATGACTGTAGCCGGAGAAGAAGCCCCGGCTAACTTCGTGCCAGCAGCCGCGGTAATACGAAGGg
ggCTAGCGTTGCTCGGAATTACTGGGCGTAAAGGGAGCGTAGGCGGACATTTAAGTCAGAGGTGAAATCCCGGAGCTTAA
CTTCGGAACTGCCTTTGATACTGGGTGTCTTGAGTGTGAgagagGTATGTGGAACTCCGAGTGTAGAGGTGAAATTCGTA
GATATTCGGAAGAACACCAGTGGCGAAGGCGACATACTGGCTCATTACTGACGCTGAGGCTCGAAAGCGTGGGGAGCAAA
CAGG
>OTU_752
TGGGGAATATTGCGCAATGGGCGAAAGCCTGACGCAGCCACGCCGCGTGAGCGATGAAGGCCTTCGGGTCGTAAAGCTCT
GTGGGGAgagaCGAAGAAAGCCCGTGAAGAGCGGGCCTTGACGGTATCTCCTTAGCAAGCACCGGCTAACTCCGTGCCAG
CAGCCGCGGTAATACGGAGGGTGCAAACGTTGCTCGGAATCATTGGGCGTAAAGCGCACGTAGGCGGCTAGATAAGTCGG
GTGTGAAAGCCCTGGGCTCAACCCAGGAAGTGCATTCGAAACTGTCTAGCTTGAATCTCGGAGGgggTCAGAGAATTCCC
GGTGTAGAGGTGAAATTCGTAGATATCGGGAGGAATACCAGTGGCGAAGGCGCTGACCTGGACGAAGATTGACGCTGAGG
TGCGAAAGCGCGGGGAGCAAACAGG
>OTU_753
TGGGGAATATTGGGCAATGGGCGCAAGCCTGACCCAGCAATGCCGCGTGGGTGAAGAAGGTCCTCGGATTGTAAAGCCCT
TTCGGCGGGGACGATGGTGACGGTACCCGCAGAAGAAGCCCCGGCCAACTTCGTGCCAGCAGCCGCGGTAATACGAAGGg
ggCTAGCGTTGCTCGGAATTACTGGGCGTAAAGGGCGCGTAGGCGCCCCGCCTGTCCGGCGTGAAATCCCGGGGCTCAAC
CCCGGGGCGGCGCTGGAGACGGCGGGGCTGGAGGCGAGGAGAGGGTCGCGGAATTCCCAGTGTAGAGGTGAAATTCGTAG
ATATTGGGAAGAACACCGGTGGCGAAGGCGGCGACCTGGCCTCGATCTGACGCTGAGGCGCGACAGCGTGGGGAGCAAAC
AGG
>OTU_754
TGGGGAATTGTTCGCAATGGGCGCAAGCCTGACGACGCAACGCCGCGTGGAGGATGAAGATCTTCGGGTCGTAAACTCCT
GTCGAGCGGGACGAACATCTTCCGGgggACAATCCCGGAGGGCTGACGGTACCGCTAAAGGAAGCCCCGGCTAACTCCGT
GCCAGCAGCCGCGGTAATACGGggggggCAAGCGTTGTTCGGAATTACTGGGCGTAAAGGGCTCGTAGGCGGCgcgcTAA
GTCAGACGTGAAATCCcccGGCTCAACCGGGGAACTGCGTCTGAGACTGGCGGGCTTGAATCCGGGAGAGGGATGCAGAA
TTCCAGGTGTAGCGGTGAAATGCGTAGATATCTGGAGGAATACCGGTGGCGAAGGCGGCATCCTGGACCGGCATTGACGC
TGAGGAGCGAAAGCCAGGGGAGCAAACGGG
>OTU_755
TGGGGAATATTGCACAATGGGCGCAAGCCTGATGCAGCAACGCCGCGTGAGCGATGAAGGCCTCGGGTCGTAAAGCTCTG
TCCTCAAGGAAGATAATGACGGTACTTGAGGAGGAAGCCCCGGCTAACTACGTGCCAGCAGCCGCGGTAATACGTAGGgg
gCTAGCGTTATCCGGATTTACTGGGCGTAAAGGGTGCGTAGGCGGTCTTTCAAGTCAGGAGTTAAAGGCTACGGCTCAAC
CGTAGTAAGCTCCTGATACTGTCTGACTTGAGTGCAGGAGAGGAAAGCGGAATTCCCAGTGTAGCGGTGAAATGCGTAGA
TATTGGGAGGAACACCAGTAGCGAAGGCGCTTTCTGGACTGTAACTGACGCTGAGGCACGGAAAAGCGTCGGgggAGCAA
ACAGGGCATTTAACGTACTACCcccGGGTCAGGTCCA
>OTU_756
TGGGGAATATTGCACAATGGgggAAACCCTGATGCAGCGACGCCGCGTGAACGAAGAAGGTATTCGTATCGTAAAGTTCT
GTCCTATGGGAAGATAATGACAGTACCATAGAAGAAAGCTCCGGCTAAATACGTGCCAGCAGCCGCGGTAATACGTATGG
AGCGAGCGTTGTCCGGAATTATTGGGCGTAAAGGGTACGCAGGCGGTTTAATAAGTCGAATGTTAAAGATCGGGGCTCAA
CCCCGTAAAGCATTGGAAACTGATAAACTTGAGTAGTGGAGAGGAAAGTGGAATTCCTAGTGTAGTGGTGAAATACGTAG
ATATTAGGAGGAATACCAGTAGCGAAGGCGACTTTCTGGACACAAACTGACGCTGAGGTACGAAAGCGTGGGGAGCAAAC
AGG
>OTU_757
TGGGGAATCTTGCGCAATGGCCGAAAGGCTGACGCAGCGACGCCGCGTGGAGGATGAAGCCCTTCGGGGTGTAAACTCCT
GTTGCCCGGGACGAACAGCCGGACTAGTCCGGCCTGACGGTACCGGGTGAGGAAGCACCGGCTAACTCCGTGCCAGCAGC
CGCGGTAATACGGAGGGTGCGAGCGTTGTCCGGAATCACTGGGCGTAAAGGGCGCGTAGGCGGTTGGATAAGCGTGTGGT
GAAAGCCCGGGGCTCAACTCCGGGTCTGCCGTGCGAACTGTCTGACTGGAGCACAGTAGAGGCGGGTGGAATTCCGGGTG
TAGCGGTGGAATGCGTAGAGATCCGGAAGAACACCGGTGGCGAAGGCGGCCCGCTGGGCTGTGGCTGACGCTGAGGCGCG
ACAGCGTGGGGAGCAAACAGG
>OTU_758
TCGGGAATTTTGCGCAATGGACGAAAGTCTGACGCAGCAACTCCGCGTGAAGGAAGAAGGCCCTCGGGTCGTAAACTTCT
TTTCTCAGGGAAGATCCAAGACGGTACCTGAGGAATAAGCCACGGCTAACTACGTGCCAGCAGCCGCGGTAATACGTAGG
TGGCGAGCGTTGTCCGGATTTACTGGGCGTAAAGAGCgcgcAGGCGGCTGAGAAAGTCCGATGTGAAATCTCCCGGCTTA
ACTGGGAAACGGCATTGGAAACTTCTCGGCTTGAAGGCAGGAGAGGGTAGTGGAATTCCCGGTGTAGTGGTGAAATGCGT
AGATATCGGGAGGAACACCAGTGGCGAAAGCGGCTACCTGGCCTGTTCTTGACGCTGAGGCGCGAAAGCTAGGGGAGCAA
ACGGG
>OTU_759
TGGGGAATCTTGCGCAATGCGCGAAAGCGTGACGCAGCAACGCCGCGTGGgggAAGAAGGCTTTCGGGTCGTAAACCTCT
TTCAGTTGGGACGAAGCCTCGACGGTGAATAGCCGTACGGGGTGACGGTACCTTCAGAAGAAGCCCCGGCTAACTACGTG
CCAGCAGCCGCGGTAATACGTAGGgggCAAGCGTTGTCCGGAATCATTGGGCGTAAAGAGCGCGTAGGCGGTCCGATAAG
TCTGCCGTGAAAGCCAGGGGCTCAACCCTTGGATGCCGGTGGATACTGTCGGGCTAGAGTCCGGAAGAGGCGAGTGGAAT
TCCTGGTGTAGCGGTGAAATGCGCAGATATCAGGAAGAACACCAATGGCGAAGGCAGCTCGCTGGGACGGAACTGACGCT
GAGGCGCGAAAGCGTGGGGAGCAAACAGG
>OTU_760
TGGGGAATATTGCACAATGGGCGCAAGCCTGATGCAGCGACGCCGCGTGAGGGATGAAGGCCTTCGGGTTGTAAACCTCT
TTCAGCAGGGAAGAAGCGCAAGTGACGGTACCTGCAGAAGAAGCGCCGGCTAACTACGTGCCAGCAGCCGCGGTAATACG
TAGGGCGCAAGCGTTGTCCGGAATTATTGGGCGTAAAGAGCTCGTAGGCGGTCTGTCGCGTCTGGTGTGAAAACTCGAGG
CTCAACCTCGAGCTTGCATCGGGTACGGGCAGACTAGAGTGCGGTAGGGGAGACTGGAATTCCTGGTGTAGCGGTGGAAT
GCGCAGATATCAGGAGGAACACCGATGGCGAAGGCAGGTCTCTGGGCCGCAACTGACGCTGAGGAGCGAAAGCATGGGGA
GCGAACAGGATTTAGCATACCCGTGTACGTCC
>OTU_761
TGGGGAATCTTGGACAATGGGCGCAAGCCTGATCCAGCGACGCCGCGTGGGTGATGAAGGCCTTCGGGTTGTAAAGCCCT
TTCACCGGGGACGATGATGACGGTACCCGGCGAAGAAGCACCGGCTAACTCCGTGCCAGCAGCCGCGGTAAGACGGAGGG
TGCTAGCGTTGTTCGGAATCACTGGGCGTAAAGGGCGCGTAGGCGGCTGTGGCAGTCGGGTGTGAAAGCCCGGAGCTCAA
CTCCGGAATGGCACTCGAGACGCCACGGCTGGAGGCCGGAAGAGGAGGGTGGAATACCCAGTGTAGAGGTGAAATTCGTA
GATATTGGGTGGAACACCGGTGGCGAAAGCGGCTctctGGTCCGGACCTGACGCTGAGGCGCGAAAGCGTGGGGAGCAAA
CAGG
>OTU_762
TGGGGAATCTTGCGCAATGGGCGAAAGCCTGACGCAGCGACGCCGCGTGCGGGATGACGGCCTTCGGGTTGTAAACCGCT
TTCAGCAGGGACGAGGCCGCAAGGTGACGGTACCTGCAGAAGAAGCCCCGGCTAACTACGTGCCAGCAGCCGCGGTAATA
CGTAGGgggCGAGCGTTATCCGGATTCATTGGGCGTAAAGCgcgcgTAGGCGGCCAGTTAGGTCGGGAGTCAAATTTCGG
GGCTCAACCCCGTCTCGCTCCCGATACCGGCTGGCTTGAGTGTGGTAGGGGAAGGCGGAATTCCCGGTGTAGCGGTGGAA
TGCGCAGATATCGGGAAGAACACCGGTGGCGAAGGCGGCCTTCTGGGCCATCACTGACGCTGAGGCGCGAAAGCTAGGGG
AGCAAACAGG
>OTU_763
TAGGGAATCTTCCGCAATGGACGAAAGTCTGACGGAGCAACGCCGCGTGAACGATGAAGGCCTTCGGGTCGTAAAGTTCT
GTTGTTAGGGAAGAACAAGTACCAGAGTAACTGCTGGTACCTTGACGGTACCTAACCAGAAAGCCACGGCTAACTACGTG
CCAGCAGCCGCGGTAATACGTAGGTGGCAAGCGTTGTCCGGAATTATTGGGCGTAAAGCGTACGCAGGCGGTTTCTTAAG
TCTGATGTGAAAGCCCACGGCTCAACCGTGGAGGGTCATTGGAAACTGGGGAACTTGAGTACAGAAGAGGAGAGTGGAAT
TCCACGTGTAGCGGTGAAATGCGTAGAGATGTGGAGGAACACCAGTGGCGAAGGCGACTctctGGTCTGTAACTGACGCT
GAGGTACGAAAGCGTGGGGAGCGAACAGG
>OTU_764
TAGGGAATATTGGGCAATGGCCGCGAGGCTGACCCAGCCATGCCGCGTGCAGGAAGAAGGCCTTCTGGGTTGTAAACTGC
TTTTGTCGGGGAAGAAAACGCCCCTGCGGgggTAACTGACGGTACCCGACGAATAAGCACCGGCTAACTCCGTGCCAGCA
GCCGCGGTAATACGGAGGGTGCAAGCGTTGTCCGGATTTATTGGGTTTAAAGGGTGCGTAGGCGGCCCGTTAAGTCAGCG
GTGAAATCCCGGGGCTCAACCCCGGAACTGCCGTTGATACTGGCGGGCTTGAGTTCGGTCGAGGCGGGCGGAACTGGCGG
TGTAGCGGTGAAATGCTTAGATACCGCCAAGAACCCCGATTGCGTAGGCAGCTCGCTTGGCCGAAACTGACGCTGAGGCA
CGAAAGCGTGGGGAGCGAACAGGATTGAGATACCC
>OTU_765
TGGGGAATCTTGCACAATGCGCGAAAGCGTGATGCAGCAACGCCGCGTGGgggAAGACGGCCTTCGGGTTGTAAACCTCT
TTCAGTTGGGACGAAGCCTCGGCGGTTAATAGCCGTTCGAGGTGACGGTACCTTCAGAAGAAGCCCCGGCTAACTACGTG
CCAGCAGCCGCGGTAATACGTAGGgggCAAGCGTTGTCCGGAATCATTGGGCGTAAAGAGCGCGTAGGCGGTCCGGTAAG
TCCGCTGTGAAAGTCAAGGGCTCAACCCTTGGATGCCGGTGGATACTGTCGGACTAGAGTCCGGAAGAGGCGAGTGGAAT
TCCTGGTGTAGCGGTGAAATGCGCAGATATCAGGAGGAACACCAATGGCGAAGGCAGCTCGCTGGGACGGTACTGACGCT
GAGGCGCGAAAGCGTGGGGAGCGAACAGG
>OTU_766
TTAGGAATCTTGCGCAATGGgggCAACCCTGACGCAGCGACGCCGCGTGCGGGATGAAGGCATTCGTGTCGTAAACCGCT
TtttACGGGGAAGAAGAATTTGACGGTACCCGTCGAATAAGCCCCGGCTAACTACGTGCCAGCAGCCGCGGTAATACGTA
GGgggCGAGCGTTGTCCGAAGTTACTGGGCGTAAAGCgcgcgTAGGCGGTCATTTAAGTTCGGGGTGAAAGGTTCAACGC
TCAACGTGAACAGTGCCTTGAATACTGGGTGACTTGAGTTCGGGAGAGGGCAGTGGAATTCCTGGTGTAGCGGTGAAATG
CGTAGATATCAGGAGGAACACCGATGGCGAAGGCAGCTGCCTGGCCTAGAACTGACGCTGAGGTGCGAAAGCGTGGGGAG
CGAACAGG
>OTU_767
TGAGGAATATTGGTCAATGGGCGGAAGCCTGAACCAGCCATGCCGCGTGAAGGATGAAGGCGTTCTGCGTTGTAAACTTC
TTTTACGGgggAAGAAAAGCATGATTTCTATTATGCCCGACGGTACCCTAGGAATAAGCACCGGCTAACTCCGTGCCAGC
AGCCGCGGTAATACGGAGGGTGCGAGCGTTATCCGGATTTACTGGGTTTAAAGGGTgtgtAGGCGGGCTGGTAAGTCAGG
GGTGAAATCCCGGAGCTCAACTCCGGAACTGCCTTTGATACTACTGGTCTTGAATATTGTTGAGGTAGGCGGAATGTGTC
ATGTAGCGGTGAAATGCATAGATATGACACAGAACACCGATTGCGAAGGCAGCTTACTGGGCAATGATTGACGCTGAGGC
ACGAAAGCGTGGGGATCAAACAGG
>OTU_768
TGGGGAATATTGGACAATGGGCGCAAGCCTGATCCAGCAATGCCGCGTGAGTGATGAAGGCCCTCGGGTTGTAAAGCTCT
GTCGGGAGGGACGAAaaaGCTCGGGTAACGCCGAGTGTTGACGTACCTCCAAAGGAAGCACCGGCTAACTCTGTGCCAGC
AGCCGCGGTAATACAGAGGGTGCAAGCGTTGTTCGGAATTACTGGGCGTAAAGCGCGTGTAGGCTGCAATATAAGTCGAA
CGTGAAAGCCCTCAGCTTAACTGAGGAAGTGCGTTTGATACTGTATCGCTAGAGTGTCGGAGGGGATGGCGGAATTCCCG
GTGTAGAGGTGAAATTCGTAGATATCGGGAGGAACACCTGTGGCGAAGGCGGCCATCTGGACGACGACTGACGCTGAGAC
GCGAAAGCGTGGGTAGCAAACAGG
>OTU_769
TGGGGAATATTGCACAATGGGCGCAAGCCTGATGCAGCAACGCCGCGTGAGCGAAGAAGGTCCTATGGATTGTAAAGCTC
TGATCTGAGGGAAGATAATGACGGTACCTCAGGAGAAAGCCCCGGCTAACTACGTGCCAGCAGCCGCGGTAATACGTAGG
gggCAAGCGTTATCCGGAATTATTGGGCGTAAAGAGTGCGTAGGTGGCTTTCTAAGCGAGAGGTGAAAGGCAGTGGCTTA
ACCATTGTTAGCCTTTCGAACTGGATGGCTTGAGTGCAGGAGGGGAAAGTGGAACTCCTAGTGTAGCGGTGAAATGCGTA
GATATTAGGAAGAACACCGGTGGCGAAGGCGGCTTTCTGGACTGTAACTGACACTGAGGCACGAAAGCGTGGGGAGCAAA
CAGG
>OTU_770
TGAGGAATATTGGTCAATGGACGAGAGTCTGAACCAGCCAAGTAGCGTGAAGGATGAAGGTTCTATGGATTGTAAACTTC
TTTTATACGGGAATAAaaaaCTCTACGTGTAGAGTCTTGTATGTACCGTATGAATAAGCATCGGCTAACTCCGTGCCAGC
AGCCGCGGTAATACGGAGGATGCGAGCGTTATCCGGATTTATTGGGTTTAAAGGGAGCGCAGACGGGTGATTAAGTCAGC
TGTGAAAGTTTGGGGCTCAACCTTAAAATTGCAGTTGAAACTGGTCGTCTTGAGTGCGGTTGAGGTTAGCGGAATTCGTG
GTGTAGCGGTGAAATGCTTAGATATCACGAAGAACTCCGATTGCGAAGGCAGCTAACTAATCCGTAACTGACGTTCATGC
TCGAAAGTGTGGTAGTCAAACAAGGATTAGATACCCAGGATCAGGTCC
>OTU_771
TGGGGAATATTGCACAATGGGCGAAAGCCTGATGCAGCGACGCCGCGTGAGGGATGACGGCCTTCGGGTTGTAAACCTCT
TTCAGCTCCGAAGAAGCGAGAGTGACGGTAGGAGCAGAAGAAGCACCGGCTAACTACGTGCCAGCAGCCGCGGTAATACG
TAGGGTGCAAGCGTTGTCCGGAATTATTGGGCGTAAAGAGCTCGTAGGTGGTTCGTCGCGTCTGCTGTGAAAGTCCGAGG
CTTAACCTCGGATCTGCAGTGGGTACGGGCGGACTAGAGTGCGGTAGAGGAGATGGGAATTCCTGGTGTAGCGGTGGAAT
GCGCAGATATCAGGAGGAACACCGGTGGCGAAGGCGCATCTCTGGGCCGTAACTGACGCTGAGGAGCGAAAGCATGGGGA
GCGAACAGG
>OTU_772
TGGGGAATATTGCACAATGGGCGAAAGCCTGATGCAGCGACGCCGCGTGAGGGATGACGGCCTTCGGGTTGTAAACCTCT
TTCAGCAGGGAAGAAGCGAAAGTGACGGTACCTGCAGAAGAAGCGCCGGCTAACTACGTGCCAGCAGCCGCGGTAATACG
TAGGGCGCAAGCGTTGTCCGGAATTATTGGGCGTAAAGAGCTCGTAGGCGGCTTGTCGCGTCGGATGTGAAAGCCCGGGG
CTTAACCCCGGGTCTGCATTCGATACGGGCAGGCTAGAGTGTGGTAGGGGAGATCGGAATTCCTGGTGTAGCGGTGAAAT
GCGCAGATATCAGGAGGAACACCGGTGGCGAAGGCGGATCTCTGGGCCATTACTGACGCTGAGGAGCGAAAGCGTGGGGA
GCGAACAGG
>OTU_773
TGGGGAATATTGCGCAATGGggggAACCCTGACGCAGCCATGCCGCGTGAATGAAGAAGGCCTCGGGTTGTAAAGTTCTT
TCGGTGACGAGGAAGGTAACATTGCTAACACCAATGTTAATTGACGTTAATCACAGAAGAAGCACCGGCTAACTCCGTGC
CAGCAGCCGCGGTAATACGGAGGGTGCGAGCGTTAATCGGAATAACTGGGCGTAAAGGGCACGCAGGCGGATTtttAAGT
GAGGTGTGAAAGCCCCGGGCTTAACCTGGGAATAGCATTTCAGACTGGGAATCTAGAGTACTTTAGGGAGGGGTAGAATT
CCACGTGTAGCGGTGAAATGCGTAGAGATGTGGAGGAATACCGAAGGCGAAGGCAGCCCCTTGGGAATGTACTGACGCTC
ATGTGCGAAAGCGTGGGGAGCAAACAGG
>OTU_774
TGGgggATATTGCACAATGGggggAACCCTGATGCAGCGACGCCGCGTGAGGGAAGACGGTTTTCGGATTGTAAACCTCT
GTCTTTAGGGACGAAaaaaTGACGGTACCTAAAGAGGAAGCCACGGCTAACTACGTGCCAGCAGCCGCGGTAATACGTAG
GTGGCAAGCGTTGTCCGGAATTACTGGGTGTAAAGGGAGCGTAGGCGGGGAGGCAAGTTGAATGTTTAAACTATCGGCTC
AACTGATAGTCGCGTTCAAAACTGCCACTCTTGAGTGCAGTAGAGGTAGGCGGAATTCCTAGTGTAGCGGTGAAATGCGT
AGATATTAGGAGGAACACCAGTGGCGAAGGCGGCCTACTGGGCTGTAACTGACGCTGAGGCTCGGAAAGCGTGGTAGCAA
ACAGGATTAGACTACCATGTAGTC
>OTU_775
TGGGGAATATTGCACAATGGgggAAACCCTGATGCAGCGACGCCGCGTGAAGGATGAAGTATTTCGGTATGTAAACTTCT
ATCAGCAGGGAAGAAAATGACGGTACCTGACTAAGAAGCCCCGGCTAATTACGTGCCAGCAGCCGCGGTAATACGTAAGG
GGCAAGCGTTATCCGGATTTACTGGGTGTAAAGGGAGCGTAGACGGTTATGTAAGTCAGATGTGAAAGGCTAGGGCTCAA
CCCTAGAACTGCATTTGAAACTATGAAACTAGAGTGTTGGAGAGGCAAGTGGAATTCCTAGTGTAGCGGTGAAATGCGTA
GATATTAGGAGGAACACCAGTGGCGAAGGCGGCTTGCTGGACAAATACTGACGTTGAGGCTCGAAAGCGTGGGGAGCAAA
CAGG
>OTU_776
TGGGGAATATTGCACAATGGgggAAACCCTGATGCAGCGACGCCGCGTGAGTGAAGAAGTATTTCGGTATGTAAAGCTCT
ATCAGCAGGGAAGAAAATGACGGTACCTGACTAAGAAGCACCGGCTAAATACGTGCCAGCAGCCGCGGTAATACGTATGG
TGCAAGCGTTATCCGGATTTACTGGGTGTAAAGGGAGCGTAGACGGATGGGCAAGTCTGATGTGAAAACCCGGGGCTCAA
CCCCGGGACTGCATTGGAAACTGTTCATCTAGAGTGCTGGAGAGGTAAGTGGAATTCCTAGTGTAGCGGTGAAATGCGTA
GATATTAGGAGGAACACCAGTGGCGAAGGCGGCTTACTGGACAGTAACTGACGTTGAGCTCGAAAGCGTGGGGAGCAAAC
AGGATTAGATACTTGAGGTAGTCC
>OTU_777
TAGGGAATCTTCGGCAATGGGCGAAAGCCTGACCGAGCAACGCCGCGTGAATGAAGAAGGCCTCGGGTTGTAAAATTCTG
TTATAAGGGAAGAAAGGTGATAGGAGGAAATGACTATCAATTGACGGTACCTTATGAGAAAGCCACGGCTAACTACGTGC
CAGCAGCCGCGGTAATACGTAGGTGGCAAGCGTTATCCGGAATTATTGGGCGTAAAGAGCgcgcAGGTGGTTAATTAAGT
CTGATGTGAAAGCCCACGGCTTAACCGTGGAGGGTCATTGGAAACTGGTTGACTTGAGTGCAGAAGAGGGAAGTGGAATT
CCATGTGTAGCGGTGAAATGCGTAGAGATATGGAGGAACACCAGTGGCGAAGGCGGCTTCCTGGTCTGCAACTGACACTG
AGGCGCGAAAGCGTGGGGAGCAAACAGG
>OTU_778
TAAGGAATCTTCCACAATGGgggCAACCCTGATGGAGCAACGCCGCGTGAAGGATGAAGGCCTTAGGGTCGTAAACTTCT
TTTGTTAGCGAAGAATATGACGGTAACTAACGAATAAGGGTCGGCTAACTACGTGCCAGCAGCCGCGGTCATACGTAGGA
CCCAAGCGTTATCCGGAGTGACTGGGCGTAAAGAGTTGCGTAGGCGGCTTATTAAGTGGATAGTGAAACCTGGTGGCTCA
ACCATACAGACTATTATCCAAACTGGTAAGCTCGAGAATGGTAGAGGTAATTGGAATTTCTAGTGTAGGAGTGAAATCCG
TAGATATTAGAAGGAACACCGATGGCGTAGGCAGATTACTGGACCATTTCTGACGCTAAGGCACGAAAGCGTGGGGAGCG
AACCGG
>OTU_779
TGGGGAATATTGCGCAATGGgggggAACCTGACGCAGCAACGCCGCGTGATTGAAGAAGGTCTTCGGATTGTAAaaaTCT
TTAATTAGGGACGAAaaaaaTGACGGTACCTAAAGAATAAGCTCCGGCTAACTACGTGCCAGCAGCCGCGGTAATACGTA
GGGAGCAAGCGTTATCCGGATTTACTGGGTGTAAAGGGCGTGTAGGCGGGTCTGTAAGTTGGGAGTGAAATCTGGgggCT
CAACCcccAAAGCTGCTTTCAAAACTGCGGATCTTGAGTGATGGAGAGGCAGGCGGAATTCCCAGTGTAGCGGTGAAATG
CGTAGATATTGGGAGGAACACCAGTGGCGAAGGCGGCCTGCTGGACATTAACTGACGCTGAGGCGCGAAAGCGTGGGGAG
CAAACAGG
>OTU_780
TGGGGAATATTGCGCAATGGgggCAACCCTGACGCAGCAACGCCGCGTGATTGAAGAAGGTCTTCGGATTGTAAaaaTCT
TTTATCAAGGACGAAGAAGTGACGGTACTTGATGAATAAGCTCCGGCTAACTACGTGCCAGCAGCCGCGGTAATACGTAG
GGAGCAAGCGTTATCCGGATTTACTGGGTGTAAAGGGCGAGTAGGCGGGCTGGTAAGTTGGAAGTGAAATGTCGGGGCTT
AACCCCGGAACTGCTTTCAAAACTGCTGGTCTTGAGTGATGGAGAGGCAGGCGGAATTCCCAGTGTAGCGGTGAAATGCG
TAGATATTGGGAGGAACACCAGTGGCGAAGGCGGCCTGCTGGACATTAACTGACGCTGAGGAGCGAAAGCGTGGGGAGCA
AACAGG
>OTU_781
TGGgggATATTGCACAATGGGCGAAAGCCTGATGCAGCGACGCCGCGTGAGGGAAGAAGGTTTTCGGATTGTAAACCTCT
GTCTTCGGGGACGAAGAAGTGACGGTACCCGAGGAGGAAGCCACGGCTAACTACGTGCCAGCAGCCGCGGTAAAACGTAG
GTGGCAAGCGTTGTCCGGAATTACTGGGTGTAAAGGGAGCGCAGGCGGGATGGCAAGTTGGACGTGAAATCTATGGGCTC
AACCCATAACGTGCGTTCAAAACTGCTGTTCTTGAGTGATGGAGAGGCAGGCGGAATTCCCGGTGTAGCGGTGGAATGCG
TAGATATCGGGAGGAACACCAGTGGCGAAGGCGGCCTGCTGGACATTTACTGACGCTGAGGCTCGAAAGTGTGGGGAGCA
AACAGG
>OTU_782
TGGgggATATTGCACAATGGGCGAAAGCCTGATGCAGCGACGCCGCGTGAGGGAAGAAGGTTTTCGGATTGTAAACCTCT
GTCTTCGGGGACGAACACAATGACGGTACCCGAGGAGGAAGCCACGGCTAACTACGTGCCAGCAGCCGCGGTAAAACGTA
GGTGGCAAGCGTTGTCCGGAATTACTGGGTGTAAAGGGAGCGCAGGCGGGATGGCAAGTTGAATGTGAAAACCATGGGCT
CAACCCGTGGACTGCGTTCAAAACTGCTGTTCTTGAGTGATGGAGAGGCAGGCGGAATTCCCGGTGTAGCGGTGGAATGC
GTAGATATCGGGAGGAACACCAGTGGCGAAGGCGGCCTGCTGGACATTAACTGACGCTGAGGCTCGAAAGTGTGGGGAGC
AAACAGG
>OTU_783
TGGGGAATCTTGCGCAATGGGCGAAAGCCTGACGCAGCGACGCCGTGTGCGGGAAGAAGGCCTTCGGGTTGTAAACCGCT
TTCAGGAGGGACGAAGCCACTCGGGTTAATAGCCCAGAGGGTGACGGTACCTCCAGAAGAAGCCCCGGCTAACTACGTGC
CAGCAGCCGCGGTAATACGTAGGgggCTAGCGTTGTCCGGATTTATTGGGCGTAAAGCGCGTGTAGGCGGCCGGCTAGGT
CTGGTGTGAAAACTCGAGGCTCAACCTCGAGATGTCGCCGGAAACCAGTCGGCTAGAGTCCGGAAGAGGAGAGTGGAATT
CCTGGTGTAGCGGTGAAATGCGCAGATATCAGGAAGAACACCTATGGCGAAAGCAGCTctctGGGACGGTACTGACGCTG
AGACGCGAAAGCGTGGGGAGCGAACAGG
>OTU_784
TGGGGAATCTTGCGCAATGGGCGAAAGCCTGACGCAGCGACGCCGCGTGAGGGAAGAAGGCCTTCGGGTTGTAAACCTCT
TTCAGGggggACGAAGCCACTCGGGTTAATAGCCCAGAGGGTGACGGTACCTCCAGAAGAAGCCCCGGCTAACTACGTGC
CAGCAGCCGCGGTAATACGTAGGgggCAAGCGTTGTCCGGATTTATTGGGCGTAAAGAGCGTGTAGGCGGCCAGGTAGGT
CCGTTGTGAAAACTCGAGGCTCAACCTCGAGACGTCGATGGAAACCATCTGGCTAGAGTCCGGAAGAGGAGAGCGGAATT
CCTGGTGTAGCGGTGAAATGCGCAGATATCAGGAAGAACACCCGTGGCGAAGGCGGCTctctGGGACGGTACTGACGCTG
AGACGCGAAAGCGTGGGGAGCGAACAGG
>OTU_785
TGGGGAATCTTGCGCAATGGGCGAAAGCCTGACGCAGCCATGCCGCGTGAATGATGAAGGTCTTAGGATTGTAAAATTCT
TTCAGCGGGGAAGATAATGACGGTACCCGCAGAAGAAGCCCCGGCTAACTTCGTGCCAGCAGCCGCGGTAATACGAAGGg
ggCTAGCGTTGCTCGGATTTACTGGGCGTAAAGGGCGCGTAGGCGGACGATCAAGTTGGgggTGAAATCCCGGGGCTTAA
CCTCGGAACTGCCTCCAAAACTGATAGTCTAGAGTTTGGGAGAGGTgtgtgGAACTCCGAGTGTAGAGGTGAAATTCGTA
GATATTCGGAAGAACACCAGTGGCGAAGGCGACacacTGGCCCAATACTGACGCTGAGGCGCGAAAGCGTGGGGAGCAAA
CAGG
>OTU_786
TAGGGAATTTTCGGCAATGGgggAAACCCTGACCGAGCAACGCCGCGTGAAGGAAGAAGGTCTTCGGATTGTAAACTTCT
GTTATAAAGGAAGAACGAGATATGCAGGAAATGGTATATCAGTGACGGTACTTTATGAGGAAGCCACGGCTAACTACGTG
CCAGCAGCCGCGGTAATACGTAGGTGGCAAGCGTTATCCGGAATTATTGGGCGTAAAGAGGGAGCAGGCGGCTATAAAGG
TCTGTGGTGAAAGACTGAAGCTCAACTTCAGTAAGCCATGGAAACCAAATAGCTAGAGTGCATTAGAGGATCGTGGAATT
CCATGTGTAGCGGTGAAATGCGTAGATatatGGAGGAACACCAGTGGCGAAGGCGACGATCTGGGATGTAACAGACGCTG
AGTCCCGAAAGCGTGGGGAGCAAATAGG
>OTU_787
TGAGGAATATTGGTCAATGGACGCAAGTCTGAACCAGCCATGCCGCGTGCAGGAAGACGGCTCTATGAGTTGTAAACTGC
TTTTGTACGAGGGTAAACTCAGATACGTGTATCTGACTGAAAGTATCGTACGAATAAGGATCGGCTAACTCCGTGCCAGC
AGCCGCGGTAATACGGAGGATTCAAGCGTTATCCGGATTTATTGGGTTTAAAGGGTGCGTAGGCGGTCTGATAAGTTAGA
GGTGAAATCCCGGGGCTTAACTCCGGAATTGCCTCTGATACTGTTGGGCTAGagagTAGTTGCGGTAGGCGGAATGTATG
GTGTAGCGGTGAAATGCTTAGAGATCATACAGAACACCGATTGCGAAGGCAGCTTACCAAACTATATCTGACGTTGAGGC
ACGAAAGCGTGGGGAGCAAACAGGATTAGATCGTGTAGTCC
>OTU_788
TGGGGAATATTGCGCAATGGGCGGAAGCCTGACGCAGCGACGCCGCGTGGgggATGACGGCCTCGGGTTGTAAACCTCTT
TCGACCGGGACGAAGCGTAAGTGACGGTACCGGTAGAAGAAGCACCGGCCAACTACGTGCCAGCAGCCGCGGTAACACGT
AGGGTGCGAGCGTTGTCCGGAATTATTGGGCGTAAAGAGCTCGTAGGCGGTgtgtCGCGTCGGCCGTGAAAACTTTCAGC
TTAACTGGGAGCTTGCGGTCGATACGGGCATCACTGGAGTTCGGCAGGGGAGACTGGAATTCCTGGTGTAGCGGTGAAAT
GCGCAGATATCAGGAGGAACACCGGTGGCGAAGGCGGGTCTCTGGGCCGATACTGACGCTGAGGAGCGAAAGCGTGGGGA
GCGAACAGG
>OTU_789
CGAGGAATCTTGGTCAATGGGCGCAAGCCTGAACCAGCGACGCCGCGTGGAGGATGAAGGCCCTCGGGTCGTAAACTCCT
TTTGtgtgGGACGAAGATCTGACGGTACCACACGAATAAGCCCCGGCTAACTACGTGCCAGCAGCCGCGGTAATACGTAG
GgggCGAGCGTTGTCCGGATTTACTGGGCGTAAAGCgcgcgcAGGCGGTCTGTCGCGTCCGTTGTGAAAGCTCCCGGCTC
AACTGGGAGAGGTCTTCGGATACGGGCAGACTCGAGGGAGGCAGAGGAAGGTGGAATCCCCGGTGTAGTGGTGAAATGCG
TAGAGATCGGggggAACACCAGTGGCGAAGGCGGCCTTCTGGGCCTTTCCTGACGCTGAGGCGCGAAAGCGTGGGGAGCA
AACCGG
>OTU_790
TAGGGAATTTTCCACAATGGGCGAAAGCCTGATGGAGCAACGCCGCGTGCAGGATGAAGGCTCTAGGGTCGTAAACTGCT
TTTATATGTGAAGATTATGACGGTAGCATATGAATAAGGATCGGCTAACTCCGTGCCAGCAGCCGCGGTCATACGGAGGA
TCCAAGCGTTATCCGGAATTACTGGGCGTAAAGAGTTGCGTAGGTGGCATAGTAAGTAGGTAGTGAAAGCCTGGGGCTCA
ACCCCTTCAACATTATCTAAACTGCTAAGCTAGAATATAGAAGAGGTCGCTGGAATTCCTAGTGTAGGAGTGAAATCCGT
AGATATTAGGAGGAACACCGATGGCGTAGGCAGGCGACTGGTCTATTATTGACACTAAGGCACGAAAGCGTGGGTAGCAA
ACGGG
>OTU_791
TGGGGAATATTGCACAATGGgggAAACCCTGATGCAGCAACGCCGCGTGAAGGATGACGGTTTTCGGATTGTAAACTTCT
TTTCTTAGTGACGAAGACAGTGACGGTAGCTAAGGAATAAGCATCGGCTAACTACGTGCCAGCAGCCGCGGTAATACGTA
GGATGCAAGCGTTATCCGGATTTACTGGGTGTAAAGGGAGCGCAGGCGGGACTGCAAGTTGGATGTGAAATACCGTGGCT
TAACCACGGAACTGCATCCAAAACTGTAGTTCTTGAGTGAAGTAGAGGCAAGCGGAATTCCGAGTGTAGCGGTGAAATGC
GTAGATATTCGGAGGAACACCAGTGGCGAAGGCGGCTTGCTGGGCTTTAACTGACGCTGAGGCTCGAAAGTGTGGGGAGC
AAACAGGA
>OTU_792
TGGGGAATATTGGACAATGGGCGAAAGCCTGATCCAGCAATGCCGCGTGAGTGATGAAGGCCTTAGGGTTGTAAAGCTCT
TTTACCCGGGATGATAATGACAGTACCGGGAGAATAAGCCCCGGCTAACTCCGTGCCAGCAGCCGCGGTAATACGGAGGg
ggCTAGCGTTGTTCGGAATTACTGGGCGTAAAGCGTACGTAGGCGGTGACTCAAGTCAGAGGTGAAAGCCCGGGGCTCAA
CTCCGGAATTGCCTTTGAAACTAGGTCGCTTGAACGTCGGAGAGGTGAGTGGAATTCCGAGTGTAGAGGTGAAATTCGTA
GATATTCGGAAGAACACCAGTGGCGAAGGCGGCTCACTGGACGACTGTTGACGCTGAGGTACGAAAGCGTGGGGAGCAAA
CAGG
>OTU_793
TGAGGAATATTGGTCAATGGGCGCTAGCCTGAACCAGCCAAGTAGCGTGAAGGATGACTGCCCTATGGGTTGTAAACTTC
TTTTACAAGGGAATAAAGTCAGCCACGTGTGGTTGTTTGTATGTACCTTGCGAATAAGGATCGGCTAACTCCGTGCCAGC
AGCCGCGGTAATACGGAGGATCCGAGCGTTATCCGGATTTATTGGGTTTAAAGGGTGCGTAGGCGGATGTTTAAGTCAGC
TGTGAAAGTTTGAGGCTCAACCTTAAAATTGCAGTTGATACTGGATATCTTGAGTATAGTGGAGGTTAGTGGAATTCGTG
GTGTAGCGGTGAAATGCTTAGATATCACGAAGAACTCCGATTGCGAAGGCAGCTAACTATACTATGACTGACGCTGATGC
ACGAAAGTGTGGGTATCAAACAGGATTAGACTACCCGAGTCAGATCC
>OTU_794
CAAGGAATTTTGCGCAATGGGCGAAAGCCTGACGCAGCAACGCCGCGTGGgggATGAAGGCCTTCGGGTTGTAAACCCCT
TTTGCGAGGGAAGAAGATCTGACGGTACCTCGCGAATAAGCCACGGCTAACTACGTGCCAGCAGCCGCGGTAATACGTAG
GTGGCAAGCGTTGTCCGGATTTACTGGGCGTAAAGCgcgcgcAGGCGGACTGGTTAGTCCGGGGTGAAATCTCACGGCTC
AACCGTGAGCGGTCCCCGGATACTGCCGGTCTTGAGGTGTCTAGAGGAGAGCGGAATTCCCGGTGTAGTGGTGGAATGCG
TAGATATCGGGAAGAACACCAGTGGCGAAAGCGGCTctctGGGGACCACCTGACGCTGAGGCGCGAAAGCGTGGGGAGCG
AACCGG
>OTU_795
CAAGGAATTTTCCACAATGGGCGCAAGCCTGATGGAGCAACGCCGCGTGGgggATGACGCACTTCGGTgtgtAAACCCCT
TTTCGAGGGGACGAAGGCAATGACGGTACCCTCGGAATAAGGATCGGCTAACTACGTGCCAGCAGCCGCGGTAAGACGTA
GGATCCGAGCGTTGTCCGGAGTTACTGGGCGTAAAGCgcgcgcAGGCGGACACGCGCATCGGCGGTGAAAGCCccccGCT
CAACGGgggAGGGTCCGTCGAGATGGCGTGTCTGGAGGCAGGGAGAGGCCAGTGGAATTCCGGGTGTAGTGGTGAAATGC
GTAGAGATCCGGAGGAACACCAGTGGCGAAGGCGGCTGGCTGGACCTGACCTGACGCTGAGGCGCGAAGGCGTGGGGAGC
GAACGGG
>OTU_796
TGGGGAATATTGCGCAATGGGCGAAAGCCTGACGCAGCCACGCCGCGTgtgtgATGAAGGTCTTCGGATCGTAAAGCACT
GTCGGGAGGGAAGAAGTTCTGACGGTACCTCCCAAGAAAGCGCCGGCTAACCCTGTGCCAGCAGCCGCGGTAATACAGGg
ggCGCAAGCGTTGCTCGGAATACTGGGCGTAAAGCGTACGCAGGCGGCTCGTCAAGTCGGGTGTGAAAGCCCAGGGCTCA
ACCCTGGAACTGCATTCGAAACTGGCGGGCTTGAATACGGGAGAGGGCAGCGGAATTCCTGGTGTAGAGGTGAAATTCGT
AGATATCAGGAGGAACACCAGTGGCGAAAGCGGCTGCCTGGCCCGATATTGACGCTCATGTACGAGAGCGTGGGGAGCAA
ACAGG
>OTU_797
TGGGGAATCTTGCGCAATGGGCGAAAGCCTGACGCAGCAACGCCGCGTGGgggATGAAGGCTTTCGGGTTGTAAACCCCT
TTCAGCAGGGACGATTATGACGGTACCTGCAGAAGAAGGACCGGCCAACTACGTGCCAGCAGCCGCGGTAATACGTAGGG
TCCAAGCGTTGTCCGGATTTATTGGGCGTAAAGAGCTCGTAGGCGGCTCAGTAAGTCGGATGTGAAAACTCCAGGCTCAA
CCTGGAGACGCCATTCGATACTGCTGTGGCTTGAGTCTGGTAGGGGAGCACGGAATTCCTGGTGTAGCGGTGAAATGCGC
AGATATCAGGAGGAACACCGGTGGCGAAGGCGGTGCTCTGGGCCAGTACTGACGCTGAGGAGCGAAAGCGTGGGGAGCGA
ACAGGATTAGATACCCA
>OTU_798
CAAGGAATCTTCCCCAATGGAGGCAACTCTGAGGGAGCAACGCCGCGTGGAGGATGACGGCCTTCGGGTTGTAAACTCCT
TTTCGGTGGGATGATACGGACAGTACCACCGGAATAAGCCCCGGCTAACTCTGTGCCAGCAGCCGCGGTAAGACAGAGGg
ggCAAGCGTTGTCCGGAATTACTGGGCGTAAAGCgcgcgcAGGCGGCTCGGTATGTGCCTGGTGACAGTCtctcGCTCAA
CGAGAGGAGGCCTGGGTAGACAGCCGAGCTAGCAGCAGGGAGAGGGCAGTGGAATACCCGGTGGAGCGGTGAAATGCGTA
GAGATCGGGTGGAACACCAGTGGTGAAGACGGCTGCCTGGCCCTGATTGGACGCTGAGGCGCGACAGCGTGGGGAGCAAA
CGGG
>OTU_799
TGGGGAATCTTGCGCAATGGGCGAAAGCCTGACGCAGCAACGCCGCGTGGgggATGAAGGCTCTCGGGTCGTAAACCCCT
TTCAGCAGGGACGAATCTGACGGTACCTGCAGAAGAAGCTCCGGCCAACTACGTGCCAGCAGCCGCGGTAACACGTAGGG
AGCAAGCGTTGTCCGGATTTATTGGGCGTAAAGAGCTCGTAGGCGGCTCAGCAAGTCGGGTGTGAAAACTCCGGGCTCAA
CCCGGAGACGCCACCTGATACTGCTGTGGCTAGAGTCTGGTAGGGGAGTGTGGAATTCCCGGTGTAGCGGTGAAATGCGC
AGATATCGGGAGGAACACCAGTGGCGAAGGCGGCACTCTGGGCCAGTACTGACGCTGAGGAGCGAAAGCGTGGGTAGCAA
ACAGG
>OTU_800
TAGGGAATATTGGGCAATGGCCGAGAGGCTGACCCAGCCATGCCGCGTGCAGGAAGAAGGCCTTCTGGGTTGTAAACTGC
TTTTATCGGGGAAGAAAACGCCTGTGCGCAGGTAACTGACGGTACCCGATGAATAAGCACCGGCTAACTCCGTGCCAGCA
GCCGCGGTAATACGGAGGGTGCAAGCGTTGTCCGGATTTATTGGGTTTAAAGGGTGCGTAGGCGGCCGATTAAGTCAGCG
GTGAAATCCCGGGGCTCAACCCCGGAACTGCCGTTGATACTGGTTGGCTTGAGTTCGGTCGAGGCGGGCGGAACTGGCGG
TGTAGCGGTGAAATGCATAGATACCGCCAAGAACCCCGATTGCGAAGGCAGCTCGCTGGGCCGAAACTGACGCTGAGGCA
CGAAAGCGCGGGGAGCGAACAGG
>OTU_801
TGGGGAATATTGCACAATGGgggAAACCCTGATGCAGCGACGCCGCGTGAGGGAAGAAGGTTTTCGGATTGTAAACCTCT
GTCTTCAGGGACGATAGTGACGGTACCTGAGGAGGAAGCTCCGGCTAACTACGTGCCAGCAGCCGCGGTAATACGTAGGG
AGCGAGCGTTGTCCGGAATTACTGGGTGTAAAGGGAGCGTAGGCGGGACAGCAAGTTGAATGTGAAATCTATGGGCTCAA
CCCATAAACTGCGTTCAAAACTGTTGTTCTTGAGTGAAGTAGAGGTAGGCGGAATTCCTAGTGTAGCGGTGAAATGCGTA
GATATTAGGAGGAACACCAGTGGCGAAGGCGGCCTACTGGGCTTTAACTGACGCTGAGGCTCGAAAGCGTGGGTAGCAAA
CAGG
>OTU_802
TAGGGAATCTTTCACAATGGACGAAAGTCTGATGGAGCAACGCCGCGTGCGGGATGAAGGCCTTAGGGTTGTAAACCGCT
TTTATAAGCGAGAAATATGATGGTAACTTATGAATAAGGATCGGCTAACTACGTGCCAGCAGCCGCGGTCATACGTAGGA
TCCGAGCATTATCCGGAGTGACTGGGTGTAAAGAGTTGCGTAGGTGGTCGTATAAGTGAGTAGTGAAAGCTGGTGGCTTA
ACCATTCAGATTGTTATTCAAACTATACGACTCGAGAGTATCAGAGGTAGCTGGAATTTCTAGTGTAGGAGTGAAATCCG
TAGATATTAGAAGGAACACCGATGGCGTAGGCAGGCTACTGGGATATTTCTGACACTAAGGCACGAAAGCGTAGGGAGCA
AACCGG
>OTU_803
TAGGGAATATTGGGCAATGGGCGGAAGCCTGACCCAGCCATGCCGCGTGCAGGATGAAGGCCTTCTGGGTTGTAAACTGC
TTTTAACGGGGAAGAAAACGCCCATGCGTGGGTGACTGACGGTACCCGTTGAATAAGCACCGGCTAACTCCGTGCCAGCA
GCCGCGGTAATACGGAGGGTGCGAGCGTTGTCCGGATTTATTGGGTTTAAAGGGTGCGTAGGCGGCCCTGTAAGTCAGCG
GTGAAATCCcccGGCTCAACCGGGGAACTGCCGTTGATACTGCAGGGCTTGAGTACAGACGAGGTAGGCGGAATTGACGG
TGTAGCGGTGAAATGCATAGATACCGTCAGGAACCCCGATTGCGTAGGCAGCTTACTAGGCTGTTACTGACGCTGAGGCA
CGAAAGCGTGGGGAGCGAACAGG
>OTU_804
TGGGGAATATTGCACAATGGgggAAACCCTGATGCAGCAACGCCGCGTGAGTGAAGAAGTATTTCGGTATGTAAAGCTCT
ATCAGCAGGGAAGATAATGACGGTACCTGACTAAGAAGCTCCGGCTAAATACGTGCCAGCAGCCGCGGTAATACGTATGG
AGCAAGCGTTATCCGGATTTACTGGGTGTAAAGGGTGCGTAGGTGGCAGTGCAAGTCAGATGTGAAAGGCCGGGGCTCAA
CCCCGGAGCTGCATTTGAAACTGCTCGGCTAGAGTACAGGAGAGGCAGGCGGAATTCCTAGTGTAGCGGTGAAATGCGTA
GATATTAGGAGGAACACCAGTGGCGAAGGCGGCCTGCTGGACTGTTACTGACACTGAGGCACGAAAGCGTGGGGAGCAAA
CAGG
>OTU_805
TGGGGAATATTGCGCAATGGGCGAAAGCCTGACGCAGCGACGCCGCGTGAGGGATGAAGGCCTTCGGGTTGTAAACCTCT
TTCAGCAGGGACGAAGCGAAAGTGACGGTACCTGCAGAAGAAGCACCGGCCAACTACGTGCCAGCAGCCGCGGTAATACG
TAGGGTGCAAGCGTTGTCCGGAATTATTGGGCGTAAAGAGCTCGTAGGCGGTTTGTCGCGTCGACTGTGAAAACCCGAGG
CTTAACCTCGGGCCTGCAGTCGATACGGGCAGACTAGAGTTCGGTAGGGGAGACTGGAATTCCTGGTGTAGCGGTGAAAT
GCGCAGATATCAGGAGGAACACCGGTGGCGAAGGCGGGTCTCTGGGCCGATACTGACGCTGAGGAGCGAAAGCGTGGGGA
GCGAACAGGATAGATACCATGTATCC
>OTU_806
TGGGGAATATTGGACAATGGgggAAACCCTGATCCAGCAATGCCGCGTGGGTGAAGAAGGCCTGCGGGTTGTAAAGCCCT
TTCAGTGGGGAAGAAaaaCGGGGTGTGAACAGCGCTTCGTCTTGACGTTACCTACAGAAGAAGCACCGGCTAACTCCGTG
CCAGCAGCCGCGGTAATACGGAGGGTGCGAGCGTTAATCGGAATTACTGGGCGTAAAGGGCGCGTAGGCGGTTGGGTAAG
TCGGGTGTGAAAGCCCTGGGCTTAACCTGGGAATGGCATTCGAGACCACCTATCTAGAGTCTGGTAGAGGGAAGTGGAAT
TTCCGGTGTAGCGGTGAAATGTGTAGATATCGGAAGGAACACCAGTGGCGAAGGCGACTTCCTGGACCAAGACTGACGCT
GAGGCGCGAAAGCGTGGGGATCAAACAGG
>OTU_807
TGGGGAATATTGGGCAATGGGCGCAAGCCTGACCCAGCGATGCCGCGTGGGTGAAGAAGGCCCTCGGGTCGTAAAGCCCT
TTCGGCGGGGACGATGGTGACGGTACCCGCAGAAGAAGCCCCGGCTAACTTCGTGCCAGCAGCCGCGGTAATACGAAGGg
ggCTAGCGTTGCTCGGAATCATTGGGCGTAAAGGGCGCGTAGGCGGCCGGATTTGTCAGGCGTGAAAATCCTGGGCTCAA
CCCAGGGACTGCGTTTGAAACGGTCCGGCTAGAGGACGGAAGAGGCTCGTGGAATTCCCAGTGTAGAGGTGAAATTCGTA
GATATTGGGAAGAACACCGGTGGCGAAGGCGGCGAGCTGGTCCGTTACTGACGCTGAGGCGCGACAGCGTGGGGAGCAAA
CAGG
>OTU_808
CAAGGAATCTTCTACAATGGGCGCAAGCCCGATAGAGCAACGCCGCGTGGAGGACGACGGCCTTCGGGTTGTAAACTCCT
TTCGGgggggATGATGATGACAGTACCcccAGAAGCAGCCCCGGCTAACTCTGTGCCAGCAGCCGCGGTAATACAGAGGg
ggCAAGCGTTGTCCGGAATTACTGGGCGTAGAGCgcgcgcAGGCGGCTCGCGACGTGCCGTGTGACAAGCGGgggCTCAA
CCcccGAGGGTCACGGTAGACGcgcgGGCTGGAGGCAGagagagGGATGTGGAATGCCCGGTGGAGCGGTGAAATGCGTA
GAGATCGGGCGGAACACCAGCGGCGAAGGCGGCATCCTGGCTCTGACCTGACGCTGAGGCGCGAGAGCGTGGGGAGCGAA
CCGG
>OTU_809
TGGGGAATCTTGCGCAATGGGCGAAAGCCTGACGCAGCAACGCCGCGTGCGGGATGAAGGCCCTCGGGTTGTAAACCGCT
TTCAGTGGGGACGAACCAAGACGGTACCCACAGAAGAAGCCCCGGCCAACTACGTGCCAGCAGCCGCGGTAACACGTAGG
gggCAAGCGTTGTCCGGATTTATTGGGCGTAAAGAGCTCGTAGGTGGTTCAGTAAGTCGGGTGTGAAACCTCCAGGCTCA
ACCTGGAGACGCCACCCGATACTGCTGTGACTAGAGTCCAGTAGGGGAGCATGGAATTCCTGGTGTAGCGGTGAAATGCG
CAGATATCAGGAGGAACACCAGTGGCGAAGGCGGTGCTCTGGCTGGAACTGACACTGAGGAGCGAAAGCGTGGGGAGCGA
ACAGGATTACGATACCCCTTGTCAGTCC
>OTU_810
TAGGGAATTTTCCACAATGGgggCAACCCTGATGGAGCAATGCCGCGTGAGTGAAGACGCAATTCGTTGTGTAAAACTCT
GTTGTAAGGGAAGAATAAGGGCAAGAGTGGAAAGCTTGCTTGATGACGGTACCTTACCAGAAAGCCACGGCTAACTACGT
GCCAGCAGCCGCGGTAATACGTAGGTGGCAAGCGTTATCCGGAATTATTGGGCGTAAAGGGTGCGCAGGCGGTAAGATAA
GTTTGAGGTAAAAGGTCACAGCTCAACTGTGGTATGCCTTGAAAACTGTGTTACTAGAGTGCAGGAGAGGGTGATGGAAT
TCCATGTGTAGCGGTAAAATGCGTAGAGATATGGAGGAACACCAGTGGCGAAGGCGGTCACCTGGCCTGTAACTGACGCT
CAAGCACGAAAGCGTGGGGAGCAAATAGG
>OTU_811
TGGGGAATATTGGACAATGGGCGAAAGCCTGATCCAGCAATGCCGCGTGAGTGAAGAAGGCCTTCGGGTTGTAAAGCTCT
TTTGCCCGGGAAGATAATGACTGTACCGGGAGAATAAGCCCCGGCTAACTCCGTGCCAGCAGCCGCGGTAATACGGAGGg
ggCTAGCGTTGTTCGGAATTACTGGGCGTAAAGCGCACGTAGGCGGCTTTGTAAGTTAGAGGTGAAAGCCCAGGGCTCAA
CCTTGGAATTGCCTTTAAGACTGCATCGCTTGAACACGGGAGAGGTGAGTGGAATTCCGAGTGTAGAGGTGAAATTCGTA
GATATTCGGAAGAACACCAGTGGCGAAGGCGGCTCACTGGACCGTTGTTGACGCTGAGGTGCGAAAGCGTGGGGAGCAAA
CAGG
>OTU_812
TGGGGAATCTTCCGCAATGGACGAAAGTCTGACGGAGCAACGCCGCGTGAGTGATGAAGGTCTTCGGATTGTAAAACTCT
GTTGTTAGGGACGAATGCACCGTGTTCGAACAGGTCATGGTGTTGACGGTACCTAACGAGGAAGCCACGGCTAACTACGT
GCCAGCAGCCGCGGTAATACGTAGGTGGCAAGCGTTGTCCGGAATTATTGGGCGTAAAGAGCATGTAGGCGGGCTTTTAA
GTCTGACGTGAAAATGCGGGGCTTAACCCCGTATGGCGTTGGATACTGGAAGTCTTGAGTGCAGGAGAGGAAAGGGGAAT
TCCCAGTGTAGCGGTGAAATGCGTAGATATTGGGAGGAACACCAGTGGCGAAGGCGCCTTTCTGGACTGTGTCTGACGCT
GAGATGCGAAAGCCAGGGTAGCAAACGGG
>OTU_813
CAAGGAATCTTCGGCAATGGGCGCAAGCCTGACCGAGCAACGCCGCGTGGAGGACGACGGCCTTCGGGTTGTAAACTCCT
TTTCTGCGGGAAGATACGGACGGTACCGCAGGAATAAGCCCCGGCTAACTCTGTGCCAGCAGCCGCGGTAATACAGAGGg
ggCAAGCGTTGTCCGGACTTACTGGGCGTACAGCgcgcgcAGGTGGTCGGCTAAGTTCGTGGTGACAGCGTGCGGCTCAA
CCGCACAGGGTCCATGGAGACTGGTCGACTAGAGGCATCGAGAGGGATACGGAATACCCGGTGGAGCGGTGAAATGCGTA
GAGATCGGGTGGAACACCAGCGGCGAAGGCGGTATCCTGGCGATGACCTGACACTGAGGCGCGACAGCGTGGGGAGCAAA
CGGG
>OTU_814
TGGGGAATCTTGCGCAATGGGCGAAAGCCTGACGCAGCAACGCCGCGTGCGGGAAGAAGGCCCTAGGGTTGTAAACCGCT
TTCAGTAGGAACGAAAATGACGGTACCTGCAGAAGAAGGTGCGGCCAACTACGTGCCAGCAGCCGCGGTGACACGTAGGC
ACCAAGCGTTGTCCGGATTTATTGGGCGTAAAGAGCTCGTAGGCGGTTGAGTAAGTCGGGTGTGAAAACTCTGGGCTTAA
CCCAGAGCCGCCACTCGATACTGCTCTGACTTGAGTTCGGTAGGGGAGCAGGGAATTCCTAGTGTAGCGGTGAAATGCGC
AGATATTAGGAGGAACACCGGTGGCGAAGGCGCTGCTCTGGGCCGAAACTGACGCTGAGGAGCGAAAGCGTGGGTAGCAA
ACAGG
>OTU_815
TCGAGAATCTTGGTCAATGCACGAAAGTGTGAACCAGCGACGCCGCGTGAAGGATGAAGGACCTCTGGTTCGTAAACTTC
TTTTAGGggggAAGAATGGGCTTTATGCCTTTGACGGTACCcccTGAATAAGCCACGGCTAACTACGTGCCAGCAGCCGC
GGTAATACGTAGGTGGCAAGCGTTGTCCGGATTTACTGGGCGTAAAGCGTATGCAGGCGGATACTTAAGTAGGAAGTGAA
AGGTGGGAGCTCAACTCCCACATTGCTCCCTATACTGGGTGTCTTGAGTGGCGGAGAGGGAGATGGAACGACACGTGTAG
CGGTGAAATGCGTTGATATGTGTCGGAACACCAATGGCGAAAGCAATCTCCTGGACGCAAACTGACGCTGAGATACGAAA
GCCAAGGTAGCAAACAGG
>OTU_816
CAGGGAATATTGCGCAATGGGCGAAAGCCTGACGCAGCGACGCCGCGTGGgggATGACTGCCCTCGGGTTGTAAACCCCT
TTCAGCAGGGACGAAACTGACGGTACCTGCAGAAGAAGCCCCGGCCAACTACGTGCCAGCAGCCGCGGTAAGACGTAGGg
ggCGAGCGTTGTCCGGATTTATTGGGCGTAAAGGGCTCGTAGGCGGTTTGGCAAGTCGGATGTGAAACCTCCAGGCTTAA
CCTGGAGACGCCATCTGATACTGCTATGACTTGAGTTCGGTAGGGGCGCATGGAATACCCGGTGTAGCGGTGAAATGCTT
AGATATCGGGTGGAACACCAGTGGCGAAGGCGGTGCGCTGGGCCGAAACTGACGCTGATGAGCGAAAGCGTGGGTAGCAA
ACAGG
>OTU_817
TGGGGAATATTGCACAATGGGCGCAAGCCTGATGCAGCGACGCCGCGTGGgggATGACGGCCTTCGGGTTGTAAACCTCT
TTCGGTGGGGACGAAGCCTTGTTTAAGGTGACGGTACCTGTAGAAGAAGCACCGGCTAACTACGTGCCAGCAGCCGCGGT
AATACGTAGGGTGCGAGCGTTGTCCGGAATTACTGGGCGTAAAGAGCTCGTAGGTGGTTTGTTGCGTCGTCTGTGAAATA
CCGGGGCTTAACTTCGGGGTTGCAGGCGATACGGGCATAACTGGAGTGCTGTAGGGGAGACTGGAATTCCTGGTGTAGCG
GTGGAATGCGCAGATATCAGGAGGAACACCGATGGCGAAGGCAGGTCTCTGGGCAGTAACTGACGCTGAGGAGCGAAAGC
ATGGGGAGCGAACAGG
>OTU_818
TAGGGAATATTGCACAATGGgggAAACCCTGATGCAGCGACGCCGCGTGAAGGAAGAAGTATTTCGGTATGTAAACTTCT
ATCAGCAAGGAAGAAAATGACGGTACTTGACTAAGAAGCCCCGGCTAAATACGTGCCAGCAGCCGCGGTAATACGTATGG
GGCAAGCGTTATCCGGATTTACTGGGTGTAAAGGGAGCGTAGGCGGCATGGCAAGTCAGAAGTGAAAGCCTGGGGCTCAA
CCCCGGAATTGCTTTTGAAACTGTCAGGCTAGAGTGTCGGAGGGGTAAGCGGAATTCCTAGTGTAGCGGTGAAATGCGTA
GATATTAGGAGGAACACCGGTGGCGAAGGCGGCTTACTGGACGATTACTGACGCTGAGGCTCGAAAGCGTGGGGAGCAAA
CAGG
>OTU_819
TAAGGAATATTGGTCAATGGACGCAAGTCTGAACCAGCCATGCCGCGTGAAGGATGAAGGCCCTCTGGGTTGTAAACTTC
TTTTATCTGGGAAGAAATGCACTTtttCTAAAGTGTTTGACGGTACCAGAGGAATAAGCACCGGCTAACTCCGTGCCAGC
AGCCGCGGTAATACGGAGGGTGCAAGCGTTATCCGGATTCACTGGGTTTAAAGGGTGCGTAGGTGGGCTTGTAAGTCAGT
GGTGAAATCTCCGTGCTTAACATGGAAACTGCCATTGATACTATGAGTCTTGAATTTTCTGGAGGTCAGCGGAATATGTC
ATGTAGCGGTGAAATGCTTAGATATGACATAGAACACCGATTGCGAAGGCAGCTGGCTACAGGGATATTGACACTGAGGC
ACGAAAGCGTGGGGATCAAACAGG
>OTU_820
TAGGGAATTTTCCACAATGGgggCAACCCTGATGGAGCAATGCCGCGTGAgagaAGAAGGCCTCGGGTTGTAAATCTCTG
TTGTAAGGGAAGAAACAATATAATAGGAAATGATTAtataCTGACGGTACCTTACCAGAAAGCCACGGCTAACTACGTGC
CAGCAGCCGCGGTAATACGTAGGTGGCGAGCGTTATCCGGAATTATTGGGCGTAAAGGGTGCGCAGGCGGTCAAGAAAGA
TTGTGGTTAAAGAATGGGGCTCAACCCCATGTTGCCATGATAACTGTTTGACTAGAGTGCAGAAGAGGAGAGTGGAATTC
CATGTGTAGCGGTGAAATGCGTAGATatatGGAGGAACACCAGTGGCGAAGGCGACTctctGGTCTGTAACTGACGCTCA
TGCACGAAAGCGTGGGGAGCAAATAGG
>OTU_821
TGGGGAATATTGGACAATGGGCGAAAGCCTGATCCAGCAACGCCGCGTGAGGGATGACGGCCTTCGGGTTGTAAACCTCT
TTCACCCATGACGAAGCGAGAGTGACGGTAGTGGGAGAAGAAGCACCGGCCAACTACGTGCCAGCAGCCGCGGTAATACG
TAGGGTGCAAGCGTTGTCCGGAATTATTGGGCGTAAAGGGCTCGTAGGCGGTTTGTTACGTCGGGAGTGAAAACTCGGGG
CTCAACCCCGAGCCTGCTTCCGATACGGGCAGACTAGAGGTATGCAGGGGAGAATGGAATTCCTGGTGTAGCGGTGAAAT
GCGCAGATATCAGGAGGAACACCGGTGGCGAAGGCGGTTCTCTGGGCATTACCTGACGCTGAGGAGCGAAAGTGTGGGGA
GCGAACAGG
>OTU_822
TGGGGAATTGTTCGCAATGGGCGCAAGCCTGACGACGCAACGCCGCGTGGAGGATGAAGGTCTTCGGATTGTAAACTCCT
GTTGCTCGGGAAGAATGGCTCCGACCTAATACGTCGGAGTGTGACGGTACCGGGTGAGGAAGCCCCGGCTAACTCTGTGC
CAGCAGCCGCGGTAATACAGAGGgggCAAGCGTTGTTCGGAATTACTGGGCGTAAAGGGCGCGTAGGCGGCCTGTTAAGT
CGAACGTGAAATCCCCGAGCTCAACTCGGGAACTGCGTCCGATACTGGCAGGCTCGAATCCGGGAGAGGGATGTGGAATT
CCAGGTGTAGCGGTGAAATGCGTAGATATCTGGAGGAACACCGGTGGCGAAGGCGGCATCCTGGACCGGTATTGACGCTG
AGGCGCGAAAGCCAGGGGAGCAAACGGG
>OTU_823
TGGGGAATATTGGACAATGGGCGAAAGCCTGATCCAGCCATGCCGCGTgtgtgAAGAAGGCCCTCGGGTCGTAAAGCACT
TTAAGTTGGGAGGAAGGGCTCATAGCGAATACCTGTGAGTTTTGACGTTACCAACAGAATAAGCACCGGCTAACTTCGTG
CCAGCAGCCGCGGTAATACGAAGGGTGCAAGCGTTAATCGGAATTACTGGGCGTAAAGCgcgcgTAGGTGGCTTGATAAG
TTGGATGTGAAATCCCCGGGCTCAACCTGGGAACTGCATCCAAAACTGTCTGGCTAGAGTGTGGTAGAGGGTAGTGGAAT
TTCCAGTGTAGCGGTGAAATGCGTAGATATTGGAAGGAACACCAGTGGCGAAGGCGACTACCTGGACTAACACTGACACT
GAGGTGCGAAAGCGTGGGGAGCAAACAGG
>OTU_824
TGGGGAATATTGCACAATGGGCGAAAGCCTGATGCAGCGACGCCGCGTGAGGGATGACGGCCTCGGGTTGTAAACCTCTT
TCGCCAGGGACGAAGCGCAAGTGACGGTACCTGGATAAGAAGCACCGGCTAACTACGTGCCAGCAGCCGCGGTAATACGT
AGGGTGCGAGCGTTGTCCGGATTTATTGGGCGTAAAGAGCTCGTAGGCGGTTTGTCGCGTCGGCCGTGAAAACTCAACGC
TTAACGTTGAGCTTGCGGTCGATACGGGCAGACTTGAGTTCGGTAGGGGAGACTGGAATTCCTGGTGTAGCGGTGAAATG
CGCAGATATCAGGAGGAACACCGGTGGCGAAGGCGGGTCTCTGGGCCGATACTGACGCTGAGGAGCGAAAGCGTGGGGAG
CGAACAGG
>OTU_825
TGGGGAATATTGCACAATGGgggAAACCCTGATGCAGCGACGCCGCGTGAGTGAAGAAGTATTTCGGTATGTAAAGCTCT
ATCAGCAGGGAAGAAGAAAGACGGTACCTGACTAAGAAGCCCCGGCTAACTACGTGCCAGCAGCCGCGGTAATACGTAGG
gggCAAGCGTTATCCGGATTTACTGGGTGTAAAGGGAGCGTAGACGGCGATGCAAGTCTGAAGTGAAAGCCCAGGGCTCA
ACCCTGGGACTGCTTTGGAAACTGTGTTGCTAGAGTGCTGGAGAGGTAAGTGGAATTCCTAGTGTAGCGGTGAAATGCGT
AGATATTAGGAGGAACACCAGTGGCGAAGGCGGCTTACTGGACAGTAACTGACGTTGAGCTCGAAAAGCGTGGGGAGCAA
AACAGGATTGCAATCGAATTCAAGCCCCTTAGCCTGGA
>OTU_826
TCGGGAATTTTGGGCAATGGGCGAAAGCCTGACCCAGCAACGCCGCGTGAAGGATGAAGCTTCTCGGAGTGTAAACTTCA
CAAGAATGGGAAGAATAAGACGGGGTCAATACCcccGTTGATGACGGTACCATTTGTAAGCTCCGGCTAACTCCGTGCCA
GCAGCCGCGGTAATACGGggggAGCAAGCGTTGTTCGGATTTACTGGGCGTAAAGGGCGCGTAGGCGGCGCAACAAGTCA
CTTGTGAAATCTCTGGGCTCAACCCAGAGCGGCCAAGTGATACTGTCGTGCTAGAGTGCGGAAGGGGCAACTGGAATTCT
CGGTGTAGCGGTGAAATGCGTAGATATCGAGAGGAACACCTGCGGCGAAGGCGGGTTGCTGGGCCGACACTGACGCTGAG
GCGCGAAAGCTAGGGGAGCGAACGGG
>OTU_827
TGGGGAATATTGCGCAATGGGCGAAAGCCTGACGCAGCGACGCCGCGTGAGGGATGAAGGTTTTCGGATCGTAAACCTCT
GTCAGAGGGGAAGAAAGTATGACGTGCTAATCAGCGTGATATTGACGGTACCCTCAAAGGAAGCACCGGCTAACTCCGTG
CCAGCAGCCGCGGTAATACGGAGGGTGCGAGCGTTAATCGGAATTACTGGGCGTAAAGCGCACGTAGGCTGTTGTATAAG
TCAGGGGTGAAATCCCACGGCTCAACCGTGGAACTGCCCTTGATACTGTACGACTTGAATCCGGGAGAGGGTGGCGGAAT
TCCAGGTGTAGGAGTGAAATCCGTAGATATCTGGAGGAACATCAGTGGCGAAGGCGGCCACCTGGACCGGTATTGACGCT
GAGGTGCGAAAGCGTGGGGAGCAAACAGG
>OTU_828
TGGgggATATTGCACAATGGGCGAAAGCCTGATGCAGCAACGCCGCGTGAACGATGAAGGTCTTCGGATCGTAAAGTTCT
GTTGCAGGGGAAGATAATGACGGTACCCTGTGAGGAAGCACCGGCTAACTACGTGCCAGCAGCCGCGGTAATACGTAGGG
TGCTAGCGTTATCCGGATTTACTGGGCGTAAAGGGTGCGTAGGTGGTCTTTCAAGTCGGTGGTTAAAGGCTACGGCTCAA
CCGTATTAAGCCGCCGAAACTGGAAGACTTGAGTGCAGGAGAGGAAAGTGGAATTCTCAGTGTAGCGGTGAAATGCGTAG
ATATTGGGAAGAACACCAGTAGCGAAGGCGCTTTCTGGACTGCAACTGACACTGGAGGCACGAAAGCGTGGGTAGCCAAA
CAGGATTAGCATACCCGAGCTACG
>OTU_829
TGAGGAATATTGGTCAATGGCCGAGAGGCTGAACCAGCCAAGTCGCGTGAAGGATGAAGGATCTATGGTTTGTAAACTTC
TTTTATACGGGAATAAAGTGAGTCACGTGTGACTTtttGTATGTACCGTATGAATAAGCATCGGCTAACTCCGTGCCAGC
AGCCGCGGTAATACGGAGGATGCGAGCGTTATCCGGATTTATTGGGTTTAAAGGGTGCGTAGGTGGTCTTTTAAGTCAGC
GGTGAAAGTTTGTGGCTCAACCATAAAATTGCCATTGAAACTGGGAGACTTGAGTATGTTTGAGGTAGGCGGAATGCGTG
GTGTAGCGGTGAAATGCATAGATATCACGCAGAACTCCGATTGCGAAGGCAGCTTGCCAAGCCATAACTGACACTGAAGC
ACGAAAGCGTGGGTATCAAACAGGACT
>OTU_830
TAGGGAATTTTCCACAATGGgggCAACCCTGATGGAGCAACGCCGCGTGCAGGATGAATGCCTTAGGGTTGTAAACTGCT
TTTATATGTGACGATTTTGACGGTAGCATATGAATAAGGATCGGCTAACTCCGTGCCAGCAGCCGCGGTCATACGGAGGA
TCCAAGCGTTATCCGGAATTACTGGGCGTAAAGAGTTGCGTAGGTGGCTAAGTAAGCAGGGTATGAAAGCGTGTGGCTCA
ACCATACAGCTATATCCTGAACTGCTTTGGCTAGAGAACGAgagagGTAGATGGAATTGCTAGTGTAGGAGTGAAATCCG
TAGATATTAGCAGGAACACCGATGGCGTAGGCAGTCTACTGGCTCGTTTCTGACACTAAGGCACGAAAGCGTGGGGAGCG
AACAGG
>OTU_831
TGGGGAATATTGCACAATGGACGAAAGTTTGATGCAGCGACGCCGCGTGGAGGGTGTAGGCCTCGGGTTGTTAACTCCTT
tttCTCGCGAAaaaGGCACAGTTTTGGCTGTGTTGATGGTAGTGGgggAAGAAGCGCCGGCTAACTACGTGCCAGCAGCC
GCGGTAATACGTAGGGCGCGAGCGTTGTCCGGATTTATTGGGCGTAAAGAGCTCGTAGGTGGTTCGTCGCGTCTGTCGTG
AAAGCCAGCAGCTTAACTGTTGGTCTGCGGTGGGTACGGGCGGGCTTGAGTGCGGTAGGGGTGACTGGAATTCCTGGTGT
AGCGGTGGAATGCGCAGATATCAGGAGGAACACCGATGGCGAAGGCAGGTCACTGGGCCGTTACTGACACTGAGGAGCGA
AAGCGTGGGGAGCGAACAGG
>OTU_832
TGGGGAATTTTGCGCAATGGGCGAAAGCCTGACGCAGTAACGCCGCGTGGAGGATGAAGGCCTTTGGGTTGTAAACTCCT
GACTGGgggAAAGATCATGACGGTACCcccAAAGAAAGCCCCGGCTAATTCCGTGCCAGCAGCCGCGGTAATACGGAAGG
GGCAAGCGTTGTTCGGAATCATTGGGCGTAAAGGGCGTGTAGGCGGTTTCATATGTCCGCTGTGAAATAACACGGCTCAA
CCGTGTAGAGCGGCGGAAACTGTGAGACTTGAGGCTGGGAGGGGCTGGTGGAATTCCCTGTGTAGCGGTGAAATGCGTAG
AGATGGgggAGAACACTCGTGGCGAAGGCGGCCAGCTGGACCAGTTCTGACGCTAAGACGCGAAAGCGTGGGGAGCAAAC
AGG
>OTU_833
TGAGGAATATTGGTCAATGGGCGAGAGCCTGAACCAGCCAAGTAGCGTGCAGGATGACTGCCCTATGGGTTGTAAACTGC
TTTTATAGGGGAATAAAGTGAGGCACGTGTGCCTTtttGTATGTACCCTATGAATAAGGACCGGCTAATTCCGTGCCAGC
AGCCGCGGTAATACGGAAGGTCCGGGCGTTATCCGGATTTATTGGGTTTAAAGGGAGCGCAGGCGGAGACTTAAGCGTGC
TGTGAAATGCTGCGGCTCAACCGTGGAAGTGCAGCGCGAACTGGGTTTCTTGAGTGAGTACGAGGTATGCGGAATTCGTG
GTGTAGCGGTGAAATGCTTAGATATCACGAAGAACCCCGATTGCGAAGGCAGCGTACCAGTCCTTAACTGACGCTAAAGC
TCGAAAGTGCGGGTATCGAACAGG
>OTU_834
TGAGGAATATTGCACAATGGACGCAAGTCTGATGCAGCAACGCCGCGTGGAGGATGAAGGTTTTCGGATCGTAAACTCCT
TTTCTCAGGGAAGAGAACGGACGGTACCTGAGGAATAAGTCACGGCTAACTACGTGCCAGCAGCCGCGGTAATACGTAGG
TGGCGAGCGTTATCCGGAATACTGGGCGTAAAGCGCACGCAGGCGGTTTCTTAAGTTTGACGTGAAAGCTCCTGGCTTAA
CTGGGAGAGGTCGTTGAATACTGGGAAGCTTGAGGCAATGAGAGGGATGTAGAATTCACGGTGTAGTGGTGGAATGCGTA
GATATCGTGAGGAATACCAGTGGCGAAAGCGACATCCTGGCATTAGCCTGACGCTCATGTGCGAAAGCGTGGGGAGCAAA
CGGG
>OTU_835
TAAGGAATATTCCACAATGGGCGAAAGCCTGATGGAGCGACGCCGCGTGCGGGACGAAGCCTTTCGGGGTGTAAACCGCT
TTTAGAAGGGATGACACTCCCCTTACGGGGATACGACAGTACCTTCTGAATAAGCATCGGCTAACTACGTGCCAGCAGCC
GCGGTAATACGTAGGATGCAAGCGTTGTCCGGATTTACTGGGCGTAAAGCgcgcgcAGGCGGCAGGTTAAGTAAGGTGTG
AAATCTCCCTGCTCAACGGGGAGGGTGCACTTTAGACTGACCAGCTAGAGGGCGGTAGAGGGTGGTGGAATTGCTGGTGT
AGCGGTGAAATGCGTAGAGATCAGCAGGAACACCCGTGGCGAAGGCGGCCACCTGGGCCGTACCTGACGCTGAGGCGCGA
AGGCTAGGGGAGCGAACGGG
>OTU_836
TGGGGAATATTGGACAATGGACCATAAGTCTGATCCAGCAATTCTGtgtgCACGATGACGGTCTTAGGATTGTAAAGTGC
TTTCAATTGGGAAGAAaaaaaaTGACGGTACCAATAGAAGAAGCGACGGCTAAATACGTGCCAGCAGCCGCGGTAATACG
TATGTCGCAAGCGTTATCCGGATTTATTGGGCGTAAAGCGCGTCTAGGTGGTTTGGTAAGTCTGATGTGAAAATGCGGGG
CTCAACTCCGTATTGCGTTGGAAACTGCCTAACTAGAGTATCGGGAGAGGTGGGCGGAACTACAAGTGTAGAGGTGAAAT
TCGTAGATATTTGTAGGAATGCCGATAGAGAAGTCAGCTCACTGGACGAATACTGACACTGAAGCGCGAAAGCATGGGGA
GCAAACAGGATTTAAGAACTTGAACCcccGGCGTAGTCCA
>OTU_837
TCGGGAATATTGCGCAATGGAGGAAACTCTGACGCAGTGACGCCGCGTATGGGAAGAAGGTTTTCGGATTGTAAACCATT
TTAGACAAGGAAGAAATAAGACAGTACTTGTAGAATAAGCTCCGGCTAACTACGTGCCAGCAGCCGCGGTAATACGTAGG
GAGCAAGCGTTATCCGGATTTATTGGGTGTAAAGGGTGCGTAGACGGGAAGGTAAGTTAGTTGTGAAATCCCTCGGCTCA
ACTGAGGAACTGCGACTAAAACTGCTTTTCTTGAGTGCTGGAGAGGAAAGTGGAATTCCTAGTGTAGCGGTGAAATGCGT
AGATATTAGGAGGAACACCAGTGGCGAAGGCGACTTTCTGGACAGCAACTGACGTTGAGGCACGAAAGTGTGGGGAGCAA
ACAGTGTATATGATCACCTAGTACGTC
>OTU_838
TCGGGAATTTTGCTCAATGGgggAAACCCTGAAGCAGCAACGCCGCGTGAGGGATGAAGGCCTTCGGGTTGTAAACCTCT
TTTGTCAGGGACGATGATGACGGTACCTGGCGAATAAGCCACGGCTAACTACGTGCCAGCAGCCGCGGTAATACGTAGGT
GGCAAGCGTTGTCCGGATTTACTGGGCGTAAAGAGCgcgcAGGCGGTCGGATAAGTCGAGTGTGAAAGCCCCTGGCTCAA
CCAGGGAGGGTCACTCGATACTGTTCGACTCGAAGGCAGGAGAGGGAAGTGGAATTCCGGGTGTAGTGGTGAAATGCGTA
GATATCCGGAGGAACACCAGTGGCGAAGGCGACTTTCTGGCCTGTTCTTGACGCTGAGGCGCGAAAGCTAGGGGAGCAAA
CGGGATTAGACTACCCCGTAGC
>OTU_839
TAGGGAATCTTCCACAATGGACGAAAGTCTGATGGAGCAACGCCGCGTgtgtgATGAAGGGTTTCGGCTCGTAAAACACT
GTTGTAAGAGAAGAATAGCATCTAGAGTAACTGCTAGGTGTCTGACGGTATCTTACCAGAAAGGAACGGCTAAATACGTG
CCAGCAGCCGCGGTAATACGTATGTTCCAAGCGTTATCCGGATTTATTGGGCGTAAAGCGAGCGCAGACGGTTttttAAG
TCCGAAGTGAAAGCCCACAGCTTAACTGTGGAAGTGCTTTGGAAACTGGATAACTTGAGTGCAGTAGAGGAGAGTGGAAT
TCCATGTGTAGCGGTGAAATGCGTAGATatatGGAGGAACACCAGTGGCGAAGGCGGCTctctGGACTGTAACTGACGTT
GAGGCTCGAAAGTGTGGGTAGCAAACAGG
>OTU_840
TAGGGAATCTTCCACAATGGACGCAAGTCTGATGGAGCAACGCCGCGTGAGTGAAGAAGGTTTTCGGATCGTAAAGCTCT
GTTGTTGGTGAAGAAGGATAGAGGTAGTAACTGGCCTTTATTTGACGGTAATCAACCAGAAAGTCACGGCTAACTACGTG
CCAGCAGCCGCGGTAATACGTAGGTGGCAAGCGTTGTCCGGATTTATTGGGCGTAAAGCGAGCGCAGGCGGAAGAATAAG
TCTGATGTGAAAGCCCTCGGCTTAACCGAGGAACTGCATCGGAAACTGTTtttCTTGAGTGCAGAAGAGGAGAGTGGAAC
TCCATGTGTAGCGGTGGAATGCGTAGATatatGGAAGAACACCAGTGGCGAGGCGGCTctctGGTCTGCAACTGACGCTG
AGGCTCGAAAGCATGGGTAGCGAACAGATTACGCATGACCCACGTAGTC
>OTU_841
TGGGGAATATTGGACAATGGGCGAAAGCCTGATCCAGCCATGCCGCGTGAGTGATGAAGGCCCTAGGGTTGTAAAGCTCT
TTCACCGGTGAAGATAATGACGGTAACCGGAGAAGAAGCCCCGGCTAACTTCGTGCCAGCAGCCGCGGTAATACGAAGGg
ggCTAGCGTTGTTCGGAATTACTGGGCGTAAAGCGCACGTAGGCGGATTGTTAAGTGAGGGGTGAAATCCCAGGGCTCAA
CCCTGGAACTGCCTTTCATACTGGCAATCTCGAGTCCGGAAGAGGTGAGTGGAATTCCGAGTGTAGAGGTGAAATTCGTA
GATATTCGGAGGAACACCAGTGGCGAAGGCGGCTCACTGGTCCGGTACTGACGCTGAGGTGCGAAAGCGTGGGGAGCAAA
CAGG
>OTU_842
TAGGGAATCTTCCACAATGGACGAAAGTCTGATGGAGCAACGCCGCGTgtgtgATGAAGGGTTTCGGCTCGTAAAACACT
GTTATAAGAGAAGAACGTCAGTGAGAGTAACTGTTCATTGAGTGACGGTATCTTATCAGAAAGGGACGGCTAAATACGTG
CCAGCAGCCGCGGTAATACGTATGTCCCAAGCGTTATCCGGATTTATTGGGCGTAAAGCGAGCGCAGGCGGTTATTTAAG
TCTGATGTGAAAGCCTACGGCTCAACCGTAGAATTGCATCGGAAACTGGATGACTTGAGTGCAGTAGAGGAGAGTGGAAC
TCCATGTGTAGCGGTGAAATGCGTAGATatatGGAAGAACACCAGAGGCGAAGGCGGCTctctGGACTGTAACTGACGCT
GAGGCTCGAAAGTGTGGGTAGCAAACAGG
>OTU_843
TGGGGAATATTGCGCAATGGgggCAACCCTGACGCAGCAACGCCGCGTGCAGGAAGAAGGTCTTCGGATTGTAAACTGTT
GTCGCAAGGGAAGAAGACAGTGACGGTACCTTGTGAGAAAGTCACGGCTAACTACGTGCCAGCAGCCGCGGTAATACGTA
GGTGACAAGCGTTGTCCGGATTTACTGGGTGTAAAGGGCGCGTAGGCGGACTGTCAAGTCAGTCGTGAAATACCGGGGCT
TAACCCCGGGGCTGCGATTGAAACTGACAGCCTTGAGTATCGGAGAGGAAAGCGGAATTCCTAGTGTAGCGGTGAAATGC
GTAGATATTAGGAGGAACACCAGTGGCGAAGGCGGCTTTCTGGACGACAACTGACGCTGAGGCGCGAAAGTGTGGGGAGC
AAACAGG
>OTU_844
TGGGGAATATTGGGCAATGGGCGCAAGCCTGACCCAGCAACGCCGCGTGAAGGATGAAGGCTTTCGGGTTGTAAACTTCT
TTTAACAGGGGCGAAACAAATGACGGTACCTGTTGAATAAGCCACGGCTAACTACGTGCCAGCAGCCGCGGTAATACGTA
GGTGGCAAGCGTTATCCGGATTTACTGGGTGTAAAGGGCGTGTAGGCGGGACTGCAAGTCAGGTGTGAAAACCACGGGCT
CAACCTGTGGCCTGCATTTGAAACTGTAGTTCTTGAGTGCTGGAGAGGCAATCGGAATTCCGTgtgtAGCGGTGAAATGC
GTAGATATACGGAGGAACACCAGTGGCGAAGGCGGATTGCTGGACAGTAACTGACGCTGAGGCGCGAAAGCGTGGGGAGC
AAACAGGGATTAGATACCC
>OTU_845
TAGGGAATATTGGGCAATGGGCGAGAGCCTGACCCAGCCATGCCGCGTGCAGGAAGAAGGCCTTCTGGGTTGTAAACTGC
TTTTATACGGGAAGAAAACGCCCCTGCGGgggTAACTGACGGTACCGTATGAATAAGCACCGGCTAACTCCGTGCCAGCA
GCCGCGGTAATACGGAGGGTGCAAGCGTTGTCCGGATTTATTGGGTTTAAAGGGTGCGTAGGCGGCCTATTAAGTCAGCG
GTGAAATCCCGGGGCTCAACCCCGGAACTGCCGTTGATACTGGTTGGCTTGAGTTCGGTAGAGGCGGGCGGAACTCATGG
TGTAGCGGTGAAATGCATAGATACCATGAAGAACCCCGATTGCGAAGGCAGCTCGCTGTGCCGAAACTGACGCTGAGGCA
CGAAAGCGTGGGGAGCGAACAGG
>OTU_846
TGGGGAATTTTGCACAATGGGCGCAAGCCTGATGCAGCGACGCCGCGTGAGGGATGACGGCTTTCGGGTTGTAAACCTCT
TTTAATCATCACGAAGGCTCCGTATTCGCGGGGTTGACGGTAGTGGTTGAATAAGCGCCGGCTAACTACGTGCCAGCAGC
CGCGGTAAGACGTAGGGCGCGAGCGTTGTCCGGATTTATTGGGCGTAAAGGGCTCGTAGGCGGTTGATTGCGTCCGCCGT
GAAAGGCCTCGGCTTAACCGGGGTTTTGCGGTGGATACGGGTCGACTTGAGGCAATTAGGGGAGATCGGAATTCTACGTG
TAGCGGTGAAATGCGCAGATATGTGGAGGAACACCGGTGGCGAAGGCGGATCTCTGGGATTGTTCTGACGCTGAGGAGCG
AAAGCGTGGGGAGCGAACAGG
>OTU_847
TGGGGAATATTGGACAATGGGCGCAAGCCTGATCCAGCCACGCCGCGTGAGTGATGAAGGCCTTCGGGTCGTAAAGCTCT
GTGGGGAGGGACGAACCGCTGCTGGTGCATAGCCAGCAGCATGACGGTACCTCCTTAGCAAGCACCGGCTAACTTCGTGC
CAGCAGCCGCGGTAATACGAAGGGTGCAAACGTTGCTCGGAATTATTGGGCGTAAAGCGCACGTAGGCGGCTTAGCAAGT
CGGATGTGAAATCCCTCGGCTCAACCAAGGAAGTGCATCCGAAACTGCTGAGCTTGAGTACTTAAGAGGATCGCGGAATT
CCCGGTGTAGAGGTGAAATTCGTAGATATCGGGAGGAACACCAGTGGCGAAGGCGGCGATCTGGGAAGATACTGACGCTG
AGGTGCGAAAGCGTGGGGAGCAAACAGG
>OTU_848
TGGGGAATTTTGCGCAATGGgggAAACCCTGACGCAGCAACGCCGCGTGCGGGACAGCTCGGGTCGTAAACCGCTTTCGG
CAGGGAAGAAATCTGACGGTACCTGCAGAAGAAGCCCCGGCTAACTACGTGCCAGCAGCCGCGGTAATACGTAGGgggCG
AGCGTTATCCGGATTCATTGGGCGTAAAGCgcgcgTAGGCGTCTCCTCAAGCGGCACCGTCGAAGCCGGgggCTCAACCc
ccGGAAGCGGGCCGGAACTGGggggATCGAGTGCGGTAGGGGCAGGCGGAATTCCCGGTGTAGCGGTGAAATGCGCAGAT
ATCGGGAAGAACACCGACGGCGAAGGCAGCCTGCTGGGCCGGCACTGACGCTGAGGCGCGAAAGCTGGGGAGCGAAGCAG
GATTACGATACCCCGGTACG
>OTU_849
TGGGGAATATTGCACAATGGGCGCAAGCCTGATGCAGCCATGCCGCGTGTATGAAGAAGGCCTCGGGTTGTAAAGTACTT
TCAGCGAGGAGGAAGGCGTTGTGGTTAATAACCGCAACGATTGACGTTACTCGCAGAAGAAGCACCGGCTAACTCCGTGC
CAGCAGCCGCGGTAATACGGAGGGTGCAAGCGTTAATCGGAATTACTGGGCGTAAAGCGCACGCAGGCGGTTTGTTAAGT
CAGATGTGAAATCCCCGGGCTCAACCTGGGAACTGCATTTGAAACTGGCAAGCTTGAGTCTCGTAGAGGgggTAGAATTC
CAGGTGTAGCGGTGAAATGCGTAGAGATCTGGAGGAATACCGGTGGCGAAGGCGGCCcccTGGACGAAGACTGACGCTCA
GGTGCGAAAGCGTGGGGAGCAAACAGGATTAGATACCCTGTGTACGATC
>OTU_850
TGGGGAATATTGCGCAATGGCCGAAAGGCTGACGCAGCGACGCCGCGTGGgggATGAAGCATTTCGGTgtgtAAACCCCT
GTTGCTCGGGACGAACAACCTGTTTAGACAGGTCTGACGGTACCGGGTGAGGAAGCACCGGCTAACTCCGTGCCAGCAGC
CGCGGTAATACGGAGGGTGCGAGCGTTGTCCGGAATCACTGGGCGTAAAGGGCGCGTAGGCGGTCTGCTAAGCGTGCGGT
GAAAGCCTGGGGCTCAACCCCAGGTCTGCCGTGCGAACTGGTGGACTAGAGCACTGTAGAGGCAGGTGGAATTCCGGGTG
TAGCGGTGGAATGCGTAGAGATCCGGAAGAACACCGGTGGCGAAGGCGGCCTGCTGGGCAGTTGCTGACGCTGAGGCGCG
ACAGCGTGGGGAGCAAACAGGATTAGATACCcccTG
>OTU_851
TGGGGAATATTGCACAATGGGCGAAAGCCTGATGCAGCAACGCCGCGTGAGCGAAGAAGGTCCTATGGATCGTAAAGCTC
TGTCCTTGAGGAAGAAaaaCATGACGGTACTCAAGGAGGAAGCCCCGGCTAACTACGTGCCAGCAGCCGCGGTAATACGT
AGGgggCAAGCGTTATCCGGAATTATTGGGCGTAAAGGGTGCGTAGGTGGCCATATAAGCGCGGGGTGAAAGGCAATAGC
TTAACTATTGTAAGCCTTGCGAACTGtgtgGCTTGAGTGCAGGAGAGGAAAGTGGAATTCCTAGTGTAGCGGTGAAATGC
GTAGATATTAGGAGGAACACCAGTGGCGAAGGCGACTTTCTGGACTGTAACTGACACTGAGGCACGAAAGCGTGGGGAGC
AAACAGGATTGAATACCCGAGTAGCTC
>OTU_852
TAGGGAATTTTCGTCAATGGGCGCAAGCCTGAACGAGCAATGCCGCGTGAACGAGGAAGGTCTTCGGATCGTAAAGTTCT
GTTGAGAGGGAAaaaGGGTCACCAGAGGAAATGCTGGTGAAGTGATATTACCTTTCGAGGAAGTCACGGCTAACTACGTG
CCAGCAGCCGCGGTAATACGTAGGTGGCGAGCGTTATCCGGAATGATTGGGCGTAAAGGGTGCGTAGGCGGCCTGTTAAG
TCTGAAGTGAAAGGTACCGGCTCAACCGGTACAGGCTTTGGAAACTGGCAGGCTGGAGGACAGGAGAGGGCGGTGGAACT
CCATGTGTAGCGGTAAAATGCGTAGATatatGGAAGAACACCAGTGGCGAAGGCGGCCGCCTGGCCTGTTACTGACGCTG
AGGCACGAAAGCGTGGGGAGCAAATAGG
>OTU_853
TGGGGAATTTTGCGCAATGGGCTAACGCCTGACGCAGCAACGCCGCGTGGAGGATGAAGGTCTTTGGATTGTAAACTCCT
GTCAGCAGGGAAaaaGCGACCTGACCTCATACGTCAGGGAGTTGATTGTACCTGCAGAGGAAGCCCCGGCTAACTCTGTG
CCAGCAGCCGCGGTAATACAGAGGgggCAAGCGTTATTCGGAATTATTGGGCGTAAAGGGCGCGTAGGCGGCCTGGCAAG
TGGAAGGTGAAATCCCTCGGCTTAACCGAGGAACTGCCTTCCATACTGCTTGGCTTGAGACCAGGAGAGGTGAGTGGAAT
TCCCAGTGTAGCGGTGAAATGCGTAGATATTGGGAGGAACACCAGTGGCGAAGGCGGCTCACTGGACTGGTACTGACGCT
GAGGCGCGAAAGCGTGGGGAGCAAACGGG
>OTU_854
TCGAGAATTtttCACAATGGgggCAACCCTGATGGAGCGACGCCGCGTGGAGGATGAAGGCTTTCGGGTTGTAAACTCCT
GTCATTTGGGAACAAGGTGCAGCGATTAACTGTCGCTGCATTGATAGTACCAGAAGAGGAAGAGACGGCTAACTCTGTGC
CAGCAGCCGCGGTAATACAGAGGTCTCAAGCGTTGTTCGGATTCATTGGGCGTAAAGGGTGCGTAGGTGGCGGGGTAAGT
CAGGTGTGAAATTTCGGAGCTCAACTCCGAAACTGCATTTGATACTGCCTTGCTTGAGGACTGGAGAGGAGACTGGAATT
CACGGTGTAGCAGTGAAATGCGTAGATATCGTGAGGAAGACCAGTGGCGAAGGCGGGTCTCTGGACAGTTCCTGACACTG
AGGCACGAAGGCCAGGGGAGCAAACGGG
>OTU_855
TAGGGAATCTTCCACAATGGGCGAAAGCCTGATGGAGCAACGCCGCGTGAGTGAAGAAGGTTTTCGGATCGTAAAACTCT
GTTGTAAGGGAAGAACAAGTGCAGTAGTAACTGGCTGCACCTTGACGGTACCTTATTAGAAAGCCACGGCTAACTACGTG
CCAGCAGCCGCGGTAATACGTAGGTGGCAAGCGTTGTCCGGATTTATTGGGCGTAAAGCgcgcgcAGGTGGTTTCTTAAG
TCTGATGTGAAAGCCCACGGCTCAACCGTGGAGGGTCATTGGAAACTGGGAGACTTGAGTGCAGAAGAGGAAAGTGGAAT
TCCAAGTGTAGCGGTGAAATGCGTAGAGATTTGGAGGAACACCAGTGGCGAAGGCGACTTTCTGGTCTGTAACTGACACT
GAGGCGCGAAAGCGTGGGGAGCAAACAGG
>OTU_856
TGGGGAATCTTGCGCAATGCACGAAAGTGTGACGCAGCAACGCCGCGTGAGGGAAGAAGGCCTTCGGGTTGTAAACCTCT
TTCAGTTGGGACGAAGCTCCGTGGGTTAATAGCCCACTGGAGTGACGGTACCTTCAGAAGAAGCCCCGGCTAACTACGTG
CCAGCAGCCGCGGTAATACGTAGGgggCTAGCGTTGTCCGGAATCATTGGGCGTAAAGCGCGTGTAGGCGGTTCGGTAAG
TCCGCTGTAAAAGTCGAGGGCTCAACCCTTGAAAGCCGGTGGATACTGTCGGGCTAGAGTGCGGAAGAGGCGAGTGGAAT
TCCTGGTGTAGCGGTGAAATGCGCAGATATCAGGAGGAACACCAATTGCGAAGGCAGCTCGCTGGGACGTTACTGACGCT
GAGACGCGAAAGCGTGGGGAGCGAACAGGATTACGATACCCCC
>OTU_857
TAGGGAATCTTTCACAATGGGCGAAAGCCTGATGGAGCAACGCCGCGTGCAGGATGAAGGCCTCGGGTTGTAAACTGCTT
TTATAAGCGAGAAATATGATGGTAACTTATGAATAAGGATCGGCTAACTACGTGCCAGCAGCCGCGGTCATACGTAGGAT
CCGAGCATTATCCGGAGTGACTGGGTGTAAAGAGTTGCGTAGGTGGCATAATAAGTAGCTAGTGAAATCTGGTGGCTCAA
CCATTCAGACTATTAGCTAAACTGTTAAGCTCGAGACCGTTAGGGGTAACTGGAATTTCTAGTGTAGGGTTGAAATCCGT
AGATATTAGAAGGAACACCAATAGCGTAGGCAGGTTACTGGGACGGTTCTGACACTAAGGCACGAAAGCGTAGGGAGCAA
ACGGGATTAGATACC
>OTU_858
TAGGGAATATTGGGCAATGGGCGAGAGCCTGACCCAGCCATGCCGCGTGCCGGATGAAGGCCTTCTGGGTTGTAAACGGC
TTTTCTCAGGGAAGAAaaaGAGGATGCGTCCTAAACTGACGGTACCTGAGGAATAAGCACCGGCTAACTCCGTGCCAGCA
GCCGCGGTAATACGGAGGGTGCAAGCGTTGTCCGGATTTATTGGGTTTAAAGGGTGCGTAGGTGGCCGTTAAGTCCGGGG
TGAAAGGCCCACAGCTCAACTGTGGAACTGCCCTGGATACTGGCGGGCTTGAGAGTCGTCGAGGGTGGCGGAATGGACGG
TGTAGCGGTGAAATGCATAGATACCGTCCAGAACCCCAATTGCGTAGGCAGCTGCCTAGGCGACATCTGACACTGAGGCA
CGAAAGCGTGGGGAGCGAACAGG
>OTU_859
TCGGGAATCTTGCGCAATGGGCGAAAGCCTGACGCAGCAACACCGTGTGAGCGATGAAGGCCTTCGGGTCGTAAAGCTCT
GTTGTTGGGGACGAAGGGCGAGGGGTTAATAGCCCCAAGCTTGACGGTACCCTTCGAGGAAGCCCCGGCTAACTACGTGC
CAGCAGCCGCGGTAATACGTAGGgggCGAGCGTTGTCCGGAATTATTGGGCGTAAAGAGCGTGTAGGCGGTTCGGTAAGT
CTGCTGTGAAAACCCAGGGCTCAACCCTGGGCGTGCAGTGGATACTGCCGGGCTAGAGGGTGGTAGAGGCGAGTGGAATT
CCCAGTGTAGCGGTGAAATGCGCAGATATTGGGAGGAACACCAGTAGCGAAGGCGGCTCGCTGGGCCATACCTGACGCTG
AGACGCGAAAGCTAGGGGAGCGAACAGG
>OTU_860
TGAGGAATATTGGTCAATGGGCGCGAGCCTGAACCAGCCAAGTAGCGTGAAGGAAGACTGCCCTACGGGTTGTAAACTTC
TTTTGTCCGGGAATAAAACCGCCTACGTGTAGGCGCTTGTATGTACCGGTACGAATAAGCATCGGCTAACTCCGTGCCAG
CAGCCGCGGTAATACGGAGGATGCGAGCGTTATCCGGATTTATTGGGTTTAAAGGGAGCGCAGACGGGTTtttAAGTCAG
CTGTGAAAGTTCGGGGCTCAACCTTGAAATTGCAGTTGATACTGGAGACCTTGAGTGCAGTTGAGGCAGGCGGAATTCGT
GGTGTAGCGGTGAAATGCTTAGATATCACGAAGAACTCCGATTGCGAAGGCAGCTTGCTAAAAGTGTAACTGACGTTCAT
GCTCGAAAAGTTGTGGGTATCAAAACGACGGATTACGTACCCCGAGTATC
>OTU_861
TGGGGAATTTTGCGCAATGGGCGAAAGCCTGACGCAGCAACGCCGCGTgtgtgATGAAGGTCTTCGGATTGTAAAGCACT
TTCGACCGGGACGAACACCCGGAGCCTAACATGCTCCGGCCTGACGGTACCGGGAGAAGAAGCACCGGCTAACTCTGTGC
CAGCAGCCGCGGTAATACAGAGGGTGCAAGCGTTGTTCGGAATTATTGGGCGTAAAGCGCGTGTAGGCGGCATTGCAAGT
CGGGTGTGAAAGCCCTCGGCTCAACCGAGGAAGTGCGCCCGAAACTGCAGTGCTTGAGTACCGGAGAGGGTGACGGAATT
CCCCAAGTAGAGGTGAAATTCGTAGATATGGGGAGGAACACCGGTGGCGAAGGCGGTCACCTGGACGGATACTGACGCTG
AGACGCGAAAGCGTGGGGAGCAAACAGG
>OTU_862
TGGGGAATCTTGCGCAATGCGCGAAAGCGTGACGCAGCAACGCCGCGTGGAGGAAGACGGCCTTCGGGTTGTAAACTCCT
TTCAGTTGGGACGAAGGTTCGCCGGTGAATAGCCGGCTGGACTGACGGTACCTTCACAAGAAGCCCCGGCTAACTACGTG
CCAGCAGCCGCGGTAATACGTAGGgggCTAGCGTTGTCCGGAATCATTGGGCGTAAAGCGCGTGTAGGCGGCCTAGTAAG
TCTGCTCTGAAAGCCGAGGGCTCAACCCTCGGAGGCGGGTAGATACTGCTGGGCTCGAGTCCGGAAGAGGTGAGTGGAAT
TCCCGGTGTAGCGGTGAAATGCGCAGATATCGGGAGGAACACCAATGGCGAAGGCAGCTCACTGGGACGGTACTGACGCT
GAGACGCGAAAGCGTGGGGAGCAAACAGG
>OTU_863
TAGGGAATCTTCGGCAATGGggggAACCCTGACCGAGCAACGCCGCGTGAGTGAAGAAGGTTTTCGGATCGTAAAGCTCT
GTTGTTAAGGAAGAACGAGTGTGAGAATGGAAAGTTCATGCTGTGACGGTACTTAACCAGAAAGGGACGGCTAACTACGT
GCCAGCAGCCGCGGTAATACGTAGGTCCCGAGCGTTGTCCGGATTTATTGGGCGTAAAGCGAGCGCAGGCGGTTAGAAAA
GTCTGAAGTGAAAGGCAGTGGCTCAACCATTGTAGGCTTTGGAAACTGTTTAACTTGAGTGCAGAAGGGGAGAGTGGAAT
TCCATGTGTAGCGGTGAAATGCGTAGATatatGGAGGAACACCGGTGGCGAAAGCGGCTctctGGTCTGTAACTGACGCT
GAGGCTCGAAAGCGTGGGGAGCGAACAGG
>OTU_864
TGGgggATATTGCGCAATGGggggAACCCTGACGCAGCAACGCCGCGTGAAGGAAGAAGGCCTCGGGTTGTAAACTTCTG
TCTTTAGGGAAGAAGTAAGTGACGGTACCTAAGGAGGAAGCCACGGCTAACTACGTGCCAGCAGCCGCGGTAATACGTAG
GTGGCGAGCGTTGTCCGGATTTACTGGGTGTAAAGGGCGCGTAGGCGGGCATGCAAGTCAGATGTGAAATACCGGGGCTT
AACCCCGGGGCTGCATTTGAAACTGTATGTCTTGAGTGCCGGAGAGGAAAGCGGAATTCCTAGTGTAGCGGTGAAATGCG
TAGATATTAGGAGGAACACCGGTGGCGAAGGCGGCTTTCTGGACGGTAACTGACGCTGAGGCGCGAAAGTGTGGGGAGCA
AACAGG
>OTU_865
TAACGAATCTTCCGCAATGCACGAAAGTGTGACGGAGCGACGCCGCGTGTAGGACGAAGCCCTTCGGGGTGTAAACTACT
GTCAGGGGTTAGAAAGTTCTGATCAACCCCAGAGGAAGGCACGGCTAACTCTGTGCCAGCAGCCGCGGTAAGACAGAGGT
GCCAAGCGTTAGGCGGAATCACTGGGCTTAAAGCGTgtgtAGGCGGATTTGTAAGTACCTTGTGAAATCCCACGGCTCAA
CCGTGGAACTGCTCGGTATACTGCTTATCTTGAGCCACTTAGGGGCTACCGGAACAAATGGTGGAGCGGTGAAATGCGTA
GATATCATTTGGAACGCCAATGGTGAAAACAGGTAGCTGGGAGTGTGCTGACGCTGAGACACGAAAGCCAGGGGAGCGAA
CGGG
>OTU_866
TGGGGAATATTGGACAATGGGCGAAAGCCTGATCCAGCAACGCCGCGTGAGGGATGACGGCCTTCGGGTTGTAAACCTCT
TTCAGCAGGGACGAAGCGAAAGTGACGGTACCTGCAAAAGAAGCACGGCCAACTACGTGCCAGCAGCCGCGGTAACACGT
AGGGTGCAAGCGTTGTCCGGAATTATTGGGCGTAAAGGGCTCGTAGGCGGTCTGTCACGTCGGGAGTGAAAACTCGGGGC
TTAACCCCGAGCCTGCTTCCGATACGGGCAGACTAGAGGTAGGTAGGGGAGAACGGAATTCCTGGTGTAGCGGTGGAATG
CGCAGATATCAGGAGGAACACCGGTGGCGAAGGCGGTTCTCTGGGCCTTACCTGACGCTGAGGAGCGAAAGCGTGGGGAG
CGAACAGG
>OTU_867
TGGGGAATATTGCACAATGGGCGAAAGCCTGATGCAGCGACGCCGCGTGAGGGAAGAAGGTTTTCGGATTGTAAACCTCT
GTCTTCGGGGACGATAATGACGGTACCCGAGGAGGAAGCCACGGCTAACTACGTGCCAGCAGCCGCGGTAAAACGTAGGT
GGCAAGCGTTGTCCGGAATTACTGGGTGTAAAGGGAGCGCAGGCGGGGTGCCAAGTTGGGTGTGAAAACTATGGGCTCAA
CCCATAGATTGCACTCAAAACTGGCGCTCTTGAGTGATGGAGAGGCAGGCGGAATTCCCGGTGTAGCGGTGGAATGCGTA
GATATCGGGAGGAACACCAGTGGCGAAGGCGGCCTGCTGGACATTAACTGACGCTGAGGCTCGAAAGTGTGGGGAGCAAA
CAGG
>OTU_868
TGGGGAATCTTGCGCAATGCGCGAAAGCGTGACGCAGCAACGCCGCGTGCGGGAAGACGGCCTCGGGTTGTAAACCGCTT
TCAGGAGGGACGAAGGTTCGGCGGTTAATAGCCGACCGGACTGACGGTACCTCCAGAAGAAGCTCCGGCTAACTACGTGC
CAGCAGCCGCGGTAATACGTAGGGAGCAAGCGTTGTCCGGAATCATTGGGCGTAAAGCgcgcgTAGGCGGCCCGGTAAGT
CCGTTGTAAAAGTCAAAGGCTCAACCTTTGAATGCCGATGGATACTGCCGGGCTAGAGTCCGGAAGAGGCGAGTAGAATT
CCTGGTGTAGCGGTGGAATGCGCAGATATCAGGAGGAATACCCATAGCGAAGGCAGCTCGCTGGGACGGTACTGACGCTG
AGGCGCGAAAGCGTGGGGAGCGAACAGG
>OTU_869
TGGGGAATATTGCACAATGGggggAACCCTGATGCAGCGACGCCGCGTGAACGAAGAAGGCTTTCGAGTCGTAAAGTTCT
TTTATATGGGAAGATAATGACGGTACCATAAGAAaaaGCCCCGGCTAACTACGTGCCAGCAGCCGCGGTAATACGTAGGg
ggCTAGCGGTTGTCCGGAATCACTGGGCGTAAAGGGTTCGCAGGCGGAAATGCAAGTCAGATGTAAAAGGCAGTAGCTTA
ACTACTGTAAGCATATGAAACTGCATATCTTGAGAAGAGTAGAGGTAAGTGGAATTtttAGTGTAGCGGTGAAATGCGTA
GATATTAAaaaaGAATACCGGTGGCGAAGGCGACTTACTGGGCTCATTCTGACGCTGAGGAACGAAAGCGTGGGTAGCAA
ACAGG
>OTU_870
TAGGGAATCTTGCGCAATGGGCGAAAGCCTGACGCAGCAACGCCGCGTGGgggATGAAGGCTCTCGGGTTGTAAACCCCT
TTCAGTAGGGACGAATCAAGACGGTACCTACAGAAGAAGCTCCGGCTAACTACGTGCCAGCAGCCGCGGTAACACGTAGG
gggCAAGCGTTGTCCGGAATTATTGGGCGTAAAGAGCTCGTAGGCGGCTCGGTAAGTCAGGTGTCAAATCTTCAGGCTCA
ACCTGGAGCTCCACCTGATACTGCTGTGGCTAGAGTCCGGTAGGGGAGCGTGGAATTCCTGGTGTAGCGGTGAAATGCGC
AGATATCAGGAGGAACACCAGCGGCGAAGGCGGCGCTCTGGGCCGGAACTGACGCTGAGGAGCGAAAGCGTGGGTAGCAA
ACAGG
>OTU_871
TGGgggATATTGCACAATGGAGGAAACTCTGATGCAGCGACGCCGCGTGAGTGAAGAAGTATTTCGGTATGTAAAGCTCT
ATCAGCAGGGAAGAAAATGACGGTACCTGACTAAGAAGCCCCGGCTAACTACGTGCCAGCAGCCGCGGTAATACGTAGGg
ggCAAGCGTTATCCGGATTTACTGGGTGTAAAGGGAGCGTAGACGGCGATGCAAGTCTGAAGTGAAATACCCGGGCTCAA
CCTGGGAACTGCTTTGGAAACTGTATGGCTAGAGTGCTGGAGAGGTAAGCGGAATTCCTAGTGTAGCGGTGAAATGCGTA
GATATTAGGAAGAACACCAGTGGCGAAGGCGGCTTACTGGACAGTAACTGACGTTCAGGCTCGAAAGCGTGGGGAGCAAA
CAGG
>OTU_872
TGGGGAATCTTGCGCAATGCGCGAAAGCGTGACGCAGCAACGCCGCGTGGAGGAAGACGGCCTTCGGGTTGTAAACTCCT
TTCAGTTGGGACGAAGGTTCACTGGTGAATAGCCAGTTGGACTGACGGTACCTTCAGAAGAAGCCCCGGCTAACTACGTG
CCAGCAGCCGCGGTAATACGTAGGgggCTAGCGTTGTCCGGAATCATTGGGCGTAAAGCGCGTGTAGGCGGCTCGATAAG
TCCGCTCTGAAAGCCCGGGGCTCAACCCCGGGAGGCGGGTGGATACTGTCGAGCTCGAGTCCGGAAGAGGCAAGTGGAAT
TCCCGGTGTAGCGGTGAAATGCGCAGATATCGGGAGGAACACCAATGGCGAAGGCAGCTTGCTGGGACGGTACTGACGCT
GAGACGCGAAAGCGTGGGGAGCAAACAGG
>OTU_873
TGGGGAATATTGCACAATGGGCGCAAGCCTGATGCAGCCATGCCGCGTGTATGAAGAAGGCCTTCGGGTTGTAAAGTACT
TTCAGCGGGGAGGAAGGTGTTGTGGTTAATAACCACAGCAATTGACGTTACCCGAAGAAGAAGCACCGGCTAACTCCGTG
CCAGCAGCCGCGGTAATACGGAGGGTGCAAGCGTTAATCGGAATTACTGGGCGTAAAGCGCACGCAGGCGGTCTGTCAAG
TCGGATGTGAAATCCCCGGGCTCAACCTGGGAACTGCATTCGAAACTGGCAGGCTGGAGTCTTGTAGAGGggggTAGAAT
TCCAGGTGTAGCGGTGAAATGCGTAGAGATCTGGAGGAATACCGGTGGCGAACGGCGGCCcccTGGACAAAGACTGACGC
ATCAGGTGGCGAAACGTGGgggAGCAAACAAGGC
>OTU_874
CAAGGGATTTTCCGCAATGGGCGAAAGCCTGACGGAGCGACGCCGCGTGGAGGATGACACCCTTCGGGGCGTAAACTCCT
TTTGTGGgggACGAAGCAAGTGACGGTACCCCACGAAGAAGCACCGGCTAACTACGTGCCAGCAGCCGCGGTAAGACGTA
GGGTGCAAGCGTTGTCCGGAATTACTGGGCGTAAAGGGCGCGTAGGCGGTTGCCCGCGTCGCACGTGAAAGCCcccGGCT
CAACCGGGGAGGGTCGTGCGAGACGGGGTAACTGGAGGCAGGGAGAGGCTGGTGGAATTCCCGGAGTAGTGGTGAAATGC
GTAGATACCGGGAGGAACACCTGAGGCGAAGGCGGCCAGCTGGCCCTGTCCTGACGCTGAGGCGCGAAGGCTCGGGGAGC
GAACGGG
>OTU_875
TGGGGAATATTGCACAATGGAGGAAACTCTGATGCAGCGACGCCGCGTGAAGGAAGAAGTATCTCGGTATGTAAACTTCT
ATCAGCAGGGAAGAAAATGACGGTACCTGACTAAGAAGCCCCGGCTAACTACGTGCAGCAGCCGCGGTAATACGTAGGgg
gCAAGGCGTTATCCGGATTTACTGGGTGTAAAGGGAGCGTAGACGGACGGGCAAGTCTGATGTGAAAGCCCGGGGCTTAA
CCcccGGGGACTGCATTGGAAACTGTCCATCTTGAGTGCCGGAGAGGTAAGCGGAATTCCTAGTGTAGCGGTGAAATGCG
TAGATATTAGGAGGAACACCAGTGGCGAAGGCGGCTTACTGGACGGTAACTGACGTTGAGGCTCGAAAGCGTGGGGAGCA
AACAGGATTGAGAGTACCCTCGTAGGTCC
>OTU_876
TGGGGAATATTGCACAATGGgggAAACCCTGATGCAGCAACGCCGCGTGAGTGATGAAGGTTTTCGGATCGTAAAGCTCT
GTCTTTGGGGAAGATAATGACGGTACCCAAGGAGGAAGCCACGGCTAACTACGTGCCAGCAGCCGCGGTAATACGTAGGT
GGCGAGCGTTATCCGGATTTACTGGGCGTAAAGGGAGCGTAGGCGGATGATTAAGTGGGATGTGAAATACCCGGGCTCAA
CTTGGGTGCTGCATTCCAAACTGGTTATCTAGAGTGCAGGAGAGGAGAGTGGAATTCCTAGTGTAGCGGTGAAATGCGTA
GAGATTAGGAAGAACACCAGTGGCGAAAGGCGACTctctGGACTGTAACTGACGCTGAGGCTCGAAAAGCGTGGgggAGC
AAAACAGGGATTAGATACCCCGTGGGATGAGTCCAAGTAGCTAGCC
>OTU_877
TGGgggATATTGCACAATGGAGGGAACTCTGATGCAGCAATGCCGCGTGAGGGAAGAAGGTTTTCGGATTGTAAACCTCT
GTCCTAGCTGAAGAAACGAATGACGGTAGGCTAGGAGGAAGCTCCGGCTAACTACGTGCCAGCAGCCGCGGTAATACGTA
GGGAGCGAGCGTTATCCGGAATTACTGGGTGTAAAGGGTGCGTAGGCGGCTATACAAGTCGGGCGTGAAATGTACGGGCT
TAACCCGTGAACTGCGTTTGAAACTGTGTAGCTTGAGTAGAGTAGAGGCAGGCGGAATTTCCGGTGTAGCGGTGAAATGC
GTAGAGATCGGAAGGAACACCAGTGGCGAAGGCGGTCTGCTGGGCTCAAACTGACGCTGATGCACGAAAGCATGGGGAGC
AAACAGG
>OTU_878
TGGGGAATATTGCGCAATGGGCGAAAGCCTGACGCAGCGACGCCGCGTGAGGGATGAAGGCCTTCGGGTCGTAAACCTCT
TTCAGCAGGGAAGAAGCGTAAGTGACGGTACCTGCAGAAGAAGCACCGGCTAACTACGTGCCAGCAGCCGCGGTAATACG
TAGGGTGCAAGCGTTGTCCGGAATTATTGGGCGTAAAGAGCTCGTAGGCGGTCTGTCGCGTCTGCTGTGAAAACCTAGGG
CTTAACTCTGGGCGTGCAGTGGGTACGGGCAGGCTAGAGTGCGGTAGGGGAGACTGGAATTCCTGGTGTAGCGGTGAAAT
GCGCAGATATCAGGAGGAACACCGGTGGCGAAGGCGGGTCTCTGGGCCGTAACTGACGCTGAGGAGCGAAAGCATGGGGA
GCGAACAGG
>OTU_879
TTAGGAATCTTGGGCAATGGGCGAAAGCCTGACCCAGCAACGCCGCGTGGGTGATGAAGGCCTTCGGGTCGTAAAGCCCT
TTTGCACGGGAAGATAATGACGGTACCGTGCGAATAAGCCCCGGCTAACTACGTGCCAGCAGCCGCGGTAATACGTAGGg
ggCGAGCGTTGTCCGGATTTATTGGGCGTAAAAGGCTTGTAGGTGGCCACGCCAAGTCGGATGTGAAATCTCCCGGCTCA
ACTGGGAGGGGTCATTCGATACTGGCGGGCTCGAGGCCGGTAGGgggAAGTGGAATTCCCGGTGTAGTGGTGGAATGCGT
AGATATCGGGAGGAACACCAGTGGCGAAGGCGGCTTCCTGGACCGGTTCTGACACTGAGGAGCGAAAGCGTGGGGAGCGA
TCCGG
>OTU_880
TAAGGAATATTGGTCAATGGACGCAAGTCTGAACCAGCCATGCCGCGTGAAGGATGAAGGCCCTCTGGGTTGTAAACTTC
TTTTACAGGGGACGAAATGCAGTTATTCTTAGCTGTTTGACGGTACCCTGGGAATAAGCACCGGCTAACTCCGTGCCAGC
AGCCGCGGTAATACGGAGGGTGCAAGCGTTATCCGGATTCACTGGGTTTAAAGGGTGCGTAGGTGGGCTTGTAAGTCAGT
GGTGAAATCTCCGGGCTTAACCCGGAAACTGCCATTGATACTATAGGTCTTGAATTATCTGGAGGTCAGCGGAATATGTC
ATGTAGCGGTGAAATGCTTAGATATGACATAGAACACCAATTGCGAAGGCAGCTGGCTACAGGTATATTGACACTGAGGC
ACGAAAGCGTGGGGATCAAACAGGATTAGATTAACCCCAGGTAGTCC
>OTU_881
TGGgggATATTGCACAATGGGCGAAAGCCTGATGCAGCAACGCCGCGTGAACGATGAAGGTCTTCGGATCGTAAAGTTCT
GTTGCAGGGGAAGATATGACGGTACCCTGTGAGGAAGCACCGGCTAACTACGTGCCAGCAGCCGCGGTAATACGTAGGGT
GCTAGCGTTATCCGGATTTACTGGGCGTAAAGGGTGCGTAGGTGGTCTTTCAAGTCGGTGGTTAAAGGCTACGGCTCAAC
CGTATTAAGCCGCCGAAACTGGAAGACTTGAGTGCAGGAGAGGAAAGTGGAATTCTCAGTGTAGCGGTGAAATGCGTAGA
TATTGGGAAGAACACCAGTAGCGAAGGCGCTTTCTGGACTGCAACTGACACTGAGGCACGAAAGCGTGGGTAGCAAACAG
GATTAGATTTACCCCTCGTAGTCC
>OTU_882
TGGGGAATATTGCACAATGGGCGAAAGCCTGATGCAGCAACGCCGCGTGAAGGAAGAAGGCCTTCGGGTCGTAAACTTCT
GTCCAAGGGGAAGAAGAACTGACGGTACCCATGGAGGAAGCCCCGGCTAACTACGTGCCAGCAGCCGCGGTAATACGTAG
GgggCAAGCGTTATCCGGAATTATTGGGCGTAAAGAGTGCGTAGGTGGCACCTTAAGCGCAGGGTTTAAGGCAATGGCTC
AACCATTGTTCGCCCTGCGAACTGGGGCGCTTGAGTGCAGGAGAGGAAAGCGGAATTCCTAGTGTAGCGGTGAAATGCGT
AGATATTAGGAGGAACACCAGTGGCGAAGGCGGCTTTCTGGACTGTAACTGACACTGAGGCACGAAAGCGTGGGGAGCAA
ACAGG
>OTU_883
TGGGGAATATTGCACAATGGGCGCAAGCCTGATGCAGCGACGCCGCGTGGgggATGACGGCCTCGGGTTGTAAACTCCTT
TCACCATCGACGAAGGGTTTTCTGACGGTAGGTGGAGAAGAAGCACCGGCTAACTACGTGCCAGCAGCCGCGGTAATACG
TAGGGTGCGAGCGTTGTCCGGAATTACTGGGCGTAAAGAGCTCGTAGGTGGTTTGTCGCGTCGTCTGTGAAATTCCGGGG
CTTAACTTCGGGCGTGCAGGCGATACGGGCATAACTTGAGTACTGTAGGGGAGACTGGAATTCCTGGTGTAGCGGTGAAA
TGCGCAGATATCAGGAGGAACACCGGTGGCGAAGGCGGGTCTCTGGGCAGTAACTGACGCTGAGGAGCGAAAGCATGGGG
AGCGAACAGG
>OTU_884
TGGGGAATCTTGCGCAATGGACGAAAGTCTGACGCAGCGACGCCGCGTGCGGGAGGAAGCCCTTCGGGGTGTAAACCGCT
GTCACCGGGGAAGAACGGCCTTGGGGAGGAAATGCCTCGAGGAGTGACGGTACCCGGGGAGGAAGCACCGGCTAACTCTG
TGCCAGCAGCCGCGGTAATACAGAGGGTGCGAGCGTTGTTCGGAATACTGGGCGTAAAGCgcgcgcAGGCGGCCGTTTAA
GTCTCACCGTTCAAGCCCGGAGCTCAACTCCGGTCCGCGGgggATACTGGACGGCTAGGGACGTGTAGAGGCGAGCGGAA
TTCCGGGTGTAGCGGTGGAATGCGTAGATATCCGGAAGAACACCGGgggCGAAGGCGGCTCGCTGGGCATGGTCCGACGC
TGAGGCGCGAAAGCGTGGGGAGCGAACAGG
>OTU_885
TGGGGAATATTGCACAATGGGCGAAAGCCTGATGCAGCGACGCCGCGTGGAGGAAGAAGGTTTTCGGATTGTAAACTCCT
GTCTTAGGGGACGAAGAAGTGACGGTACCCTAGGAGGAAGCCACGGCTAACTACGTGCCAGCAGCCGCGGTAAAACGTAG
GTGGCAAGCGTTGTCCGGAATTACTGGGTGTAAAGGGAGCGCAGGCGGGACGGCAAGTTGGGTGTGAAATCTATGGGCTC
AACCCATAGCGTGCATTCAAAACTGCTGTTCTTGAGTGATGGAGAGGCAGGCGGAATTCCCGGTGTAGCGGTGGAATGCG
TAGATATCGGGAGGAACACCAGTGGCGAAGGCGGCCTGCTGGACATTAACTGACGCTGAGGCTCGAAAGTGTGGGGAGCA
AACAGG
>OTU_886
TCGAGAATCATTCACAATGGgggCAACCCTGATGGTGCGACGCCGCGTGGgggAATGAAGGTCTTCGGATTGTAAACCCC
TGTCATGTGGGAGCAAATTAAaaaGATAGTACCACAAGAGGAAGAGACGGCTAACTCTGTGCCAGCAGCCGCGGTAATAC
AGAGGTCTCAAGCGTTGTTCGGAATCACTGGGCGTAAAGCGTGCGTAGGCGGTTTCGTAAGTCGTgtgtgAAAGGCGTGG
GCTCAACCCGCGGACTGCACATGATACTGCGAGACTAGAGTAATGGAGGgggAACCGGAATTCTCGGTGTAGCAGTGAAA
TGCGTAGATATCGAGAGGAACACTCGTGGCGAAGGCGGGTTCCTGGACATTAACTGACGCTGAGGCACGAAGGCTAGGGG
AGCGAAAGGG
>OTU_887
TTGGGAATCTTGCACAATGGgggAAACCCTGATGCAGCGACGCCGCGTGGAGGACGAAGGGTCTAGGCCTGTAAACTCCT
TTTATGGGGAAAGACTTAGGACGGTACCCCATGAATAAGGACCGGCTAACTACGTGCCAGCAGCCGCGGTAAGACGTAGG
GTCCAAGCGTTGTCCGGATTTACTGGGCGTAAAGAGCGCGTAGGCGGCTCGTTAAGTGTGGAGTGAAAGCTCGGGGCTCA
ACCCCGAAACCGCTCCGCATACTGGCGAGCTGGAGGGATGCAGAGGTATGTGGAATTCCTGGTGTAGCGGTGAAATGCGT
TGATATCAGGAGGAACACCCATGGCGAAGGCAGCATACTGGGCATCATCTGACGCTGAGGCGCGAAAGCGTGGGTAGCAA
ACAGG
>OTU_888
TGGGGAATATTGCACAATGGgggAAACCCTGATGCAGCGACGCCGCGTGAGCGAAGAAGGCTTTCGAGTCGTAAAGCTCT
GTCCTATGAGAAGATAATGACGGTATCATAGGAGGAAGCCCCGGCTAAATACGTGCCAGCAGCCGCGGTAATACGTATGG
GGCGAGCGTTGTCCGGAATTATTGGGCGTAAAGGGTACGTAGGCGGTTttttAAGTCAGGTGTGAAAGCGTGAGGCTTAA
CCTCATTAAGCACTTGAAACTGGAAGACTTGAGTGAAGGAGAGGAAAGTGGAATTCCTAGTGTAGCGGTGAAATGCGTAG
ATATTAGGAGGAATACCGGTGGCGAAGGCGACTTTCTGGACTTTTACTGACGCTCAGGTACGAAAGCGTGGGGAGCAAAC
AGG
>OTU_889
TGGGGAATATTGCACAATGGgggAAACCCTGATGCAGCGACGCCGCGTGAGTGAAGAAGTATCTCGGTATGTAAAGCTCT
ATCAGCAGGAAAGATAATGACGGTACCTGACTAAGAAGCCCCGGCTAACTACGTGCCAGCAGCCGCGGTAATACGTAGGg
ggCAAGCGTTATCCGGATTTACTGGGTGTAAAGGGAGCGTAGACGGCAGCGCAAGTCTGGAGTGAAATGCCGGGGCCCAA
CCCCGGAACTGCTTTGGAAACTGTGCGGCTCGAGTGCGGGAGAGGTAGGCGGAATTCCTAGTGTAGCGGTGAAATGCGTA
GATATTAGGAGGAACACCAGTGGCGAAGGCGGCTTACTGGACCGTAACTGACGTTGAGGCTCGAAAGCGTGGGGAGCAAA
CAGG
>OTU_890
TAAGGAATATTGGTCAATGGACGCAAGTCTGAACCAGCCATGCCGCGTGGAGGATGAAGGTCCTCTGGATTGTAAACTTC
TTTTATCTGGGAAGAAACCCATATTTTCTAGTGTGGTTGACGGTACCAGATGAATAAGCACCGGCTAACTCCGTGCCAGC
AGCCGCGGTAATACGGAGGGTGCAAGCGTTATCCGGATTCACTGGGTTTAAAGGGTGCGTAGGCGGGTTGGTAAGTCCGT
GGTGAAATCTCCAAGCTTAACTTGGAAACTGCCGTGGATACTATCAATCTTGAATATCGTGGAGGTAAGCGGAATATGTC
ATGTAGCGGTGAAATGCTTAGATATGACATAGAACACCAATTGCGTAGGCAGCTTACTACACGATCATTGACGCTGAGGC
ACGAAAGCGTGGGGAGCAAACAGG
>OTU_891
TGGGGAATATTGCGCAATGGACGAAAGTCTGACGCAGCGACGCCGCGTGTGGGATGACGGTCTTCGGATTGTAAACCACT
GTCGGGAGGGACGAATACGCCGCAAGGCGGGTGACGGTACCTCCAAAGGAAGCACCGGCTAACTCCGTGCCAGCAGCCGC
GGTAATACGGAGGGTGCGAGCGTTGTCCGGAATCACTGGGCGTAAAGGGCGCGTAGGCGGCCTGATAAGTAGGgggTGAA
ATCCTGCGGCTTAACCGCAGGGCTGCCTTCTAAACTGTCAGGCTCGAGCACAGTAGAGGCAGGTGGAATTCCCGGTGTAG
CGGTGGAATGCGTAGAGATCGGGAAGAACATCAGTGGCGAAGGCGGCCTGCTGGGCTGTTGCTGACGCTGAGGCGCGACA
GCGTGGGGAGCAAACAGGATTAGATTGACCCCAAGTAGTC
>OTU_892
TAAGGAATATTGGTCAATGGACGCAAGTCTGAACCAGCCATGCCGCGTGAAGGATGAAGGTCCTCTGGATTGTAAACTTC
TTTTATATGGGAAGAAATTATTGGATTCCTCCGATATTGACGGTACCATAAGAATAAGCACCGGCTAACTCCGTGCCAGC
AGCCGCGGTAATACGGAGGGTGCAAGCGTTATCCGGATTCACTGGGTTTAAAGGGTGCGTAGGAGGGCAGGTAAGTCAGT
GGTGAAATCTCCAAGCTTAACTTGGAAACTGCCGTTGATACTATCTGTCTTGAATACCGTGGAGATGAGCGGAATATGTC
ATGTAGCGGTGAAATGCTTAGATATGACATAGAACACCAATTGCGAAGGCAGCTCGTTACACGAATATTGACTCTGAGGC
ACGAAAGCGTGGGGATCAAACAGG
>OTU_893
TAGGGAATCTTGCACAATGAGCGAAAGCTTGATGCAGCGACGCCGCGTGAGGGATGAATGCCTTCGGGTTGTAAACCTCT
TTCAGCAGGGACGAAGCCTTACGGTGACGGTACCTGCAGAAGAAGCCCCGGCCAACTACGTGCCAGCAGCCGCGGTAATA
CGTAGGgggCAAGCGTTGTCCGGATTTATTGGGCGTAAAGAGCGCGTAGGCGGCTATCCACGTCGGGTGTGAAAGCTCAG
GGCTCAACCCTGAGACGCCATTCGATACGGGGTAGCTAGAGGCAGCTAGGGGAAAGTGGAATTCCTGGTGTAGCGGTGAA
ATGCGCAGATATCAGGAGGAACACCGGTGGCGAAGGCGGCTTTCTGGAGCTGGCCTGACGCTGAGGCGCGAAAGCTGGgg
gAGCGAACAGG
>OTU_894
TGGGGAATATTGCACAATGGGCGCAAGCCTGATGCAGCAACGCCGCGTGAGGGACGACGGCCTTCGGGTTGTAAACCTCT
TTTAGTAGGAAAGAAGGGAGCTTGCTCCTGACGGTACCTGCAGAAaaaGCACCGGCTAACTACGTGCCAGCAGCCGCGGT
AATACGTAGGGTGCAAGCGTTGTCCGGAATTATTGGGCGTAAAGAGCTCGTAGGCGGTTTGTCGCGTCTGCTGTGAAATC
CGGAGGCTCAACCTCCGGCCTGCAGTGGGTACGGGCAAACTAGAGTGCGGTAGGGGAGATTGGAATTCCTGGTGTAGCGG
TGGAATGCGCAGATATCAGGAGGAACACCGATGGCGAAGGCAGATCTCTGGGCCGTAACTGACGCTGAGGAGCGAAAGCA
TGGGGAGCGAACAGG
>OTU_895
TGGGGAATATTGGACAATGGGCGGAAGCCTGATCCAGCAACGCCGCGTGAGGGATGACGGCCTTCGGGTTGTAAACCTCT
TTCAGTACCGACGAAGCTTCTCCTTtttGGGGTGGTGACGGTAGGTACAGAAGAAGCACCGGCCAACTACGTGCCAGCAG
CCGCGGTAATACGTAGGGTGCGAGCGTTGTCCGGAATTATTGGGCGTAAAGGGCTCGTAGGCGGTTTGTCGCGTCGGGAG
TGAAAACATCCAGCTTAACTGGGTGCTTGCTTTCGATACGGGCAGACTTGAGGTATGCAGGGGAGAATGGAATTCCTGGT
GTAGCGGTGAAATGCGCAGATATCAGGAGGAACACCGGTGGCGAAGGCGGTTCTCTGGGCATTACCTGACGCTGAGGAGC
GAAAGTGTGGGGAGCGAACAGG
>OTU_896
TGGGGAATATTGCACAATGGgggAAACCCTGATGCAGCGACGCCGCGTGAGCGAAGAAGTATTTCGGTATGTAAAGCTCT
ATCAGCAGGGAAGAAAATGACGGTACCTGACTAAGAAGCCCCGGCTAACTACGTGCCAGCAGCCGCGGTAATACGTAGGg
ggCAAGGCGTTATCCGGATTTACTGGGTGTAAAGGGAGCGTAGACGGCATGGCAAGCCAGATGTGAAAGCCCGGGGCTCA
ACCCCGGGACTGCATTTGGAACTGTCAGGCTAGAGTGTCGGAGAGGTAAGCGGAATTCCTAGTGTAGCGGTGAAATGCGT
AGATATTAGGAGGAACACCAGTGGCGAAGGCGGCTTACTGGACGATGACTGACGTTGAGCTCGAAAGCGTGGGGAGCAAA
CAGGGATTAAGTACCCACGTAGCTCCATCACCGTCAACTG
>OTU_897
TGGGGAATATTGCACAATGGGCGCAAGCCTGATGCAGCGACGCCGCGTGGgggATGACGGCCTTCGGGTTGTAAACCTCT
TTCAGTATCGGCGAAGCTCCGTGGTTTTCTGCGGGGTGACGGTAGGTACAGAAGAAGCACGGCCAACTACGTGCCAGCAG
CCGCGGTAATACGTAGGGTGCGAGCGTTGTCCGGAATTACTGGGCGTAAAGAGCTCGTAGGTGGTTTGTCACGTTGTTCG
TGAAAACTCACAGCTTAACTGTGGGCGTGCGGGCGATACGGGCAGACTAGAGTACTGTAGGGGAGACTGGAATTCCTGGT
GTAGCGGTGGAATGCGCAGATATCAGGAGGAACACCGGTGGCGAAGGCGGGTCTCTGGGCAGTAACTGACGCTGAGGAGC
GAAAGCGTGGGGAGCGAACAGG
>OTU_898
TGGGGAATCTTGCGCAATGGggggAACCCTGACGCAGCGACGCCGCGTGCGGGACGAAGGCCCTCGGGTCGTAAACCGCT
TTCAGCAGGGATGAGACAAGACGGTACCTGCAGAAGAAGCCCCGGCTAACTACGTGCCAGCAGCCGCGGTAATACGTAGG
gggCGAGCGTTATCCGGATTCATTGGGCGTAAAGCgcgcgTAGGCGCCGGCAGGCAGGgggTCAAAGTGGCGGGGCTCAA
CCCCGTCCCGCCcccTGAACCGCCGGGCTCGGGTCCGGTAGGGGAGGGTGGAACACCCGGTGTAGCGGTGGAATGCGCAG
ATATCGGGTGGAACACCGGTGGCGAAGGCGGCCCTCTGGGCCGAGACCGACGCTGAGGCGCGAAAGCTGGgggAGCGAAG
CAGGATTAGATTAGTAGTCC
>OTU_899
TGGGGAATTGTTCGCAATGGGCGCAAGCCTGACGACGCAACGCCGCGTGGAGGATGAAGGTCTTCGGATTGTAAACTCCT
GTTGCCCGGGACGAATGGCTCCAACCTAATACGTTGGAGTGTGACGGTACCGGGTGAGGAAGCCCCGGCTAACTCTGTGC
CAGCAGCCGCGGTAATACAGAGGgggCAAGCGTTGTTCGGAATTACTGGGCGTAAAGGGCGCGTAGGCGGCCTGCTAAGT
CGAACGTGAAATCCCTGGGCTCAACCCAGGAACTGCGTCCGATACTGGTTGGCTTGAATCCGGGAGAGGGATGTGGAATT
CCAGGTGTAGCGGTGAAATGCGTAGATATCTGGAGGAACACCGGTGGCGAAGGCGACATCCTGGACCGGCATTGACGCTG
AGGCGCGAAAGCCAGGGGAGCAAACGGG
>OTU_900
TGAGGAATATTGGTCAATGGCCGGAAGGCTGAACCAGCCAAGCCGCGTGAGGGAAGACGGCCCTACGGGTTGTAAACCTC
TTTAGCCGGGGAACAAGGCGCGGGACGAGTCCCGCTGTGAGCGTACCCGGAGAATAAGCATCGGCTAACTCCGTGCCAGC
AGCCGCGGTAATACGGAGGATGCGAGCGTTATCCGGATTTATTGGGTTTAAAGGGTGCGTAGGCGGTTGCTTAAGTCAGC
GGTCAAATGGCGGGGCTCAACCCCGTCCAGCCGTTGAAACTGGGTGGCTTGAGTCGGCGAGAAGTACGCGGAATGCGCGG
TGTAGCGGTGAAATGCATAGATATCGCGCAGAACTCCGATTGCGAAGGCAGCGTACCGGCGCCGTACTGACGCTGAGGCA
CGAAAGCGTGGGTATCGAACAGG
>OTU_901
TGGGGAATATTGGACAATGGgggCAACCCTGATCCAGCCATGCCGCGTGAGTGATGAAGGCCTCGGGTTGTAAAGCTCTT
TTGGCGGGGACGATGATGACGGTACCCGCAGAATAAGCCCCGGCTAACTTCGTGCCAGCAGCCGCGGTAAGACGAAGGgg
gCTAGCGTTGTTCGGAATTACTGGGCGTAAAGCGAGTGTAGGTGGTTGTCATAGTCAGGTGTGAAAGCCTTGAGCTCAAC
TCAAGAAATGCACTTGATACTGGGCGACTAGAGGACCGGAGAGGATAGTGGAATTCCCAGTGTAGTGGTGAAATACGTAG
AGATTGGGAAGAACACCAGTGGCGAAGGCGGCTATCTGGACGGTTTCTGACACTAAGACTCGAAAGCGTGGGGAGCAAAC
AGG
>OTU_902
TCGGGAATTTTGCTCAATGGGCGCAAGCCTGAAGCAGCAACGCCGCGTGGgggATGAAGGCCTTCGGGTTGTAAACCCCT
TTTCTCAGGGAAGATAGTGACGGTACCTGAGGAATAAGCCACGGCTTACTACGTGCCAGCAGCCGCGGTAATACGTAGGT
GGCAAGCGTTGTCCGGATTTACTGGGCGTAAAGAGCgcgcAGGCGGTCGTTCAAGTCGGATGTGAAAGCCcccGGCTCAA
CTGGGGAGGGTCATTCGATACTGATCGACTTGAAGGCAGGAGAGGGAAGTGGAATTCCCGGTGTAGTGGTGAAATGCGTA
GATATCGGGAGGAACACCAGTGGCGAAGGCGACTTCCTGGCCTGTTCTTGACGCTGAGGCGCGAAAGCTAGGGGAGCAAA
CGGG
>OTU_903
TAGGGAATCTTGCGCAATGGGCGAAAGCCTGACGCAGCAACGCCGCGTGGgggATGACGGCCTTCGGGTTGTAAACCCCT
TTCAGCAGGGACGAAATTGACGGTACCTGCAGAAGAAGCACGGCCAACTACGTGCCAGCAGCCGCGGTAACACGTAGGGT
GCAAGCGTTGTCCGGATTCATTGGGCGTAAAGAGCTCGTAGGCGGCTTGGCAAGTCGGATGTGAAAACTCCAGGCTCAAC
CTGGAGACGCCATTCGATACTGCCATGGCTAGAGTCCGGTAGGGGAGCACGGAATTCCTGGTGTAGCGGTGAAATGCTTA
GATATCAGGAGGAACACCGGTGGCGAAGGCGGTGCTCTGGGCCGGAACTGACGCTGAGGAGCGAAAGCGTGGGTAGCAAA
CAGG
>OTU_904
TGGGGAATCTTGCGCAATGGTCTAACGACTGACGCAGCGACGCCGCGTGTGGGAGGACGCCCCTCGGGGTGTAAACCACT
GTTGCCCGGGACGAACCGCTCGTTTCGACGAGCCTGACGGTACCGGGTGAGGAAGCACCGGCTAACTCCGTGCCAGCAGC
CGCGGTAATACGGAGGGTGCGAGCGTTGTCCGGAATCACTGGGCGTAAAGGGCGCGTAGGCGGCCCGGTAAGTCTGCGGT
GAAAGCCCGGGGCTCAACCCCGGGTCGGCCGTGGGTACTGCGGGGCTCGAGCACTGTAGGGGCAGGCGGAATTCCGGGTG
TAGCGGTGGAATGCGTAGAGATCCGGAAGAACACCGGTGGCGAAGGCGGCCTGCTGGGCAGTGGCTGACGCTGAGGCGCG
ACAGCGTGGGGAGCAAACAGG
>OTU_905
TGGGGAATCTTGCGCAATGGGCGAAAGCCTGACGCAGCAACGCCGCGTGGgggATGAATGCCTTCGGGTTGTAAACCCCT
TTCAGCAGGGACGAAATTGACGGTACCTGCAGAAGAAGCCCCGGCCAACTACGTGCCAGCAGCCGCGGTAATACGTAGGg
ggCGAGCGTTGTCCGGATTCATTGGGCGTAAAGAGCTCGTAGGCGGCTTGATAAGTCGGGTGTGAAACCTCCAGGCTCAA
CCTGGAGTTGCCACCCGATACTGTTATGGCTTGAGTCCGGTAGGGGACCACGGAATTCCTGGTGTAGCGGTGAAATGCGC
AGATATCAGGAGGAACACCGGTGGCGAAGGCGGTGGTCTGGGCCGGCACTGACGCTGAGGAGCGAAAGCGTGGGTAGCAA
ACGAGGATTAGAGTACC
>OTU_906
TGGGGAATATTGGACAATGGGCGAAAGCCTGATCCAGCAATGCCGCGTGAGTGATGAAGGCCTTAGGGTTGTAAAGCTCT
TTTACCAGGGATGATAATGACAGTACCTGGAGAATAAGCTCCGGCTAACTCCGTGCCAGCAGCCGCGGTAATACGGAGGG
AGCTAGCGTTGTTCGGAATTACTGGGCGTAAAGCGCACGTAGGCGGCGATTCAAGTCAGAGGTGAAAGCCCGGGGCTCAA
CCCCGGAACTGCCTTTGAAACTAGATTGCTAGAATCCTGGAGAGGTGAGTGGAATTCCGAGTGTAGAGGTGAAATTCGTA
GATATTCGGAAGAACACCAGTGGCGAAGGCGACTCACTGGACAGGTATTGACGCTGAGGTGCGAAAGCGTGGGGAGCAAA
CAGGA
>OTU_907
TAGGGAATTTTCGGCAATGGGCGAAAGCCTGACCGAGCAATGCCGCGTGAGTGATGAAGGTCTTCGGATTGTAAAGCTCT
GTTGTAAAGGAAGAATATTACATATCAACTATGTAACTGACGGTACTTTACCAGAAAGTCACGGCTAACTTCGTGCCAGC
AGCCGCGGTAATACGAAGGTGACAAGCGTTATCCGGAATTATTGGGCGTAAAGGGTGCGCAGGCGGTTTGCTAAGTTTAA
GCTTAAATTGTGGGGCTCAACCCCATCCAGGCTTAGAAACTGGTGAACTAGAGTGCAGAAGGGGCAAGTGGAATTCCATG
TGTAGCGGTAAAATGCATAGATatatGGAGGAACACCGGTGGCGAAGGCGGCTTGCTAGTCTGTAACTGACGCTCAGGCA
CGGAAAAGCAGTGGgggATGCAAATAGGACTTAGATACCCGTGATAAGTC
>OTU_908
TGGGGAATATTGGACAATGGGCGAAAGCCTGATCCAGCCATGCCGCGTGAGTGACGAAGGCCTTAGGGTTGTAAAGCTCT
TTTGGCGGGGACGATAATGACGGTACCCGCAGAATAAGCCCCGGCTAACTTCGTGCCAGCAGCCGCGGTAATACGAAGGg
ggCTAGCGTTGTTCGGAATCACTGGGCGTAAAGCGCACGTAGGCGGATTTGTAAGTCAGGGGTGAAATCCCGGGGCTCAA
CCTCGGAACTGCCTCTGATACTGCAAGTCTCGAGTCCGGAAGAGGTGAGTGGAATTCCTAGTGTAGAGGTGAAATTCGTA
GATATTAGGAAGAACACCAGTGGCGAAGGCGGCTCACTGGTCCGGTACTGACGCTGAGGTGCGAAAGCGTGGGGAGCAAA
CAGGA
>OTU_909
TGGGGAATCTTGCGCAATGGGCGAAAGCCTGACGCAGCAATGCCGCGTGAGGGAAGACGGTCTTAGGATTGTAAACCTCT
TTCAGCAGGGACGAAAACAGACGGTACCTGCAGAAGAAGCCCCGGCTAACTACGTGCCAGCAGCCGCGGTAATACGTAGG
gggCAAGCGTTGTCCGGAATCATTGGGCGTAAAGAGCGTGTAGGCGGACTGGAAGGTCTGGTGTGAAAGCCCGGGGCTCA
ACCCCGGAGGGTCACCGGAAACCGACAGTCTTGAATCTGGAAGAGGAGAGTGGAATTCCTGGTGTAGCGGTGGAATGCGC
AGATATCAGGAGGAACACCAATGGCGAAGGCAGCTctctGGTACATGATTGACGCTGAGACGCGAAAGCGTGGGGAGCGA
ACAGG
>OTU_910
TGGGGAATTTTGCGCAATGGGCTAACGCCTGACGCAGCAACGCCGCGTGGAGGATGAAGGTCTTTGGATTGTAAACTCCT
GTCAGCAGGGAAaaaGGGAAGGGGCCGAATACGCCTCTGACTTGATTGTACCTGCAGAGGAAGCCCCGGCTAACTCTGTG
CCAGCAGCCGCGGTAATACAGAGGgggCAAGCGTTATTCGGAATTATTGGGCGTAAAGGGCGCGTAGGCGGCCATTCAAG
TGACGGGTGAAAGCCCTCGGCTTAACCGAGGAACTGCCTGTCAGACTGGATGGCTTGAGACCGGGAGAGGTGAGTGGAAT
TCCCAGTGTAGCGGTGAAATGCGTAGATATTGGGAGGAACACCAGTGGCGAAGGCGGCTCACTGGACCGGAACTGACGCT
GAGGCGCGAAAGCGTGGGGAGCAAACAGG
>OTU_911
TAAGGAATATTGCGCAATGGGCGACAGCCTGACGCAGCGACGCCGCGTGGgggATGAAGGTCTTCGGATTGTAAACCCCT
TTCGGGAGGGAAGAGGGAATGGGGCAACCCATTCGGACGGTACCTCCAGAAGCAGCCACGGCTAACTTCGTGCCAGCAGC
CGCGGTAATACGAAGGTGGCAAGCGTTGTTCGGATTCACTGGGCGTACAGGGAGCGTAGGCGGTTGGGTAAGCCCTCCGT
GAAATCTCCGGGCCTAACCCGGAAAGTGCAGAGGGGACTGCTTGGCTTGAGGACGGGAGAGGAGCGCGGAATTCCCGGTG
[truncated: 1,696,412 more chars]
